# Supplementary material for: Origin of minicircular mitochondrial genomes in red algae
Source: Nat Commun. 2023 Jun 8;14:3363. doi: 10.1038/s41467-023-39084-2 (PMC10250338; doi:10.1038/s41467-023-39084-2)
Supplement: Supplementary file 3 — Supplementary Data 1-8 [file 41467_2023_39084_MOESM3_ESM.xlsx]

## Sheet: Supplementary Data 1
Class	Species name	Accession number	Type
Cyanidiophyceae	Cyanidioschyzon merolae	NC_000887.1	Mitochondria
		GCF_000091205.1	Nuclear assembly
	Galdieria sulphuraria	MT270115.1	Mitochondria
		GCA_000341285.1	Nuclear assembly
Stylonematophyceae	Rufusia pilicola	OK643938.1-OK643948.1	Mitochondria
		SRR16874260	Illumina short-read
	Bangiopsis subsimplex	OK643925.1-OK643937.1	Mitochondria
		SRR16874259	Illumina short-read
	Bangiopsis sp.	MMETSP1475 (https://www.imicrobe.us/)	Transcriptome assembly & RNA-seq
	Tsunamia transpacifica	OK643960.1-OK643971.1	Mitochondria
		SRR16874258	Illumina short-read
	Chroothece mobilis	OK643912.1-OK643924.1	Mitochondria
		SRR16874262	Illumina short-read
	Chroodactylon ornatum	OK643899.1-OK643911.1	Mitochondria
		ON716285.1, OP177696	Mitochondria
		ERX3518514, ERX2100185	RNA-seq
		SRR19576336	HiFi long-read
		SRR16874264	Illumina short-read
	Stylonema alsidii	OK643949.1-OK643959.1	Mitochondria
		SRR16874261	Illumina short-read
	Rhodosorus marinus	OK643888.1-OK643898.1	Mitochondria
		ON716284.1, OP146131
		SRR19576337	RNA-seq
		GCA_029953675.1 (JAMWBK000000000.1)	Nuclear assembly
		SRR19576338	Nanopore long-read
		SRR16874263	Illumina short-read
Porphyridiophyceae	Porphyridium purpureum	MT483996.1	Mitochondria
		GCA_008690995.1	Nuclear assembly
		MN00623-0001 (http://www.magic.re.kr)	Nanopore long-read
	Porphyridium aerugineum	MT483995.1	Mitochondria
	Erythrolobus coxiae	MZ748317.1	Mitochondria
Compsopogonophyceae	Compsopogon caeruleus	NC_035351.1	Mitochondria
	Madagascaria erythrocladioides	MZ748308.1	Mitochondria
	Pulvinaster venetus	MZ748315.1	Mitochondria
	Sahlingia subintegra	MZ748320.1	Mitochondria
	Pseudoerythrocladia kornmannii	MZ748318.1	Mitochondria
Rhodellophyceae	Neorhodella cyanea	MZ748309.1	Mitochondria
	Dixoniella grisea	MZ748316.1	Mitochondria
	Rhodella violacea	MZ748321.1	Mitochondria
Bangiophyceae	Bangia fuscopurpurea	KP710961.1	Mitochondria
	Pyropia yezoensis	NC_017837.1	Mitochondria
	Porphyra umbilicalis	JQ388471.1	Mitochondria
		GCA_002049455.2	Nuclear assembly
Florideophyceae	Hildenbrandia rubra	KF649304.1	Mitochondria
	Palmaria palmata	NC_026056.1	Mitochondria
	Corallina officinalis	NC_033904.1	Mitochondria
	Ahnfeltia plicata	KF649303.1	Mitochondria
	Chondrus crispus	NC_001677.1	Mitochondria
		GCA_000350225.2	Nuclear assembly
		SRX7711361-SRX7711369	RNA-seq
	Gelidium elegans	KF290995.1	Mitochondria
	Gracilariopsis chorda	GCA_003194525.1	Nuclear assembly
		NC_023251.1	Mitochondria
		MN00281-0001 (http://www.magic.re.kr)	RSII long-read

## Sheet: Supplementary Data 2
Target	Forward primer	Sequence
	Reverse primer
Rhodosorus marinus	rmar_atp6_out_F	ACATACTGCTTGCAATTATAGC
atp6 minicircle	rmar_atp6_out_R	CAGTACTAGGGACAGCATTATT
Rhodosorus marinus	rmar_atp9_out_F	AACAGGTATAGGCATAGTCTTC
atp9 minicircle	rmar_atp9_out_R	TGCTAGTCCTATTGTTGCTATT
Rhodosorus marinus	rmar_cob_out_F	ACAATATCTCAGTACCAACCTC
cob minicircle	rmar_cob_out_R	CTCATAGAGACATTTGTCCTCA
Rhodosorus marinus	rmar_cox1_out_F	AATCTGAGAAGGAACCATCTAC
cox1 minicircle	rmar_cox1_out_R	GGCGGTAATTAGTATTGTTCAG
Rhodosorus marinus	rmar_cox2_out_F	TATACCATCAGCCATACTCCTA
cox2 minicircle	rmar_cox2_out_R	GGTATACTGGTCCAGATGATTT
Rhodosorus marinus	rmar_cox3_out_F	TACAGATAGAATCCGCAGTATG
cox3 minicircle	rmar_cox3_out_R	TTAATTCTGGTCATTGCTGTTC
Rhodosorus marinus	rmar_nad1_out_F	TAGGAACACTATGATTCATGGG
nad1 minicircle	rmar_nad1_out_R	TGGGTTGAAGTATTCCTCATAG
Rhodosorus marinus	rmar_nad2_out_F	CTACAACTGATCAGTATAGCC
nad2 minicircle	rmar_nad2_out_R	GGTGTTTCAGATCTGGATTAT
Rhodosorus marinus	rmar_nad4_out_F	GGAACCCTACTAAATATGAGCA
nad4 minicircle	rmar_nad4_out_R	TGTTGGAAGTTTGATCATCATG
Rhodosorus marinus	rmar_nad4L_out_F	CTGATACTCAGCTACAGTAT
nad4L minicircle	rmar_nad4L_out_R	GTAGTGCTCCTATCAGATTA
Rhodosorus marinus	rmar_nad5f_out_F	ATGACCAGTATATTGCCAATCT
nad5-f minicircle	rmar_nad5f_out_R	GTTTGTCTTGTAGTAGTTGGTG
Rhodosorus marinus	rmar_nad5s_out_F	GCTGATCAAGATCTGAATCAAG
nad5-s minicircle	rmar_nad5s_out_R	CTTTCGAGGTCATTGATATTGG
Rhodosorus marinus	rmar_lsu_out_F	CTGAGATACTATTGCTACAG
lsu minicircle	rmar_lsu_out_R	CCCTGGATAACATATAACAG
Rhodosorus marinus	rmar_atp6_qPCR_F	TACAGCGTAGTACAAGATAT
atp6 qPCR	rmar_atp6_qPCR_R	GGATAGTTGACTAGTAAAGG
Rhodosorus marinus	rmar_atp9_qPCR_F	TATAGGCATAGTCTTCGG
atp9 qPCR	rmar_atp9_qPCR_R	GAGAAGAGTAGGAGGAAG
Rhodosorus marinus	rmar_cob_qPCR_F	ATACTTCCTGCCATACTAC
cob qPCR	rmar_cob_qPCR_R	CTCATCGGCCAGGACATAGT
Rhodosorus marinus	rmar_cox1_qPCR_F	TTGGTTCCGTATTGGGGTAA
cox1 qPCR	rmar_cox1_qPCR_R	GAGTGTATAGGTAGATGGTT
Rhodosorus marinus	rmar_cox2_qPCR_F	AAAATAGATGCAATACCAGG
cox2 qPCR	rmar_cox2_qPCR_R	TAGATACTGTTTCAGGCTAG
Rhodosorus marinus	rmar_cox3_qPCR_F	TAATCTCAGAAGCCATGAT
cox3 qPCR	rmar_cox3_qPCR_R	GTAGTAGTGTATTGAGTAGC
Rhodosorus marinus	rmar_nad1_qPCR_F	TAGCACTCTGAACCATAAT
nad1 qPCR	rmar_nad1_qPCR_R	CTAGTATTGAGTAATTGGCT
Rhodosorus marinus	rmar_nad2_qPCR_F	CCAATACAGCATTATCTACA
nad2 qPCR	rmar_nad2_qPCR_R	AGGCTGATTAGATTGAGTAT
Rhodosorus marinus	rmar_nad2_qPCR_F	ATTAGACTATTTCAGCTTCC
nad4 qPCR	rmar_nad2_qPCR_R	ACTCTATACCCTATCCAGTA
Rhodosorus marinus	rmar_nad5f_qPCR_F	TGAGAATGAGTAGGACTAAG
nad5-f qPCR	rmar_nad5f_qPCR_R	AGCTCAGGTTATAGATATCA
Rhodosorus marinus	rmar_nad5s_qPCR_F	ATACTCCAAAGAAACAGTAC
nad5-s qPCR	rmar_nad5s_qPCR_R	CTTAGTCCCAGACATAGTAT
Rhodosorus marinus	rmar_lsu_qPCR_F	TATCCTGGATTAGATCTCTG
lsu qPCR	rmar_lsu_qPCR_R	CTCAAAGGTATGATACGATG
Rhodosorus marinus	rmar_sdh2_qPCR_F	TCTCTTGGAAGGACATATT
sdh2 qPCR	rmar_sdh2_qPCR_R	CTAGACTCTCGATGGTTT
Rhodosorus marinus	rmar_atp6_southern_F	GCAAATGTCCTGAGCCTTGC
atp6 southern	rmar_atp6_southern_R	CAAACGGGGCTAGTTCACCT
Rhodosorus marinus	rmar_atp9_southern_F	ATGCCACAACAAAGCGCCAA
atp9 southern	rmar_atp9_southern_R	CTAGGAGAAGAGTAGGAGGA
Rhodosorus marinus	rmar_cob_southern_F	TCTATGAGGAGCCACCGTGA
cob southern	rmar_cob_southern_R	GCGTCTCTACTGGTTTGGCT
Rhodosorus marinus	rmar_cox1_southern_F	ATCCACTCACAGCTGCAGTC
cox1 southern	rmar_cox1_southern_R	TGCGTCTGGATAGTCTGGGA
Rhodosorus marinus	rmar_cox2_southern_F	GCAACGAACAGAGCACCTTG
cox2 southern	rmar_cox2_southern_R	TGTCTGAGCTTTGGCGGATT
Rhodosorus marinus	rmar_cox3_southern_F	CCCCCTGACCCCTACTAACA
cox3 southern	rmar_cox3_southern_R	CCGGCTATTACGTGGAGTCC
Rhodosorus marinus	rmar_nad1_southern_F	GGACCCAACAACATCGGACT
nad1 southern	rmar_nad1_southern_R	GCGAGAAAGAGGTAGGCGAA
Rhodosorus marinus	rmar_nad2_southern_F	AACCGCACTACAACTCCTCG
nad2 qPCR probe	rmar_nad2_southern_R	GCTGTTGGTGGTAGGCTGAT
Rhodosorus marinus	rmar_nad4_southern_F	CTCCGGACCAATGATCCTCG
nad4 qPCR probe	rmar_nad4_southern_R	CTTTCCTGGATGCAGTCGGT
Rhodosorus marinus	rmar_nad5f_southern_F	ACCTGAGCAGCACTGATAGC
nad5-f southern	rmar_nad5f_southern_R	TTGGTCCTTCCATGGCATCC
Rhodosorus marinus	rmar_nad5s_southern_F	TCAGCACATGCAGCCACATA
nad5-s southern	rmar_nad5s_southern_R	TCCTTGCATGCTTTCGAGGT
Rhodosorus marinus	rmar_sdh2_southern_F	CTATCTGAGATACTGAACCT
sdh2 southern	rmar_sdh2_southern_R	CAGTTCAAGATAGTGTGG
Rhodosorus marinus	rmar_lsu_southern_F	TAGATCTCTGATAGTCTTCC
lsu southern	rmar_lsu_southern_R	CAAGCCAGTGTATGATATAC
Rhodosorus marinus	rmar_pw_F1	AGCGAAATAGACACCGAGTT
Chimeric reads (internal)	rmar_pw_F2	AAAATAGCCTCTGCAGTGCA
	rmar_pw_R1	AGGGCTCATTTAGTAGTGAA
Porphyridium purpureum	ppur_actin_qPCR_std_F	TATCTAACTGTACCTCTAGC
actin qPCR standard curve	ppur_actin_qPCR_std_R	CATCTCAATGACCATACCC
Porphyridium purpureum	ppur_actin_qPCR_F	GAAAGACTGGGAGCATAT
actin qPCR	ppur_actin_qPCR_R	GACTCGAACATAATCTGTG
Porphyridium purpureum	ppur_cob_qPCR_std_F	TGCACGACTTGACAAAAGCC
cob qPCR standard curve	ppur_cob_qPCR_std_R	ACCTATTTACCCGCACATCTACA
Porphyridium purpureum	ppur_cob_qPCR_F	CAGCCATACCATTTATAGG
cob qPCR	ppur_cob_qPCR_R	GTAAAGCAGCTAAATGAAGG
Cyanidioschyzon merolae	cmer_actin_qPCR_std_F	GATATTCATTCACGACGAC
actin qPCR standard curve	cmer_actin_qPCR_std_R	ACTCTACCATAACTCCAATC
Cyanidioschyzon merolae	cmer_actin_qPCR_F	GGACAAATCATCACGATTG
actin qPCR	cmer_actin_qPCR_R	GAATCTACTCCTAAAGGGT
Cyanidioschyzon merolae	cmer_cob_qPCR_std_F	TGGGGTGCTACAGTCATTACG
cob qPCR standard curve	cmer_cob_qPCR_std_R	GGTTTACTACCCACCCAGCC
Cyanidioschyzon merolae	cmer_cob_qPCR_F	GTTATGGGGAGGTTATTCT
cob qPCR	cmer_cob_qPCR_R	GTACAGATCTTTCCGGAT

## Sheet: Supplementary Data 3
Species	Gene	Probe Length (bp)	Copy number (Experiment 1)	Copy number (Experiment 2)	Copy number (Average)	Relativeness	slope	y intercept	R square (adjusted)	PCR efficiency (%)
Rhodosorus marinus	Nuclear (estimated)	31189410	N/A	N/A	1755.29	1.42	N/A	N/A	N/A	N/A
	sdhB	524	2061.7	404.5	1233.1	1	-3.59	7.35	0.982	90
	atp6	532	141702	135648	138675	112.46	-3.53	6.44	0.985	92
	atp9	546	786937	683327	735132	596.17	-3.45	7.54	0.986	95
	cob	620	558354	596912	577633	468.44	-3.74	6.69	0.997	85
	cox1	562	715502	712904	714203	579.19	-3.34	9.44	0.986	99
	cox2	531	441786	340232	391009	317.09	-3.72	6.08	0.999	86
	cox3	598	483074	556313	519694	421.45	-3.72	5.67	0.998	86
	nad1	598	464154	622992	543573	440.82	-3.67	5.87	0.998	87
	nad2	591	275739	383502	329621	267.31	-3.69	5.49	0.999	87
	nad4	693	479261	168005	323633	262.45	-3.85	6.36	0.993	82
	nad5-f	649	398155	539590	468873	380.24	-3.76	6.72	0.996	85
	nad5-s	638	444349	404877	424613	344.35	-3.92	6.4	0.998	80
	LSU	6180	117953	116048	117000	94.88	-3.72	9.54	0.998	86
Cyanidioschyzon merolae	actin	627	4950.7	5192.4	5071.6	1	-3.16	8.07	0.981	107
	cob	605	109288	145256	127272	25.1	-3.38	7.1	0.997	98
Porphyridium purpureum	actin	748	62827.4	60750.7	61789.1	1	-3.43	6.03	0.997	96
	cob	749	236826	248233	242529	3.93	-3.43	6.68	0.997	96

## Sheet: Supplementary Data 4
Gene	R. marinus	Bangiopsis sp.	C. ornatum	C. merolae	G. sulphuraria	P. purpureum	P. umbilicalis	G. chorda	C. crispus
rpl6	g5401.t1	CAMNT_0044494911.p1	TRINITY_DN1969_c0_g1_i1.p2	N/A	XP_005706948.1	KAA8494742.1	OSX75434.1	PXF40456.1	XP_005711175.1
rpl14	g7766.t1	CAMNT_0044483531.p4	TRINITY_DN8093_c0_g1_i6.p3	N/A	scf7180000000422_rpl14	KAA8498202.1	OSX75175.1	PXF49096.1	XP_005710903.1
rpl16	g803.t1	CAMNT_0044490797.p1	TRINITY_DN9310_c0_g1_i1.p1	N/A	scf7180000000564_rpl16	KAA8496247.1	N/A	N/A	N/A
rpl20	g2377.t1	CAMNT_0044498039.p4	TRINITY_DN4256_c0_g1_i5.p6	N/A	XP_005705481.1	-	N/A	N/A	N/A
rps4	g745.t1	CAMNT_0044499549.p1	TRINITY_DN1757_c0_g1_i1.p1	N/A	XP_005705084.1	KAA8495613.1	-	PXF43666.1	XP_005716302.1
rps8	g2540.t1	CAMNT_0044494413.p2	TRINITY_DN5757_c0_g2_i1.p1	N/A	-	KAA8491036	OSX81311.1	PXF47751.1	-
rps11	g792.t1	CAMNT_0044490821.p1	TRINITY_DN8160_c0_g1_i1.p5	N/A	XP_005708488.1	VRMN01000001.1:4910255-4910401, 4910433-4910609	N/A	N/A	N/A
rps12	g2428.t1	CAMNT_0044486983.p1	TRINITY_DN2707_c0_g1_i39.p3	N/A	XP_005703381.1	KAA8491667.1	N/A	N/A	N/A
rps14	g2377.t1	CAMNT_0044484051.p1	TRINITY_DN4170_c0_g1_i3.p2	N/A	-	KAA8492873.1	OSX76756.1	PXF43020.1	TRINITY_DN2336_c0_g1_i6.p4
sdhB	g3737.t1	N/A	N/A	N/A	XP_005707297.1	KAA8491137.1	N/A	N/A	N/A
* "-" represents no homolog detected (BLASTp)
** Genes found in mitogenome were marked as "N/A"

## Sheet: Supplementary Data 5
Class	Species	Gene cluster
Cyanidiophyceae	Cyanidioschyzon merolae	rps3-rpl16-rpl14-rpl5-rps14-rps8-rps11-rpl20 / rps4-rps12
	Galdieria sulphuraria	Less than 2 ribosomal subunit genes
Stylonematophyceae	Rufusia pilicola	Less than 2 ribosomal subunit genes
	Tsunamia transpacifica	Less than 2 ribosomal subunit genes
	Bangiopsis subsimplex	Less than 2 ribosomal subunit genes
	Chroothece mobilis	Less than 2 ribosomal subunit genes
	Chroodactylon ornatum	Less than 2 ribosomal subunit genes
	Stylonema alsidii	Less than 2 ribosomal subunit genes
	Rhodosorus marinus	Less than 2 ribosomal subunit genes
Porphyridiophyceae	Porphyridium aerugineum	Less than 2 ribosomal subunit genes
	Porphyridium purpureum	Less than 2 ribosomal subunit genes
	Erythrolobus coxiae	Less than 2 ribosomal subunit genes
Compsopogonophyceae	Compsopogon caeruleus	Less than 2 ribosomal subunit genes
	Sahlingia subintegra	-
	Pulvinaster venetus	Less than 2 ribosomal subunit genes
	Madagascaria erythrocladioides	Less than 2 ribosomal subunit genes
	Pseudoerythrocladia kornmannii	Less than 2 ribosomal subunit genes
Rhodellophyceae	Dixoniella grisea	Less than 2 ribosomal subunit genes
	Neorhodella cyanea	Less than 2 ribosomal subunit genes
	Rhodella violacea	Less than 2 ribosomal subunit genes
Bangiophyceae	Porphyra umbilicalis	rps3-rpl16-rps11-sdhC-rpl20
	Pyropia yezoensis	rps3-rpl16-rps11
	Bangia fuscopurpurea	rps3-rpl16-rps11
Florideophyceae	Hildenbrandia rubra	rps3-rpl16
	Palmaria palmata	rps3-rpl16
	Ahnfeltia plicata	rps3-rpl16
	Corallina officinalis	rps3-rpl16
	Gelidium elegans	rps3-rpl16
	Chondrus crispus	rps3-rpl16 / rps12-rpl20
	Gracilariopsis chorda	rps3-rpl16 / rps12-rpl20

## Sheet: Supplementary Data 6
Species	Gene	Prediction	noTP	SP	mTP	cTP	luTP	CS Position
Bangiopsis sp.	rpl14	noTP	0.845603	0.001062	0.07088	0.082408	4.7e-05
Bangiopsis sp.	rpl16	noTP	0.998431	4.6e-05	0.001515	6e-06	2e-06
Bangiopsis sp.	rpl20	noTP	0.880137	2.9e-05	0.119787	5e-06	4.3e-05
Bangiopsis sp.	rpl6	noTP	0.430998	0.001529	0.430066	0.137067	0.00034
Bangiopsis sp.	rps11	mTP	0.114043	3.9e-05	0.885713	0.0002	6e-06	CS pos: 35-36. RRF-AD. Pr: 0.8717
Bangiopsis sp.	rps12	mTP	0.368699	3e-05	0.613769	0.017484	1.8e-05	CS pos: 27-28. GLF-AA. Pr: 0.1870
Bangiopsis sp.	rps14	noTP	0.997663	0.000374	0.001777	1.2e-05	0.000175
Bangiopsis sp.	rps4	mTP	0.163383	1.8e-05	0.822669	0.013926	4e-06	CS pos: 31-32. VRG-AH. Pr: 0.3834
Bangiopsis sp.	rps8	noTP	0.989092	0.00152	0.008935	0.000364	8.9e-05
Chondrus crispus	rpl14	noTP	0.779855	0.000171	0.217033	0.002801	0.00014
Chondrus crispus	rpl6	cTP	0.237274	0.000304	0.176812	0.57925	0.006361	CS pos: 66-67. ALA-AG. Pr: 0.1221
Chondrus crispus	rps14	noTP	0.956492	0.000756	0.03945	0.003274	2.9e-05
Chondrus crispus	rps4	noTP	0.958996	2.2e-05	0.04087	0.000112	0
Chroodactylon ornatum	rpl14	noTP	0.812171	0.000463	0.176768	0.010401	0.000198
Chroodactylon ornatum	rpl16	noTP	0.93458	7.3e-05	0.065173	0.000153	2.1e-05
Chroodactylon ornatum	rpl20	noTP	0.870931	6.5e-05	0.127732	0.001199	7.3e-05
Chroodactylon ornatum	rpl6	noTP	0.998782	0.000315	0.000635	0.000266	3e-06
Chroodactylon ornatum	rps11	mTP	0.309938	0.000978	0.641954	0.047054	7.6e-05	CS pos: 36-37. MNN-AH. Pr: 0.1342
Chroodactylon ornatum	rps12	noTP	0.997345	0.002436	0.000199	1.8e-05	2e-06
Chroodactylon ornatum	rps14	mTP	0.383934	0.000303	0.605856	0.009901	6e-06	CS pos: 38-39. RAG-CS. Pr: 0.2630
Chroodactylon ornatum	rps4	noTP	0.77171	0.000285	0.227738	0.000248	1.9e-05
Chroodactylon ornatum	rps8	noTP	0.765578	0.000816	0.181196	0.052315	9.6e-05
Galdieria sulphuraria	rpl14	noTP	0.713293	0.02891	0.253826	0.003941	3e-05
Galdieria sulphuraria	rpl16	noTP	0.951128	0.000233	0.048497	0.000123	1.8e-05
Galdieria sulphuraria	rpl20	noTP	0.902807	0.000442	0.094697	0.001845	0.000208
Galdieria sulphuraria	rpl6	noTP	0.788393	0.000742	0.000308	0.16843	0.042127
Galdieria sulphuraria	rps11	cTP	0.02571	0.052944	0.016105	0.901102	0.004139
Galdieria sulphuraria	rps12	noTP	0.646778	5.5e-05	0.307174	0.045958	3.5e-05	CS pos: 41-42. VSA-GL. Pr: 0.2793
Galdieria sulphuraria	rps4	noTP	0.976555	0.000664	0.022068	0.000686	2.8e-05
Galdieria sulphuraria	sdhB	noTP	0.613086	0.00088	0.385965	5e-05	1.9e-05
Gracilariopsis chorda	rpl14	noTP	0.71469	0.000189	0.281897	0.003168	5.6e-05
Gracilariopsis chorda	rpl6	mTP	0.129968	0.000821	0.692378	0.176201	0.000632
Gracilariopsis chorda	rps14	noTP	0.986647	0.000127	0.009427	0.003797	3e-06
Gracilariopsis chorda	rps4	noTP	0.835448	0.000362	0.160778	0.003405	6e-06
Gracilariopsis chorda	rps8	noTP	0.723189	0.001074	0.275278	0.00044	1.9e-05	CS pos: 27-28. SPF-AT. Pr: 0.2816
Porphyra umbilicalis	rpl14	mTP	0.306066	0.00017	0.662897	0.030842	2.5e-05	CS pos: 40-41. SLL-SV. Pr: 0.3430
Porphyra umbilicalis	rpl6	noTP	0.998712	0.000248	1.9e-05	0.000566	0.000455
Porphyra umbilicalis	rps14	noTP	0.925005	0.007614	0.014114	0.052017	0.00125
Porphyra umbilicalis	rps8	noTP	0.879546	0.004762	0.016895	0.092014	0.006783
Porphyridium purpureum	rpl14	noTP	0.970364	0.000557	0.026557	0.002506	1.5e-05
Porphyridium purpureum	rpl16	noTP	0.752245	1.3e-05	0.246279	0.000184	0.001278
Porphyridium purpureum	rpl6	noTP	0.884494	0.001707	0.089986	0.023749	6.4e-05
Porphyridium purpureum	rps14	mTP	0.12124	4.1e-05	0.875257	0.003457	4e-06	CS pos: 51-52. VRH-AS. Pr: 0.4351
Porphyridium purpureum	rps4	noTP	0.927436	0.000108	0.072445	8e-06	3e-06
Porphyridium purpureum	rps8	noTP	0.983638	0.000359	0.015921	5.8e-05	2.4e-05
Rhodosorus marinus	rpl14	noTP	0.477534	0.001837	0.407418	0.113053	0.000158
Rhodosorus marinus	rpl16	noTP	0.996831	6.3e-05	0.003097	1e-06	8e-06
Rhodosorus marinus	rpl20	noTP	0.963659	4.6e-05	0.036289	2e-06	5e-06
Rhodosorus marinus	rpl6	noTP	0.928095	0.000608	0.038397	0.032864	3.6e-05
Rhodosorus marinus	rps11	noTP	0.9987	0.000861	0.000405	2.2e-05	1.2e-05
Rhodosorus marinus	rps12	cTP	0.032148	1.1e-05	0.457108	0.509024	0.001709	CS pos: 41-42. TNM-SG. Pr: 0.1874
Rhodosorus marinus	rps14	noTP	0.995717	0.000264	0.003473	5.7e-05	0.000489
Rhodosorus marinus	rps4	noTP	0.776169	0.001471	0.215377	0.006946	3.7e-05
Rhodosorus marinus	rps8	noTP	0.840763	0.009068	0.1488	0.001362	7e-06
Rhodosorus marinus	sdhB	noTP	0.620731	0.000744	0.378425	5.9e-05	4.1e-05

## Sheet: Supplementary Data 7
Species	Size	# of scaffold/contig	# of genes	Assembly methods		Accession number
				Short-read	Long-read
Cyandioschyzon merolae	16546747	20	5373	N/A	N/A	GCA_000091205.1
Galdieria sulphuraria	13712004	433	6723	Sanger; 454	N/A	GCA_000341285.1
Rhodosorus marinus	31189410	17	8392	Illumina HiSeq2500	Oxford Nanopore GridION	GCA_029953675.1 (JAMWBK000000000.1)
Porphyridium purpureum	22192338	52	9898	N/A	Oxford Nanopore MinION	GCA_008690995.1
Porphyra umbilicalis	87888981	2126	13375	Illumina	PacBio	GCA_002049455.2
Pyropia yezoensis	107590730	28	N/A	Illumina HiSeq; Hi-C	PacBio RS	GCA_009829735.1
Neoporphyra haitanensis	49666066	146	N/A	Hi-C	PacBio Sequel	GCA_021651115.1
Chondria armata	507583893	2990	N/A	Illumina NovaSeq	Oxford Nanopore MinION, Oxford Nanopore PromethION	GCA_021653855.1
Agarophyton vermiculophyllum	47804795	730	N/A	Illumina; Hi-C	N/A	GCA_019155205.1
Asparagopsis taxiformis	46695008	5651	N/A	Illumina NovaSeq	N/A	GCA_018397955.1
Chondrus crispus	104980420	926	9843	N/A	N/A	GCA_000350225.2
Gracilariopsis chorda	92180038	1211	10945	N/A	PacBio RSII	GCA_003194525.1
Gracilariopsis lemaneiformis	88693116	13775	N/A	Illumina HiSeq	PacBio	GCA_003346895.1
Kappaphycus alvarezii	336052185	888	N/A	Illumina HiSeq	PacBio	GCA_002205965.3

## Sheet: Supplementary Data 8
Gene	R. marinus	Bangiopsis sp.	C. ornatum	C. merolae	G. sulphuraria	P. purpureum	P. umbilicalis	G. chorda	C. crispus	reference	organelle localization
ARP	g2871.t1	CAMNT_0044497183.p1	corn_TRINITY_DN933_c0_g1_i41.p3	XP_005535935.1, XP_005536692.1	XP_005703984.1	KAA8498060.1	OSX75724.1, OSX81511.1	PXF43305.1, PXF43843.1?	XP_005717900.1, XP_005716978.1?	1	1**
BLM (RECQ/RECQ like)	g4946.t1, g2593.t1, g3706.t1	CAMNT_0044488591.p1, CAMNT_0044498495.p1, CAMNT_0044501811.p1, CAMNT_0044494913.p1	corn_TRINITY_DN2008_c0_g1_i1.p1, corn_TRINITY_DN3315_c0_g1_i5.p1, corn_TRINITY_DN3696_c0_g1_i4.p1	XP_005535083.1	XP_005705290.1, XP_005707225.1, XP_005708805.1	KAA8492422.1, KAA8496543.1, KAA8493785.1, KAA8493192.1	OSX72181.1, OSX72780.1, OSX73852.1	PXF49556.1, PXF43807.1, PXF47426.1	XP_005712160.1, XP_005715162.1, TRINITY_DN4163_c0_g1_i2.p1	2	7 *RECQL4
BRCA1	-	-	-	-	-	-	-	-	-	2	8
CtIP	g5492.t1	CAMNT_0044501451.p2	corn_TRINITY_DN4447_c0_g1_i8.p1	-	XP_005707800.1	KAA8492727.1, KAA8491744.1	OSX69285.1	-	-	2	9
DNA2	g30.t1	CAMNT_0044494333.p1	corn_TRINITY_DN395_c0_g1_i3.p1	XP_005536547.1	-	KAA8497789.1	-	PXF47934.1	XP_005711512.1	1	1**
DNA-PKcs	-	-	-	-	-	-	-	-	-	2	10
FPG	g1353.t1	CAMNT_0044487441.p1	corn_TRINITY_DN900_c0_g1_i102.p2	XP_005537837.1	XP_005706188.1, XP_005706189.1	KAA8495576.1	-	-	-	1	1**
GYRA	g5204.t1, g82.t1	CAMNT_0044486455.p1	corn_TRINITY_DN1028_c0_g1_i2.p1	XP_005538882.1	XP_005708195.1	KAA8495410.1	-	PXF40418.1	XP_005710881.1	1	1**
GYRB1/2	g1228.t1	CAMNT_0044499185.p1	corn_TRINITY_DN683_c0_g1_i2.p1	XP_005536119.1	XP_005704326.1	KAA8498956.1	OSX79799.1	PXF48519.1	XP_005713073.1	1	1**
LIG1	g2955.t1	CAMNT_0044501959.p1	corn_TRINITY_DN30495_c0_g1_i3.p1	XP_005536624.1	XP_005706800.1	KAA8491751.1	OSX79722.1	PXF43120.1	XP_005718922.1	1	1**
MRE11 (MRN)	g3146.t1	CAMNT_0044501903.p1	corn_TRINITY_DN5844_c0_g1_i2.p1	XP_005535143.1	XP_005708461.1	KAA8496359.1	OSX69075.1	PXF43712.1	XP_005715023.1	2	9
MSH1	g5887.1	CAMNT_0044493877.p1	corn_TRINITY_DN5705_c0_g1_i2.p1	XP_005537539.1, XP_005537749.1	XP_005706519.1, XP_005705648.1	KAA8497790.1	-	PXF41257.1	TRINITY_DN2622_c0_g2_i1.p1	3	3
MSH5	g3112.t1	CAMNT_0044501195.p2	corn_TRINITY_DN7308_c0_g1_i19.p1	XP_005537328.1	XP_005703512.1	KAA8491241.1	OSX70009.1	PXF44676.1	XP_005719235.1, XP_005719234.1	4	11
mtSSB	-	-	-	XP_005536306.1	XP_005704487.1	-	-	-	-	1	1**
OGG1	g2901.t1	CAMNT_0044486257.p1	corn_TRINITY_DN5_c0_g1_i8.p1	XP_005536871.1	XP_005704774.1	KAA8495777.1	-	PXF44552.1	XP_005709860.1	1	1**
OSB1	-	-	-	-	-	-	-	-	-	1,5	1**,5
OSB3	-	-	-	-	-	-	-	-	-	1,5	1**,5
OSB4	-	-	-	-	-	-	-	-	-	1,5	1**,5
PARP1	-	-	-	-	-	-	-	-	-	2	9
PHR1	g1415.t1?	CAMNT_0044494639.p1?	corn_TRINITY_DN924_c0_g1_i28.p1?	XP_005536121.1?	XP_005703413.1?, XP_005703414.1?	KAA8493818.1?	-	PXF42490.1?	XP_005712174.1?	1	1**
POLIA/B	g2745.t1	-	corn_TRINITY_DN3513_c0_g1_i17.p1, corn_TRINITY_DN3513_c0_g1_i15.p6, corn_TRINITY_DN3513_c0_g1_i15.p13	XP_005537647.1	-	KAA8499682.1	OSX74169.1	PXF42329.1	XP_005719396.1	1	1**
RAD50	g3240.t1	CAMNT_0044496901.p1	corn_TRINITY_DN786_c0_g1_i2.p1	XP_005538122.1	XP_005704656.1	KAA8491395.1	OSX79510.1	PXF45529.1, PXF44318.1	XP_005716061.1, XP_005718264.1	2	12
RAD51	g4751.t1, g2367.t1	CAMNT_0044501643.p1, CAMNT_0044489275.p1	corn_TRINITY_DN2404_c0_g1_i20.p2, TRINITY_DN706_c0_g1_i2.p1	XP_005539514.1, XP_005538367.1	XP_005709001.1 (XP_005709002.1), XP_005704794.1	KAA8499085.1, KAA8497980.1	OSX76412.1	PXF43030.1, PXF41110.1	XP_005714780.1, XP_005715203.1	2	13
RAD52	-	-	-	XP_005538980.1	XP_005706402.1	KAA8499166.1	OSX69540.1	PXF42102.1	ccri_TRINITY_DN5791_c0_g2_i2.p5	2	14
RADA	-	-	-	XP_005536634.1	XP_005709405.1	-	-	-	-	1	1**
RECA1	-	-	-	XP_005536490.1	XP_005704726.1	-	-	-	-	3,5	3,5
RECA2/3	-	-	-	-	-		-	-	-	3,5	3,5
RECG	-	-	-	-	-	-	-	-	-	3,5	3,5
RECX	-	-	-	-	-	-	-	-	-	1	1**
SRS2	g1969.t1	CAMNT_0044489227.p1	corn_TRINITY_DN7524_c0_g1_i5.p1, corn_TRINITY_DN7524_c0_g2_i1.p1, corn_TRINITY_DN12832_c0_g2_i1.p1?	XP_005534833.1, XP_005537010.1?	XP_005704101.1	KAA8492493.1?	OSX79887.1, OSX71348.1, OSX74067.1	PXF46661.1	ccri_TRINITY_DN4569_c1_g1_i1.p1, XP_005715754.1?	1	1**
SSB	-	-	-	XP_005536306.1	XP_005707005.1	-	-	-	-	5	5
SSB1	-	-	-	-	-	-	-	-	-	1	1**
SSB2	-	-	-	-	-	-	-	-	-	1	1**
TOPI	g1779.t1	CAMNT_0044489047.p1	corn_TRINITY_DN9907_c0_g1_i11.p1	XP_005536404.1	XP_005707982.1	KAA8493992.1	OSX72356.1	PXF39955.1	XP_005714936.1	1	1**
TRCF	g7143.t1, g3884.t1	CAMNT_0044487653.p1, CAMNT_0044498821.p1, CAMNT_0044486601.p1	corn_TRINITY_DN2857_c0_g1_i6.p1, corn_TRINITY_DN9618_c0_g1_i3.p1	XP_005535325.1	XP_005706662.1	KAA8497060.1, KAA8499138.1		PXF45994.1, PXF44972.1	XP_005712989.1	1	1**
TWINKLE	-	-	-	-	-	-	-	-	-	1	1**
UNG	g4655.t1	CAMNT_0044493707.p1	corn_TRINITY_DN3636_c0_g1_i2.p1	XP_005536438.1	XP_005704069.1	KAA8497737.1	OSX69854.1	PXF41810.1	XP_005715406.1	1	1**
WHY2	-	-	-	-	-	-	-	-	-	3,5	3,5
WHY2	-	-	-	-	-	-	-	-	-	3,5	3,5
XRCC3	g1957.t1	CAMNT_0044487919.p1	corn_TRINITY_DN2133_c0_g1_i4.p1, TRINITY_DN2133_c0_g1_i9.p1	XP_005537222.1	XP_005705875.1	-	-	-	XP_005718909.1	6	6
XRCC4	-	-	-	-	-	-	-	-	-	2	10
YQGF	-	-	-	-	-	-	-	-	-	1	1**
* "-" represents no homolog detected (BLASTp)
**See refs therein
*** identified gene with less confidence is mared with "?"
1	Gualberto JM, Newton KJ. Plant Mitochondrial Genomes: Dynamics and Mechanisms of Mutation. Annual Review of Plant Biology 68, 225-252 (2017)
2	Pannunzio NR, Watanabe G, Lieber MR. Nonhomologous DNA end-joining for repair of DNA double-strand breaks. Journal of Biological Chemistry 293, 10512-10523 (2018).
3	Odahara M. Factors affecting organelle genome stability in Physcomitrella patens (2020).
4	Hollingsworth NM, Ponte L, Halsey C. MSH5, a novel MutS homolog, facilitates meiotic reciprocal recombination between homologs in Saccharomyces cerevisiae but not mismatch repair. Genes & Development 9, 1728-1739 (1995).
5	Maréchal A, Brisson N. Recombination and the maintenance of plant organelle genome stability. New Phytologist 186, 299-317 (2010).
6	Mishra A, Saxena S, Kaushal A, Nagaraju G. RAD51C/XRCC3 facilitates mitochondrial DNA replication and maintains integrity of the mitochondrial genome. Molecular and Cellular Biology 38, e00489-00417 (2018).
7	Croteau DL, et al. RECQL4 localizes to mitochondria and preserves mitochondrial DNA integrity. Aging Cell 11, 456-466 (2012).
8	Coene ED, et al. Phosphorylated BRCA1 Is Predominantly Located in the Nucleus and Mitochondria. Molecular Biology of the Cell 16, 997-1010 (2004).
9	Tadi SK, Sebastian R, Dahal S, Babu RK, Choudhary B, Raghavan SC. Microhomology-mediated end joining is the principal mediator of double-strand break repair during mitochondrial DNA lesions. Molecular Biology of the Cell 27, 223-235 (2015).
10	Lu J, Li Y, Mollinari C, Garaci E, Merlo D, Pei G. Amyloid-&#946; Oligomers-induced Mitochondrial DNA Repair Impairment Contributes to Altered Human Neural Stem Cell Differentiation. Current Alzheimer Research 16, 934-949 (2019).
11	Bannwarth S, et al. The human MSH5 (MutS Homolog 5) protein localizes to mitochondria and protects the mitochondrial genome from oxidative damage. Mitochondrion 12, 654-665 (2012).
13	Dahal S, Dubey S, Raghavan SC. Homologous recombination-mediated repair of DNA double-strand breaks operates in mammalian mitochondria. Cellular and Molecular Life Sciences 75, 1641-1655 (2018).
14	Stein A, Kalifa L, Sia EA. Members of the RAD52 epistasis group contribute to mitochondrial homologous recombination and double-strand break repair in Saccharomyces cerevisiae. PLOS Genetics 11, e1005664 (2015).
