# Supplementary material for: Origin of minicircular mitochondrial genomes in red algae
Source: Nat Commun. 2023 Jun 8;14:3363. doi: 10.1038/s41467-023-39084-2 (PMC10250338; doi:10.1038/s41467-023-39084-2)
Supplement: Supplementary file 5 — Source Data [file 41467_2023_39084_MOESM5_ESM.zip]

Archive with 7 entries (5 files):
- General_Source_data.xlsx
- Uncropped_image/
- Uncropped_image/Fig1h.pdf
- Uncropped_image/Fig3_Supplementary_Fig6.pdf
- Unusual_File_extension_Supplementary_Figure_10/
- Unusual_File_extension_Supplementary_Figure_10/Supplementary_Figure_10a_rmar.tbl
- Unusual_File_extension_Supplementary_Figure_10/Supplementary_Figure_10b_rmar.divsum
