# Supplementary material for: Origin of minicircular mitochondrial genomes in red algae
Source: Nat Commun. 2023 Jun 8;14:3363. doi: 10.1038/s41467-023-39084-2 (PMC10250338; doi:10.1038/s41467-023-39084-2)
Supplement: Supplementary file 5 — Source Data [file 41467_2023_39084_MOESM5_ESM.zip › General_Source_data.xlsx]

## Sheet: Fig. 4a + Sup. Fig. 7b&c
Species ID	Class	Gene	GC	GC1	GC2	GC3
pumb	Bangiophyceae	atp9	33.7662	40.2597	41.5584	19.4805
pumb	Bangiophyceae	sdhB	31.0078	32.5581	40.3101	20.155
pumb	Bangiophyceae	cox2	35.3018	43.7008	37.4016	24.8031
pumb	Bangiophyceae	cox3	35.012	43.8849	41.3669	19.7842
pumb	Bangiophyceae	cox1	34.4486	41.6357	40.1487	21.5613
pumb	Bangiophyceae	atp6	30.0908	36.1868	29.572	24.5136
pumb	Bangiophyceae	nad4L	29.085	31.3725	28.4314	27.451
pumb	Bangiophyceae	cob	32.9852	42.2977	34.9869	21.671
pumb	Bangiophyceae	nad3	27.0492	36.8852	28.6885	15.5738
pumb	Bangiophyceae	nad2	31.1156	36.0887	36.2903	20.9677
pumb	Bangiophyceae	nad1	32.5228	41.3374	37.0821	19.1489
pumb	Bangiophyceae	nad5	31.3668	35.2507	36.7257	22.1239
pumb	Bangiophyceae	nad4	31.2883	35.3783	35.5828	22.9039
ncya	Rhodellophyceae	atp9	36.4444	48	40	21.3333
ncya	Rhodellophyceae	cox2	24.0741	32.1429	27.381	12.6984
ncya	Rhodellophyceae	cox3	24.6691	29.9639	33.213	10.8303
ncya	Rhodellophyceae	cox1	28.6245	35.316	36.2454	14.3123
ncya	Rhodellophyceae	atp6	19.5312	25	25.7812	7.8125
ncya	Rhodellophyceae	nad4L	18.7702	23.301	23.301	9.70874
ncya	Rhodellophyceae	cob	26.6319	30.2872	33.4204	16.188
ncya	Rhodellophyceae	nad3	21.8487	27.7311	23.5294	14.2857
ncya	Rhodellophyceae	nad2	18.414	20.3629	24.7984	10.0806
ncya	Rhodellophyceae	nad1	25.8691	30.0613	33.1288	14.4172
ncya	Rhodellophyceae	nad5	21.4115	24.7496	29.1845	10.3004
ncya	Rhodellophyceae	nad4	23.6339	26.6393	32.377	11.8852
hrub	Florideophyceae	atp9	38.961	48.0519	41.5584	27.2727
hrub	Florideophyceae	sdhB	34.1055	36.6795	40.1544	25.4826
hrub	Florideophyceae	cox2	35.461	51.0638	35.461	19.8582
hrub	Florideophyceae	cox3	35.2381	41.7857	37.8571	26.0714
hrub	Florideophyceae	cox1	35.2612	41.791	40.8582	23.1343
hrub	Florideophyceae	atp6	28.8	35.6	29.6	21.2
hrub	Florideophyceae	nad4L	28.1046	32.3529	29.4118	22.549
hrub	Florideophyceae	cob	33.5951	44.5026	32.9843	23.2984
hrub	Florideophyceae	nad3	30.8743	38.5246	27.0492	27.0492
hrub	Florideophyceae	nad2	28.9913	29.2585	33.8677	23.8477
hrub	Florideophyceae	nad1	34.7518	42.8571	38.9058	22.4924
hrub	Florideophyceae	nad5	31.1669	36.3368	34.712	22.452
hrub	Florideophyceae	nad4	30.3523	35.5691	32.5203	22.9675
bfus	Bangiophyceae	atp9	33.3333	42.8571	41.5584	15.5844
bfus	Bangiophyceae	sdhB	30.9333	34.4	39.6	18.8
bfus	Bangiophyceae	cox2	35.4478	43.2836	36.9403	26.1194
bfus	Bangiophyceae	cox3	35.9712	43.5252	41.3669	23.0216
bfus	Bangiophyceae	cox1	36.803	42.7509	40.3346	27.3234
bfus	Bangiophyceae	atp6	30.7393	33.463	31.1284	27.6265
bfus	Bangiophyceae	nad4L	29.7386	30.3922	29.4118	29.4118
bfus	Bangiophyceae	cob	33.3333	42.8198	35.248	21.9321
bfus	Bangiophyceae	nad3	28.9617	40.1639	29.5082	17.2131
bfus	Bangiophyceae	nad2	31.25	35.4839	34.879	23.3871
bfus	Bangiophyceae	nad1	34.4478	41.3374	37.0821	24.924
bfus	Bangiophyceae	nad5	33.4973	37.223	39.0855	24.1888
bfus	Bangiophyceae	nad4	31.3565	36.8098	33.1288	24.1309
ccri	Florideophyceae	atp9	34.632	46.7532	41.5584	15.5844
ccri	Florideophyceae	sdhB	27.7556	27.49	37.8486	17.9283
ccri	Florideophyceae	cox2	30.3268	41.9608	34.5098	14.5098
ccri	Florideophyceae	cox3	30.0366	39.1941	39.5604	11.3553
ccri	Florideophyceae	cox1	31.9575	41.4634	40.3377	14.0713
ccri	Florideophyceae	atp6	29.9213	37.0079	33.4646	19.2913
ccri	Florideophyceae	nad4L	24.5098	29.4118	27.451	16.6667
ccri	Florideophyceae	cob	30.0175	40.3141	34.2932	15.445
ccri	Florideophyceae	nad3	25.6831	35.2459	30.3279	11.4754
ccri	Florideophyceae	nad2	26.1044	27.1084	32.7309	18.4739
ccri	Florideophyceae	nad1	29.9694	37.0031	37.6147	15.2905
ccri	Florideophyceae	nad5	27.7361	33.2834	34.7826	15.1424
ccri	Florideophyceae	nad4	27.5862	33.4686	34.0771	15.213
ppal	Florideophyceae	atp9	35.0649	45.4545	41.5584	18.1818
ppal	Florideophyceae	sdhB	32.2751	36.9048	37.6984	22.2222
ppal	Florideophyceae	cox2	34.2377	44.186	34.1085	24.4186
ppal	Florideophyceae	cox3	35.6532	44.6886	39.5604	22.7106
ppal	Florideophyceae	cox1	35.6343	41.791	41.0448	24.0672
ppal	Florideophyceae	atp6	30.2445	36.2934	31.2741	23.166
ppal	Florideophyceae	nad4L	26.7974	31.3725	27.451	21.5686
ppal	Florideophyceae	cob	33.2458	42.7822	35.4331	21.5223
ppal	Florideophyceae	nad3	31.1475	39.3443	31.9672	22.1311
ppal	Florideophyceae	nad2	30.2544	35.743	33.9357	21.0843
ppal	Florideophyceae	nad1	34.4546	40.0612	40.367	22.9358
ppal	Florideophyceae	nad5	31.5396	34.0807	37.2197	23.3184
ppal	Florideophyceae	nad4	32.0513	39.6761	33.8057	22.6721
pkor	Compsopogonophyceae	atp9	34.7032	49.3151	42.4658	12.3288
pkor	Compsopogonophyceae	cox2	32.6996	48.289	32.6996	17.1103
pkor	Compsopogonophyceae	cox3	33.0909	40.3636	37.8182	21.0909
pkor	Compsopogonophyceae	cox1	33.4575	41.527	39.6648	19.1806
pkor	Compsopogonophyceae	atp6	28.9235	36.965	31.1284	18.677
pkor	Compsopogonophyceae	nad4L	27.1242	36.2745	27.451	17.6471
pkor	Compsopogonophyceae	cob	32.0175	41.0526	37.3684	17.6316
pkor	Compsopogonophyceae	nad3	25.6831	32.7869	27.0492	17.2131
pkor	Compsopogonophyceae	nad2	28.7056	32.998	32.1932	20.9256
pkor	Compsopogonophyceae	nad1	32.0242	38.3686	38.3686	19.3353
pkor	Compsopogonophyceae	nad5	30.3571	37.3512	35.4167	18.3036
pkor	Compsopogonophyceae	nad4	29.5918	35.7143	33.0612	20
cmob	Stylonematophyceae	atp9	48	54.6667	42.6667	46.6667
cmob	Stylonematophyceae	sdhB	48.3986	50.8897	51.2456	43.0605
cmob	Stylonematophyceae	cox2	49.6732	60.3922	41.9608	46.6667
cmob	Stylonematophyceae	cox3	50.6266	58.6466	50.7519	42.4812
cmob	Stylonematophyceae	cox1	48.7913	52.4809	42.9389	50.9542
cmob	Stylonematophyceae	atp6	47.3896	51.8072	39.759	50.6024
cmob	Stylonematophyceae	nad4L	43.5088	52.6316	29.4737	48.4211
cmob	Stylonematophyceae	cob	48.5088	56.8421	41.3158	47.3684
cmob	Stylonematophyceae	nad3	43.5897	51.9231	37.5	41.3462
cmob	Stylonematophyceae	nad2	45.929	50.5219	41.9624	45.3027
cmob	Stylonematophyceae	nad1	49.3097	57.3964	43.1953	47.3373
cmob	Stylonematophyceae	nad5	46.0823	54.5817	43.0279	40.6375
cmob	Stylonematophyceae	nad4	45.0505	50.5051	44.0404	40.6061
rvio	Rhodellophyceae	atp9	32.9004	44.1558	41.5584	12.987
rvio	Rhodellophyceae	cox2	30.9963	40.5904	35.0554	17.3432
rvio	Rhodellophyceae	cox3	32.3843	39.8577	37.3665	19.9288
rvio	Rhodellophyceae	cox1	33.0253	40.4806	40.1109	18.4843
rvio	Rhodellophyceae	atp6	26.7738	32.1285	28.9157	19.2771
rvio	Rhodellophyceae	nad4L	27.6667	36	29	18
rvio	Rhodellophyceae	cob	29.5909	36.0313	34.2037	18.5379
rvio	Rhodellophyceae	nad3	26.9333	36	26.4	18.4
rvio	Rhodellophyceae	nad2	26.8276	29.3763	32.7968	18.3099
rvio	Rhodellophyceae	nad1	30.8081	37.2727	37.2727	17.8788
rvio	Rhodellophyceae	nad5	28.8433	34.8463	34.1142	17.5695
rvio	Rhodellophyceae	nad4	28.3592	34.4961	32.5581	18.0233
coff	Florideophyceae	atp9	37.2294	44.1558	41.5584	25.974
coff	Florideophyceae	sdhB	29.79	32.2835	38.5827	18.5039
coff	Florideophyceae	cox2	31.5522	41.2214	33.9695	19.4656
coff	Florideophyceae	cox3	34.4322	42.4908	39.9267	20.8791
coff	Florideophyceae	cox1	35.0877	43.985	39.2857	21.9925
coff	Florideophyceae	atp6	28.0632	32.8063	32.4111	18.9723
coff	Florideophyceae	nad4L	25.1634	27.451	28.4314	19.6078
coff	Florideophyceae	cob	32.196	41.9948	34.3832	20.21
coff	Florideophyceae	nad3	27.0492	31.9672	27.8689	21.3115
coff	Florideophyceae	nad2	30.7898	36.3454	35.1406	20.8835
coff	Florideophyceae	nad1	34.1513	43.865	38.6503	19.9387
coff	Florideophyceae	nad5	30.8036	32.5893	35.2679	24.5536
coff	Florideophyceae	nad4	30.0813	35.3659	33.7398	21.1382
ssub	Compsopogonophyceae	atp9	35.0877	50	42.1053	13.1579
ssub	Compsopogonophyceae	cox2	33.0808	45.8333	33.7121	19.697
ssub	Compsopogonophyceae	cox3	33.1111	41.3333	37.6667	20.3333
ssub	Compsopogonophyceae	cox1	32.7183	40.4059	39.2989	18.4502
ssub	Compsopogonophyceae	atp6	26.7185	35.0195	31.1284	14.0078
ssub	Compsopogonophyceae	nad4L	26.1438	34.3137	24.5098	19.6078
ssub	Compsopogonophyceae	cob	32.0346	42.0779	36.6234	17.4026
ssub	Compsopogonophyceae	nad3	27.5482	29.7521	31.405	21.4876
ssub	Compsopogonophyceae	nad2	26.8276	32.998	30.5835	16.9014
ssub	Compsopogonophyceae	nad1	31.5206	38.3686	36.5559	19.6375
ssub	Compsopogonophyceae	nad5	30.9028	37.2024	35.8631	19.6429
ssub	Compsopogonophyceae	nad4	28.0738	32.9918	33.4016	17.8279
dgri	Rhodellophyceae	atp9	29.5918	35.7143	37.7551	15.3061
dgri	Rhodellophyceae	cox2	27.3469	40	31.8367	10.2041
dgri	Rhodellophyceae	cox3	26.3538	34.296	35.0181	9.74729
dgri	Rhodellophyceae	cox1	29.2517	38.961	37.8479	10.9462
dgri	Rhodellophyceae	atp6	20.8494	27.4131	27.4131	7.72201
dgri	Rhodellophyceae	nad4L	23	26	26	17
dgri	Rhodellophyceae	cob	26.9097	36.1979	32.2917	12.2396
dgri	Rhodellophyceae	nad3	19.6721	31.1475	22.1311	5.7377
dgri	Rhodellophyceae	nad2	19.5842	21.328	26.3581	11.0664
dgri	Rhodellophyceae	nad1	27.5051	33.4356	34.0491	15.0307
dgri	Rhodellophyceae	nad5	23.4074	27.5556	30.6667	12
dgri	Rhodellophyceae	nad4	23.9919	28.4274	31.8548	11.6935
ggra	Florideophyceae	atp9	34.1991	42.8571	41.5584	18.1818
ggra	Florideophyceae	sdhB	29.6149	30.2789	35.4582	23.1076
ggra	Florideophyceae	cox2	30.9877	39.6296	32.963	20.3704
ggra	Florideophyceae	cox3	33.0891	39.5604	38.0952	21.6117
ggra	Florideophyceae	cox1	35.0156	41.1215	40.5607	23.3645
ggra	Florideophyceae	atp6	27.4278	33.8583	31.8898	16.5354
ggra	Florideophyceae	nad4L	25.817	28.4314	25.4902	23.5294
ggra	Florideophyceae	cob	31.4912	38.4211	35	21.0526
ggra	Florideophyceae	nad3	27.3224	31.1475	29.5082	21.3115
ggra	Florideophyceae	nad2	26.2525	31.2625	30.8617	16.6333
ggra	Florideophyceae	nad1	32.212	37.3089	37.3089	22.0183
ggra	Florideophyceae	nad5	28.781	34.9014	33.8392	17.6024
ggra	Florideophyceae	nad4	28.4553	32.7236	33.3333	19.3089
bsub	Stylonematophyceae	atp9	49.7778	61.3333	41.3333	46.6667
bsub	Stylonematophyceae	sdhB	56.2577	65.0558	49.4424	54.2751
bsub	Stylonematophyceae	cox2	55.8201	65.4762	41.2698	60.7143
bsub	Stylonematophyceae	cox3	53.3578	68.8645	46.8864	44.3223
bsub	Stylonematophyceae	cox1	46.7681	54.5627	42.3954	43.346
bsub	Stylonematophyceae	atp6	51.1905	61.9048	38.4921	53.1746
bsub	Stylonematophyceae	nad4L	55.0877	69.4737	36.8421	58.9474
bsub	Stylonematophyceae	cob	47.7837	58.2447	38.5638	46.5426
bsub	Stylonematophyceae	nad3	58.0128	62.5	34.6154	76.9231
bsub	Stylonematophyceae	nad2	49.7614	58.0777	44.1718	47.0348
bsub	Stylonematophyceae	nad1	51.5704	60.7903	40.7295	53.1915
bsub	Stylonematophyceae	nad5	51.7974	61.6013	44.281	49.5098
bsub	Stylonematophyceae	nad4	51.0891	56.6337	40.396	56.2376
paer	Porphyridiophyceae	atp9	38.0952	48.0519	42.8571	23.3766
paer	Porphyridiophyceae	cox2	28.2787	38.5246	34.0164	12.2951
paer	Porphyridiophyceae	cox3	29.1667	40.8088	35.2941	11.3971
paer	Porphyridiophyceae	cox1	31.2539	38.9414	40.6427	14.1777
paer	Porphyridiophyceae	atp6	21.2598	25.1969	26.378	12.2047
paer	Porphyridiophyceae	nad4L	25.5892	37.3737	24.2424	15.1515
paer	Porphyridiophyceae	cob	25.8865	31.383	35.9043	10.3723
paer	Porphyridiophyceae	nad3	22.314	27.2727	30.5785	9.09091
paer	Porphyridiophyceae	nad2	22.0386	22.9339	28.3058	14.876
paer	Porphyridiophyceae	nad1	27.5932	33.5347	36.858	12.3867
paer	Porphyridiophyceae	nad5	25.5521	29.8107	35.3312	11.5142
paer	Porphyridiophyceae	nad4	26.3804	30.4703	33.7423	14.9284
ccae	Compsopogonophyceae	atp9	34.1991	42.8571	41.5584	18.1818
ccae	Compsopogonophyceae	cox2	29.8765	42.5926	33.3333	13.7037
ccae	Compsopogonophyceae	cox3	31.7585	39.7638	36.6142	18.8976
ccae	Compsopogonophyceae	cox1	32.4611	40.9346	39.8131	16.6355
ccae	Compsopogonophyceae	atp6	27.2135	35.9375	30.0781	15.625
ccae	Compsopogonophyceae	nad4L	25.4902	30.3922	27.451	18.6275
ccae	Compsopogonophyceae	cob	31.7585	41.2073	33.5958	20.4724
ccae	Compsopogonophyceae	nad3	28.9617	31.9672	29.5082	25.4098
ccae	Compsopogonophyceae	nad2	25.9784	28.7449	30.9717	18.2186
ccae	Compsopogonophyceae	nad1	30.9237	39.4578	35.241	18.0723
ccae	Compsopogonophyceae	nad5	28.7407	33.7778	32.5926	19.8519
ccae	Compsopogonophyceae	nad4	28.1633	34.0816	31.2245	19.1837
ecox	Porphyridiophyceae	atp9	35.3659	43.9024	43.9024	18.2927
ecox	Porphyridiophyceae	cox2	27.4194	36.6935	31.0484	14.5161
ecox	Porphyridiophyceae	cox3	25.0617	34.8148	31.1111	9.25926
ecox	Porphyridiophyceae	cox1	31.0261	35.7013	38.98	18.3971
ecox	Porphyridiophyceae	atp6	20.6536	26.6667	23.1373	12.1569
ecox	Porphyridiophyceae	nad4L	24.183	32.3529	28.4314	11.7647
ecox	Porphyridiophyceae	cob	25.2393	31.5927	31.3316	12.7937
ecox	Porphyridiophyceae	nad3	19.9454	22.9508	25.4098	11.4754
ecox	Porphyridiophyceae	nad2	20.389	21.1268	25.5533	14.4869
ecox	Porphyridiophyceae	nad1	27.5407	31.4024	35.3659	15.8537
ecox	Porphyridiophyceae	nad5	23.7881	27.7361	28.6357	14.9925
ecox	Porphyridiophyceae	nad4	23.2179	27.9022	28.1059	13.6456
pyez	Bangiophyceae	atp9	34.632	44.1558	41.5584	18.1818
pyez	Bangiophyceae	sdhB	31.593	32.9317	41.3655	20.4819
pyez	Bangiophyceae	cox2	36.3517	45.6693	37.7953	25.5906
pyez	Bangiophyceae	cox3	35.7314	42.8058	42.8058	21.5827
pyez	Bangiophyceae	cox1	36.741	42.9368	40.1487	27.1375
pyez	Bangiophyceae	atp6	29.7017	34.2412	30.7393	24.1245
pyez	Bangiophyceae	nad4L	26.4706	31.3725	28.4314	19.6078
pyez	Bangiophyceae	cob	33.0722	43.342	35.248	20.6266
pyez	Bangiophyceae	nad3	32.2404	42.623	31.1475	22.9508
pyez	Bangiophyceae	nad2	30.4435	35.0806	35.6855	20.5645
pyez	Bangiophyceae	nad1	33.536	42.2492	36.7781	21.5805
pyez	Bangiophyceae	nad5	33.0348	39.1045	37.0149	22.9851
pyez	Bangiophyceae	nad4	31.8337	37.4233	35.3783	22.6994
rmar	Stylonematophyceae	atp9	49.7778	56	41.3333	52
rmar	Stylonematophyceae	cox2	46.875	50	41.7969	48.8281
rmar	Stylonematophyceae	cox3	47.7987	48.3019	43.0189	52.0755
rmar	Stylonematophyceae	cox1	47.4609	48.4375	42.9688	50.9766
rmar	Stylonematophyceae	atp6	47.5593	54.8117	38.9121	48.954
rmar	Stylonematophyceae	cob	48.8127	49.8681	41.1609	55.409
rmar	Stylonematophyceae	nad4L	50.4854	52.4272	42.7184	56.3107
rmar	Stylonematophyceae	nad2	45.0579	41.9223	42.3313	50.9202
rmar	Stylonematophyceae	nad1	46.5428	51.3932	41.4861	46.7492
rmar	Stylonematophyceae	nad5	46.8182	44.5455	45.303	50.6061
rmar	Stylonematophyceae	nad4	47.032	49.7065	42.0744	49.3151
corn	Stylonematophyceae	atp9	42.2222	53.3333	42.6667	30.6667
corn	Stylonematophyceae	sdhB	43.5146	48.1172	50.6276	31.7992
corn	Stylonematophyceae	cox2	44.3137	56.4706	42.3529	34.1176
corn	Stylonematophyceae	cox3	44.1103	52.2556	48.8722	31.203
corn	Stylonematophyceae	cox1	43.4478	51.7176	42.5573	36.0687
corn	Stylonematophyceae	atp6	38.5542	49.3976	36.5462	29.7189
corn	Stylonematophyceae	nad4L	36.8794	48.9362	28.7234	32.9787
corn	Stylonematophyceae	cob	43.6444	55.4667	41.0667	34.4
corn	Stylonematophyceae	nad3	33.9806	41.7476	33.0097	27.1845
corn	Stylonematophyceae	nad2	43.6326	53.8622	41.7537	35.2818
corn	Stylonematophyceae	nad1	42.6087	51.3043	43.7681	32.7536
corn	Stylonematophyceae	nad5	43.6055	53.9291	45.6086	31.2789
corn	Stylonematophyceae	nad4	43.4263	49.8008	42.0319	38.4462
pven	Compsopogonophyceae	atp9	29.4372	37.6623	41.5584	9.09091
pven	Compsopogonophyceae	cox2	26.1364	41.2879	30.303	6.81818
pven	Compsopogonophyceae	cox3	26.7879	36.3636	32	12
pven	Compsopogonophyceae	cox1	29.7952	36.4991	37.9888	14.8976
pven	Compsopogonophyceae	atp6	22.9167	30.4688	28.9062	9.375
pven	Compsopogonophyceae	nad4L	21.8954	30.3922	24.5098	10.7843
pven	Compsopogonophyceae	cob	26.3342	37.5328	33.0709	8.39895
pven	Compsopogonophyceae	nad3	18.4874	22.6891	21.8487	10.9244
pven	Compsopogonophyceae	nad2	20.9852	25.9109	27.3279	9.7166
pven	Compsopogonophyceae	nad1	26.284	32.6284	33.2326	12.9909
pven	Compsopogonophyceae	nad5	24.9631	30.2806	29.5421	15.0665
pven	Compsopogonophyceae	nad4	24.7444	30.6748	31.2883	12.2699
gele	Florideophyceae	atp9	35.0649	42.8571	41.5584	20.7792
gele	Florideophyceae	sdhB	29.1834	31.7269	37.751	18.0723
gele	Florideophyceae	cox2	30.9896	42.1875	33.9844	16.7969
gele	Florideophyceae	cox3	33.6996	43.5897	38.0952	19.4139
gele	Florideophyceae	cox1	33.2708	41.2758	41.0882	17.4484
gele	Florideophyceae	atp6	30.315	36.6142	33.4646	20.8661
gele	Florideophyceae	nad4L	25.817	29.4118	28.4314	19.6078
gele	Florideophyceae	cob	30.2951	39.8438	34.6354	16.4062
gele	Florideophyceae	nad3	28.4153	33.6066	31.1475	20.4918
gele	Florideophyceae	nad2	27.7441	30.101	33.3333	19.798
gele	Florideophyceae	nad1	32.3171	38.7195	38.1098	20.122
gele	Florideophyceae	nad5	29.9899	34.9544	34.9544	20.0608
gele	Florideophyceae	nad4	28.3875	34.1463	34.3496	16.6667
mery	Compsopogonophyceae	atp9	32.9004	42.8571	41.5584	14.2857
mery	Compsopogonophyceae	cox2	28.3333	42.3077	30.3846	12.3077
mery	Compsopogonophyceae	cox3	31.1193	40.2214	37.2694	15.8672
mery	Compsopogonophyceae	cox1	31.4055	39.1791	40.8582	14.1791
mery	Compsopogonophyceae	atp6	23.385	31.7829	29.4574	8.91473
mery	Compsopogonophyceae	nad4L	23.8562	36.2745	23.5294	11.7647
mery	Compsopogonophyceae	cob	28.9062	40.8854	35.1562	10.6771
mery	Compsopogonophyceae	nad3	27.8237	33.0579	32.2314	18.1818
mery	Compsopogonophyceae	nad2	24.3461	28.169	29.5775	15.2918
mery	Compsopogonophyceae	nad1	29.8087	39.8792	35.0453	14.5015
mery	Compsopogonophyceae	nad5	26.996	33.5329	36.0778	11.3772
mery	Compsopogonophyceae	nad4	26.4766	34.8269	33.4012	11.2016
sals	Stylonematophyceae	atp9	53.2609	64.1304	45.6522	50
sals	Stylonematophyceae	sdhB	55.6604	55.1887	55.1887	56.6038
sals	Stylonematophyceae	cox2	54.185	55.9471	39.6476	66.9604
sals	Stylonematophyceae	cox3	53.3592	51.5504	48.062	60.4651
sals	Stylonematophyceae	cox1	53.1835	53.3708	42.3221	63.8577
sals	Stylonematophyceae	atp6	49.0421	53.6398	40.9962	52.4904
sals	Stylonematophyceae	cob	52.2163	53.7234	41.2234	61.7021
sals	Stylonematophyceae	nad2	53.2895	57.0175	42.3246	60.5263
sals	Stylonematophyceae	nad1	53.397	59.2357	41.4013	59.5541
sals	Stylonematophyceae	nad5	53.2597	53.47	43.0599	63.2492
sals	Stylonematophyceae	nad4	53.781	54.9909	47.7314	58.6207
ppur	Porphyridiophyceae	atp9	32.0346	23.3766	46.7532	25.974
ppur	Porphyridiophyceae	cox2	31.6273	40.1575	33.0709	21.6535
ppur	Porphyridiophyceae	cox3	31.3358	39.3258	32.9588	21.7228
ppur	Porphyridiophyceae	cox1	33.9635	40.4537	39.5085	21.9282
ppur	Porphyridiophyceae	atp6	27.9449	30.8271	31.203	21.8045
ppur	Porphyridiophyceae	nad4L	29.0429	35.6436	29.703	21.7822
ppur	Porphyridiophyceae	cob	31.5927	36.8146	33.9426	24.0209
ppur	Porphyridiophyceae	nad3	30.8743	36.8852	26.2295	29.5082
ppur	Porphyridiophyceae	nad2	27.7778	30.8458	28.3582	24.1294
ppur	Porphyridiophyceae	nad1	30.6667	34.1818	35.2727	22.5455
ppur	Porphyridiophyceae	nad5	31.2595	36.4188	33.2322	24.1275
ppur	Porphyridiophyceae	nad4	29.9863	34.6311	31.1475	24.1803
cmer	Cyanidiophyceae	atp9	32.0346	46.7532	41.5584	7.79221
cmer	Cyanidiophyceae	sdhB	31.203	32.7068	37.9699	22.9323
cmer	Cyanidiophyceae	cox2	30.1527	44.6565	30.1527	15.6489
cmer	Cyanidiophyceae	cox3	32.1123	41.3919	35.8974	19.0476
cmer	Cyanidiophyceae	cox1	32.9588	42.3221	39.1386	17.4157
cmer	Cyanidiophyceae	atp6	25.5208	31.25	28.9062	16.4062
cmer	Cyanidiophyceae	nad4L	22.2222	29.4118	22.549	14.7059
cmer	Cyanidiophyceae	cob	30.7224	38.6423	33.1593	20.3655
cmer	Cyanidiophyceae	nad3	27.1709	32.7731	30.2521	18.4874
cmer	Cyanidiophyceae	nad2	23.0872	24.1517	28.9421	16.1677
cmer	Cyanidiophyceae	nad1	30.1108	37.4622	35.6495	17.2205
cmer	Cyanidiophyceae	nad5	25.987	29.8351	31.3343	16.7916
cmer	Cyanidiophyceae	nad4	24.8141	29.2089	30.2231	15.0101
apli	Florideophyceae	atp9	35.9307	46.7532	41.5584	19.4805
apli	Florideophyceae	sdhB	34.5646	35.5731	38.3399	29.7619
apli	Florideophyceae	cox2	36.8627	49.4118	36.0784	25.098
apli	Florideophyceae	cox3	36.2637	46.8864	40.293	21.6117
apli	Florideophyceae	cox1	36.8355	44.8405	40.7129	24.9531
apli	Florideophyceae	atp6	32.9427	37.8906	33.9844	26.9531
apli	Florideophyceae	nad4L	28.7582	33.3333	28.4314	24.5098
apli	Florideophyceae	cob	36.4747	45.8115	35.6021	28.0105
apli	Florideophyceae	nad3	33.0601	43.4426	31.1475	24.5902
apli	Florideophyceae	nad2	31.9277	37.3494	34.5382	23.8956
apli	Florideophyceae	nad1	36.4934	43.7309	38.5321	27.2171
apli	Florideophyceae	nad5	33.8814	38.565	36.7713	26.3079
apli	Florideophyceae	nad4	33.1313	40.202	35.5556	23.6364
rpil	Stylonematophyceae	atp9	54.9784	57.1429	45.4545	62.3377
rpil	Stylonematophyceae	sdhB	57.9196	51.4184	58.156	64.1844
rpil	Stylonematophyceae	cox2	58.399	61.0236	42.5197	71.6535
rpil	Stylonematophyceae	cox3	57.6142	60.8365	50.5703	61.4504
rpil	Stylonematophyceae	cox1	51.8874	51.0557	43.3781	61.2284
rpil	Stylonematophyceae	atp6	56.8871	57.0248	47.9339	65.7025
rpil	Stylonematophyceae	cob	51.4403	52.8395	40.7407	60.7407
rpil	Stylonematophyceae	nad2	55.4661	54.1247	51.9115	60.3622
rpil	Stylonematophyceae	nad1	53.6008	55.5556	43.8272	61.4198
rpil	Stylonematophyceae	nad5	55.9469	57.4273	50.0766	60.3369
rpil	Stylonematophyceae	nad4	54.6694	53.3742	46.4213	64.2127
ttra	Stylonematophyceae	atp9	50.2165	48.0519	42.8571	59.7403
ttra	Stylonematophyceae	sdhB	55.0907	56.0669	51.4644	57.7406
ttra	Stylonematophyceae	cox2	51.5152	59.9174	36.7769	57.8512
ttra	Stylonematophyceae	cox3	50.1235	57.037	45.1852	48.1481
ttra	Stylonematophyceae	cox1	43.6143	47.8927	42.9119	40.0383
ttra	Stylonematophyceae	atp6	41.7655	56.1265	35.1779	33.9921
ttra	Stylonematophyceae	nad4L	35.5805	40.4494	32.5843	33.7079
ttra	Stylonematophyceae	cob	42.7083	51.0417	39.0625	38.0208
ttra	Stylonematophyceae	nad3	47.1698	53.7736	36.7925	50.9434
ttra	Stylonematophyceae	nad2	49.5035	57.4468	39.5745	51.4894
ttra	Stylonematophyceae	nad1	37.3219	47.5783	39.0313	25.3561
ttra	Stylonematophyceae	nad4	49.1128	54.943	43.1559	49.2395
gsul	Cyanidiophyceae	atp9	42.4242	49.3506	41.5584	36.3636
gsul	Cyanidiophyceae	cox2	40.5556	42.9167	35.8333	42.9167
gsul	Cyanidiophyceae	cox3	40.404	39.7727	37.1212	44.3182
gsul	Cyanidiophyceae	cox1	46.6026	41.9231	40.7692	57.1154
gsul	Cyanidiophyceae	atp6	39.5918	34.6939	32.6531	51.4286
gsul	Cyanidiophyceae	nad4L	31.9298	35.7895	30.5263	29.4737
gsul	Cyanidiophyceae	cob	43.1271	50.7732	37.6289	40.9794
gsul	Cyanidiophyceae	nad3	32.4859	39.8305	29.661	27.9661
gsul	Cyanidiophyceae	nad2	39.1785	36.7299	35.3081	45.4976
gsul	Cyanidiophyceae	nad1	38.5481	43.865	38.6503	33.1288
gsul	Cyanidiophyceae	nad5	40.3263	39.6853	36.1888	45.1049
gsul	Cyanidiophyceae	nad4	38.231	33.5526	36.4035	44.7368
pumb	Bangiophyceae	total sum	32.1912	38.2774	36.6346	21.6616
ncya	Rhodellophyceae	total sum	23.6374	28.1406	30.5334	12.2383
hrub	Florideophyceae	total sum	32.4703	38.815	35.3627	23.233
bfus	Bangiophyceae	total sum	33.2109	38.9123	36.6768	24.045
ccri	Florideophyceae	total sum	28.8616	35.522	35.5456	15.5172
ppal	Florideophyceae	total sum	32.6742	39.0301	36.323	22.6695
pkor	Compsopogonophyceae	total sum	30.8744	38.5596	35.1088	18.9547
cmob	Stylonematophyceae	total sum	47.5563	53.8238	43.2226	45.6224
rvio	Rhodellophyceae	total sum	29.5748	35.998	34.567	18.1594
coff	Florideophyceae	total sum	31.5661	37.7238	35.7446	21.23
ssub	Compsopogonophyceae	total sum	30.3594	37.8439	34.8947	18.3395
dgri	Rhodellophyceae	total sum	24.7636	31.2096	31.6327	11.4485
ggra	Florideophyceae	total sum	30.1108	35.652	34.6616	20.0189
bsub	Stylonematophyceae	total sum	51.2469	60.4763	42.2661	50.9983
paer	Porphyridiophyceae	total sum	26.4876	32.2251	34.2199	13.0179
ccae	Compsopogonophyceae	total sum	29.4968	36.4845	33.6008	18.4052
ecox	Porphyridiophyceae	total sum	24.9791	29.97	30.5959	14.3716
pyez	Bangiophyceae	total sum	33.0427	39.5382	36.8992	22.6909
rmar	Stylonematophyceae	total sum	47.1581	48.2424	42.4974	50.7345
corn	Stylonematophyceae	total sum	42.84	52.0818	42.7918	33.6462
pven	Compsopogonophyceae	total sum	25.2207	32.5837	31.3093	11.7691
gele	Florideophyceae	total sum	30.3812	36.7038	35.7566	18.6834
mery	Compsopogonophyceae	total sum	27.8028	36.1612	34.3594	12.8879
sals	Stylonematophyceae	total sum	53.146	54.9425	43.9336	60.5619
ppur	Porphyridiophyceae	total sum	30.8397	35.8357	33.3246	23.3586
cmer	Cyanidiophyceae	total sum	28.127	34.334	32.833	17.2139
apli	Florideophyceae	total sum	34.5776	41.5842	36.728	25.4185
rpil	Stylonematophyceae	total sum	55	55.0786	47.442	62.4813
ttra	Stylonematophyceae	total sum	47.0994	54.2558	41.4883	45.554
gsul	Cyanidiophyceae	total sum	40.505	40.4244	36.6908	44.3997
gcho	Florideophyceae	nad4L	24.183	27.451	29.4118	15.6863
gcho	Florideophyceae	atp6	27.9528	35.4331	31.8898	16.5354
gcho	Florideophyceae	nad5	26.8072	32.6807	33.8855	13.8554
gcho	Florideophyceae	nad4	27.7778	31.9106	34.1463	17.2764
gcho	Florideophyceae	nad2	25.3388	30.2846	31.5041	14.2276
gcho	Florideophyceae	nad1	30.2752	35.1682	37.3089	18.3486
gcho	Florideophyceae	nad3	24.8634	33.6066	29.5082	11.4754
gcho	Florideophyceae	atp9	33.3333	42.8571	41.5584	15.5844
gcho	Florideophyceae	sdhB	26.9588	30.2789	38.247	12.3506
gcho	Florideophyceae	cob	29.3963	39.3701	34.6457	14.1732
gcho	Florideophyceae	cox3	31.1275	40.4412	38.6029	14.3382
gcho	Florideophyceae	cox2	29.798	39.0152	35.2273	15.1515
gcho	Florideophyceae	cox1	33.6466	42.4812	40.2256	18.2331
gcho	Florideophyceae	whole	28.6525	35.3428	35.2009	15.4137

## Sheet: Sup. Fig. 7a
Species ID	Class	Gene	GC	GC1	GC2	GC3
bsub	Stylonematophyceae	atp6	47.6923	44.7425	46.4592	51.8797
bsub	Stylonematophyceae	atp9	46.9949	47.3854	46.6774	46.9215
bsub	Stylonematophyceae	cob	46.5532	46.5025	46.9264	46.2308
bsub	Stylonematophyceae	cox1	46.4592	48.8498	45.4668	45.0609
bsub	Stylonematophyceae	cox2	47.4583	49.0189	45.535	47.8211
bsub	Stylonematophyceae	cox3	46.4804	47.8062	46.4484	45.1866
bsub	Stylonematophyceae	nad2	46.6939	47.7141	45.5541	46.8126
bsub	Stylonematophyceae	nad3	45.956	48.0096	43.4368	46.4229
bsub	Stylonematophyceae	nad4	47.7009	40.7216	51.933	50.4516
cmob	Stylonematophyceae	atp6	50.8808	48.3046	51.6416	52.6989
cmob	Stylonematophyceae	cob	43.8448	43.836	44.3879	43.3104
cmob	Stylonematophyceae	cox1	44.2699	44.0603	45.1917	43.5575
cmob	Stylonematophyceae	cox2	44.7294	43.6179	42.6881	47.8849
cmob	Stylonematophyceae	cox3	44.2582	44.7172	43.6396	44.4178
cmob	Stylonematophyceae	nad1	44.0842	43.4002	43.8791	44.9731
cmob	Stylonematophyceae	nad2	42.6448	43.318	41.6474	42.9669
cmob	Stylonematophyceae	nad3	42.9082	43.8386	43.1274	41.7586
cmob	Stylonematophyceae	nad4	42.3808	41.1111	44.8148	41.2157
cmob	Stylonematophyceae	nad4L	46.9904	47.6532	46.0887	47.2295
corn	Stylonematophyceae	atp6	40.9938	41.4493	39.9586	41.5735
corn	Stylonematophyceae	atp9	40.197	40.5958	39.7587	40.2364
corn	Stylonematophyceae	cob	40.4346	40.8256	39.1392	41.3394
corn	Stylonematophyceae	cox1	40.6122	40.7345	40.116	40.986
corn	Stylonematophyceae	cox2	40.611	39.443	41.7975	40.5926
corn	Stylonematophyceae	cox3	40.5999	40.1179	41.0408	40.641
corn	Stylonematophyceae	nad1	40.2175	38.6205	41.011	41.0212
corn	Stylonematophyceae	nad2	40.548	40.2439	40.878	40.5221
corn	Stylonematophyceae	nad3	39.0644	36.0682	40.1269	40.9992
corn	Stylonematophyceae	nad4	40.4488	40.0243	41.9684	39.3534
corn	Stylonematophyceae	nad4L	40.7495	40.2778	40.8805	41.0901
rmar	Stylonematophyceae	atp6	47.4323	48.5952	45.9938	47.7083
rmar	Stylonematophyceae	atp9	47.8086	46.1976	49.6091	47.619
rmar	Stylonematophyceae	cob	48.9192	49.5749	47.6342	49.5481
rmar	Stylonematophyceae	cox1	46.5851	45.1376	49.052	45.5657
rmar	Stylonematophyceae	cox2	46.0918	45.0993	48.3871	44.7891
rmar	Stylonematophyceae	cox3	47.7212	47.9901	47.9579	47.2153
rmar	Stylonematophyceae	nad1	48.3608	49.0531	49.2975	46.7318
rmar	Stylonematophyceae	nad2	47.1824	46.3506	49.6569	45.5396
rmar	Stylonematophyceae	nad4	45.85	47.2703	44.2077	46.0719
rmar	Stylonematophyceae	nad4L	48.8917	48.8283	48.6104	49.2366
rpil	Stylonematophyceae	atp6	54.3347	53.397	54.8011	54.8062
rpil	Stylonematophyceae	atp9	54.1655	53.7443	55.5647	53.1871
rpil	Stylonematophyceae	cob	52.9638	49.5744	54.509	54.8096
rpil	Stylonematophyceae	cox1	52.9286	52.4038	50.4004	55.9829
rpil	Stylonematophyceae	cox2	55.1252	57.6445	55.027	52.7027
rpil	Stylonematophyceae	cox3	54.2639	54.0736	53.6512	55.0663
rpil	Stylonematophyceae	nad1	52.9598	51.8962	53.9651	53.0175
rpil	Stylonematophyceae	nad2	54.1814	52.9723	56.7138	52.858
rpil	Stylonematophyceae	nad4	53.7936	49.9122	57.26	54.2105
sals	Stylonematophyceae	atp6	48.0641	48.1525	50.0293	46.0094
sals	Stylonematophyceae	atp9	48.75	48.4766	50.8984	46.875
sals	Stylonematophyceae	cob	47.7743	43.9206	51.6882	47.716
sals	Stylonematophyceae	cox1	50.7542	51.2836	46.9113	54.0673
sals	Stylonematophyceae	cox2	49.7414	49.7575	48.7391	50.7274
sals	Stylonematophyceae	cox3	50.25	51.3934	47.6701	51.6872
sals	Stylonematophyceae	nad1	50.0699	51.8156	50.4429	47.9478
sals	Stylonematophyceae	nad2	48.8227	51.385	44.2521	50.831
sals	Stylonematophyceae	nad4	50.7703	52.9242	50.8303	48.5549
ttra	Stylonematophyceae	atp6	36.7312	41.2424	35.8163	33.1295
ttra	Stylonematophyceae	atp9	38.2444	39.3488	38.0642	37.3197
ttra	Stylonematophyceae	cob	38.5174	42.2489	35.7298	37.5817
ttra	Stylonematophyceae	cox1	37.9397	37.3889	36.4198	40.0137
ttra	Stylonematophyceae	cox2	39.3375	40.3503	37.9644	39.6979
ttra	Stylonematophyceae	cox3	39.0045	37.7877	40.416	38.8104
ttra	Stylonematophyceae	nad1	36.6406	37.5957	38.6312	33.6937
ttra	Stylonematophyceae	nad2	43.8803	45.8333	47.3136	38.4924
ttra	Stylonematophyceae	nad3	38.9424	38.5263	38.2645	40.0361
ttra	Stylonematophyceae	nad4	39.3437	38.8052	40.9548	38.2722
ttra	Stylonematophyceae	nad4L	36.9058	37.5138	37.5962	35.6069
ppur	Porphyridiophyceae	total sum	29.2084	29.2223	29.022	29.381
ecox	Porphyridiophyceae	total sum	30.0305	29.3626	30.4919	30.2369
pven	Compsopogonophyceae	total sum	18.8964	18.1878	18.9604	19.541
mery	Compsopogonophyceae	total sum	24.0002	24.0326	23.7461	24.222
dgri	Rhodellophyceae	total sum	18.7713	19.3382	18.2404	18.7352
paer	Porphyridiophyceae	total sum	23.7046	25.2987	22.4925	23.3226
ssub	Compsopogonophyceae	total sum	30.0393	29.2332	30.7736	30.1111
pkor	Compsopogonophyceae	total sum	29.7745	29.759	28.6046	30.9598
ncya	Rhodellophyceae	total sum	24.1406	24.1537	22.2104	26.0581
rvio	Rhodellophyceae	total sum	25.1864	26.0422	24.4689	25.0481
bfus	Bangiophyceae	total sum	32.9886	33.6619	33.7929	31.5107
pyez	Bangiophyceae	total sum	32.7192	33.1174	31.7717	33.2686
hrub	Florideophyceae	total sum	32.1982	33.0067	29.5708	34.0169
apli	Florideophyceae	total sum	33.3861	32.3113	35.0429	32.8041
cmer	Cyanidiophyceae	total sum	27.0653	27.5217	26.5624	27.1119
ppal	Florideophyceae	total sum	32.1629	33.367	32.6607	30.4611
pumb	Bangiophyceae	total sum	31.8752	30.583	32.3548	32.6878
ccae	Compsopogonophyceae	total sum	27.3772	28.0439	26.2198	27.8679
coff	Florideophyceae	total sum	30.0898	29.7793	31.3865	29.1035
ggra	Florideophyceae	total sum	29.1591	28.2185	28.5201	30.7389
ccri	Florideophyceae	total sum	27.8874	27.4849	25.6619	30.5156
gele	Florideophyceae	total sum	29.472	32.7155	30.8415	24.8586
gsul	Cyanidiophyceae	total sum	41.7796	42.6013	41.1577	41.5799
bsub	Stylonematophyceae	total sum	47.049	47.4383	47.1956	46.5131
cmob	Stylonematophyceae	total sum	44.3998	44.4226	44.1728	44.604
corn	Stylonematophyceae	total sum	40.4396	40.4889	40.1671	40.6628
rmar	Stylonematophyceae	total sum	47.0471	46.7112	47.5829	46.8472
rpil	Stylonematophyceae	total sum	53.8596	53.3813	54.2683	53.9291
sals	Stylonematophyceae	total sum	49.4167	49.203	50.1336	48.9136
ttra	Stylonematophyceae	total sum	39.0967	38.5133	39.2899	39.4871
gcho	Florideophyceae	total sum	27.5533	27.2923	27.134	28.2338

## Sheet: Sup. Fig. 7c
Species ID	Class	Gene	GC	GC1	GC2	GC3
pumb	Bangiophyceae	atp9	39.4872	46.1538	49.2308	23.0769
pumb	Bangiophyceae	sdh2	32.8967	34.0611	45.4148	19.214
pumb	Bangiophyceae	cox2	36.7668	44.206	40.7725	25.3219
pumb	Bangiophyceae	cox3	36.2784	43.7751	46.1847	18.8755
pumb	Bangiophyceae	cox1	36.6806	42.4686	45.1883	22.3849
pumb	Bangiophyceae	atp6	31.3272	34.7222	35.1852	24.0741
pumb	Bangiophyceae	nad4L	31.0606	29.5455	32.9545	30.6818
pumb	Bangiophyceae	cob	34.8039	43.2353	39.4118	21.7647
pumb	Bangiophyceae	nad3	28.7582	36.2745	34.3137	15.6863
pumb	Bangiophyceae	nad2	33.3333	35.0711	42.654	22.2749
pumb	Bangiophyceae	nad1	35.628	42.7536	44.2029	19.9275
pumb	Bangiophyceae	nad5	34.1393	36.2694	43.0052	23.1434
pumb	Bangiophyceae	nad4	33.4146	35.122	42.439	22.6829
ncya	Rhodellophyceae	atp9	39.5833	48.4375	46.875	23.4375
ncya	Rhodellophyceae	cox2	25.6296	34.2222	30.6667	12
ncya	Rhodellophyceae	cox3	27.459	32.7869	37.7049	11.8852
ncya	Rhodellophyceae	cox1	31.192	37.4732	41.7559	14.3469
ncya	Rhodellophyceae	atp6	22.4359	27.8846	31.7308	7.69231
ncya	Rhodellophyceae	nad4L	20.5761	24.6914	29.6296	7.40741
ncya	Rhodellophyceae	cob	28.6275	32.3529	37.6471	15.8824
ncya	Rhodellophyceae	nad3	24.6667	32	28	14
ncya	Rhodellophyceae	nad2	21.0308	21.6958	30.6733	10.7232
ncya	Rhodellophyceae	nad1	29.6992	33.4586	40.6015	15.0376
ncya	Rhodellophyceae	nad5	23.9143	26.3959	34.5178	10.8291
ncya	Rhodellophyceae	nad4	27	28.75	39.5	12.75
hrub	Florideophyceae	atp9	42.0513	49.2308	49.2308	27.6923
hrub	Florideophyceae	sdh2	35.7759	37.069	44.8276	25.431
hrub	Florideophyceae	cox2	37.5661	52.7778	39.6825	20.2381
hrub	Florideophyceae	cox3	36.255	42.2311	42.2311	24.3028
hrub	Florideophyceae	cox1	37.3864	42.5577	45.9119	23.6897
hrub	Florideophyceae	atp6	31.1987	34.9754	36.4532	22.1675
hrub	Florideophyceae	nad4L	29.6296	28.3951	37.037	23.4568
hrub	Florideophyceae	cob	35.8818	44.9541	38.5321	24.159
hrub	Florideophyceae	nad3	34.6801	40.404	33.3333	30.303
hrub	Florideophyceae	nad2	31.1328	27.3839	41.3203	24.6944
hrub	Florideophyceae	nad1	37.7614	42.8044	47.2325	23.2472
hrub	Florideophyceae	nad5	33.6247	36.014	41.0839	23.7762
hrub	Florideophyceae	nad4	32.0325	33.6585	39.0244	23.4146
bfus	Bangiophyceae	atp9	38.4615	47.6923	49.2308	18.4615
bfus	Bangiophyceae	sdh2	32	33.3333	44	18.6667
bfus	Bangiophyceae	cox2	37.1742	44.4444	40.7407	26.3374
bfus	Bangiophyceae	cox3	38.0376	44.3548	46.371	23.3871
bfus	Bangiophyceae	cox1	38.5744	43.1866	45.4927	27.044
bfus	Bangiophyceae	atp6	33.6391	34.8624	36.6972	29.3578
bfus	Bangiophyceae	nad4L	31.4176	29.8851	34.4828	29.8851
bfus	Bangiophyceae	cob	35.6083	43.9169	40.0593	22.8487
bfus	Bangiophyceae	nad3	30.7692	40.3846	34.6154	17.3077
bfus	Bangiophyceae	nad2	33.2534	34.0528	41.4868	24.2206
bfus	Bangiophyceae	nad1	37.5604	42.3913	44.2029	26.087
bfus	Bangiophyceae	nad5	35.7305	37.7551	44.9915	24.4482
bfus	Bangiophyceae	nad4	33.4138	35.9903	39.1304	25.1208
ccri	Florideophyceae	atp9	38.4615	50.7692	49.2308	15.3846
ccri	Florideophyceae	sdh2	30.2083	28.5714	42.4107	19.6429
ccri	Florideophyceae	cox2	32.0513	43.1624	37.6068	15.3846
ccri	Florideophyceae	cox3	32.9184	41.9087	44.8133	12.0332
ccri	Florideophyceae	cox1	34.1754	42.3158	45.2632	14.9474
ccri	Florideophyceae	atp6	32.2061	36.2319	41.0628	19.3237
ccri	Florideophyceae	nad4L	27.6423	30.4878	34.1463	18.2927
ccri	Florideophyceae	cob	32.0588	42.3529	38.5294	15.2941
ccri	Florideophyceae	nad3	27.9365	36.1905	35.2381	12.381
ccri	Florideophyceae	nad2	28.7582	26.2255	39.951	20.098
ccri	Florideophyceae	nad1	33.5793	40.5904	45.3875	14.7601
ccri	Florideophyceae	nad5	30.4711	34.8837	41.5027	15.0268
ccri	Florideophyceae	nad4	30.4527	33.5802	41.4815	16.2963
ppal	Florideophyceae	atp9	39.4872	49.2308	49.2308	20
ppal	Florideophyceae	sdh2	34.2342	37.3874	42.7928	22.5225
ppal	Florideophyceae	cox2	36.0515	45.4936	37.7682	24.8927
ppal	Florideophyceae	cox3	38.3333	46.25	45	23.75
ppal	Florideophyceae	cox1	38.2353	43.6975	46.2185	24.7899
ppal	Florideophyceae	atp6	33.4906	37.7358	38.2075	24.5283
ppal	Florideophyceae	nad4L	29.7189	31.3253	33.7349	24.0964
ppal	Florideophyceae	cob	35.9517	45.3172	40.7855	21.7523
ppal	Florideophyceae	nad3	33.3333	40.7407	36.1111	23.1481
ppal	Florideophyceae	nad2	32.6122	36.0577	40.625	21.1538
ppal	Florideophyceae	nad1	38.7057	42.8571	48.3516	24.9084
ppal	Florideophyceae	nad5	34.8727	36.7673	44.2274	23.6234
ppal	Florideophyceae	nad4	34.3851	40.2913	40.534	22.3301
pkor	Compsopogonophyceae	atp9	38.7097	51.6129	50	14.5161
pkor	Compsopogonophyceae	cox2	34.7578	49.5726	36.7521	17.9487
pkor	Compsopogonophyceae	cox3	35.6	42.8	41.6	22.4
pkor	Compsopogonophyceae	cox1	35.8333	42.7083	44.375	20.4167
pkor	Compsopogonophyceae	atp6	30.6061	38.1818	36.3636	17.2727
pkor	Compsopogonophyceae	nad4L	30.8333	38.75	35	18.75
pkor	Compsopogonophyceae	cob	34.739	43.6747	42.7711	17.7711
pkor	Compsopogonophyceae	nad3	26.8608	33.9806	32.0388	14.5631
pkor	Compsopogonophyceae	nad2	31.6667	33.75	40	21.25
pkor	Compsopogonophyceae	nad1	35.6364	40.3636	46.1818	20.3636
pkor	Compsopogonophyceae	nad5	33.3333	38.0035	41.6813	20.3152
pkor	Compsopogonophyceae	nad4	31.6627	36.2768	38.6635	20.0477
cmob	Stylonematophyceae	atp9	47.8495	48.3871	51.6129	43.5484
cmob	Stylonematophyceae	sdh2	51.3333	51.6	57.6	44.8
cmob	Stylonematophyceae	cox2	49.3528	54.8544	51.9417	41.2621
cmob	Stylonematophyceae	cox3	51.9562	53.9906	63.3803	38.4977
cmob	Stylonematophyceae	cox1	48.0984	46.085	50.3356	47.8747
cmob	Stylonematophyceae	atp6	48.9796	48.4694	50.5102	47.9592
cmob	Stylonematophyceae	nad4L	47.0588	58.8235	41.1765	41.1765
cmob	Stylonematophyceae	cob	50.1089	49.0196	51.3072	50
cmob	Stylonematophyceae	nad3	44.186	47.6744	45.3488	39.5349
cmob	Stylonematophyceae	nad2	46.8927	41.8079	56.7797	42.0904
cmob	Stylonematophyceae	nad1	51.4667	49.2	58.4	46.8
cmob	Stylonematophyceae	nad5	46.3158	47.3684	56.8421	34.7368
cmob	Stylonematophyceae	nad4	46.4088	42.5414	60.221	36.4641
rvio	Rhodellophyceae	atp9	38.0208	50	50	14.0625
rvio	Rhodellophyceae	cox2	33.6182	44.0171	40.5983	16.2393
rvio	Rhodellophyceae	cox3	34.4491	41.0042	43.9331	18.41
rvio	Rhodellophyceae	cox1	36.0644	43.0672	45.5882	19.5378
rvio	Rhodellophyceae	atp6	29.7209	33.4975	35.468	20.197
rvio	Rhodellophyceae	nad4L	31.2757	38.2716	35.8025	19.7531
rvio	Rhodellophyceae	cob	31.8182	37.5758	39.697	18.1818
rvio	Rhodellophyceae	nad3	29.595	38.3178	30.8411	19.6262
rvio	Rhodellophyceae	nad2	29.3689	30.5825	39.5631	17.9612
rvio	Rhodellophyceae	nad1	35.4557	41.9476	46.0674	18.3521
rvio	Rhodellophyceae	nad5	30.8002	34.715	40.2418	17.4439
rvio	Rhodellophyceae	nad4	31.5336	36.385	39.4366	18.7793
coff	Florideophyceae	atp9	43.5897	50.7692	49.2308	30.7692
coff	Florideophyceae	sdh2	32.1534	33.1858	43.3628	19.9115
coff	Florideophyceae	cox2	33.7607	42.3077	38.0342	20.9402
coff	Florideophyceae	cox3	37.2061	44.8133	45.2282	21.5768
coff	Florideophyceae	cox1	37.9433	45.5319	44.4681	23.8298
coff	Florideophyceae	atp6	31.8627	34.3137	40.1961	21.0784
coff	Florideophyceae	nad4L	30.0813	30.4878	35.3659	24.3902
coff	Florideophyceae	cob	35.3721	44.0367	40.0612	22.0183
coff	Florideophyceae	nad3	29.5238	33.3333	32.381	22.8571
coff	Florideophyceae	nad2	33.4137	34.9398	42.1687	23.1325
coff	Florideophyceae	nad1	37.7778	44.0741	46.6667	22.5926
coff	Florideophyceae	nad5	34.2806	34.2806	42.0959	26.4654
coff	Florideophyceae	nad4	33.4165	35.6608	41.3965	23.192
ssub	Compsopogonophyceae	atp9	37.9487	50.7692	49.2308	13.8462
ssub	Compsopogonophyceae	cox2	35.7864	48.0519	38.5281	20.7792
ssub	Compsopogonophyceae	cox3	35.4478	42.9104	42.1642	21.2687
ssub	Compsopogonophyceae	cox1	35.2006	42.1162	44.1909	19.2946
ssub	Compsopogonophyceae	atp6	28.9394	36.3636	36.3636	14.0909
ssub	Compsopogonophyceae	nad4L	28.5714	36.9048	29.7619	19.0476
ssub	Compsopogonophyceae	cob	34.1341	43.2432	42.3423	16.8168
ssub	Compsopogonophyceae	nad3	30.1282	32.6923	36.5385	21.1538
ssub	Compsopogonophyceae	nad2	28.9167	32	38	16.75
ssub	Compsopogonophyceae	nad1	35.7934	42.8044	44.6494	19.9262
ssub	Compsopogonophyceae	nad5	33.6867	38.5159	42.5795	19.9647
ssub	Compsopogonophyceae	nad4	30.4348	35.0242	39.372	16.9082
dgri	Rhodellophyceae	atp9	32.567	39.0805	42.5287	16.092
dgri	Rhodellophyceae	cox2	29.3578	42.2018	35.7798	10.0917
dgri	Rhodellophyceae	cox3	27.8226	35.8871	39.1129	8.46774
dgri	Rhodellophyceae	cox1	31.9239	41.8605	43.129	10.7822
dgri	Rhodellophyceae	atp6	23.9875	29.9065	33.1776	8.8785
dgri	Rhodellophyceae	nad4L	26.4957	29.4872	33.3333	16.6667
dgri	Rhodellophyceae	cob	29.4527	38.806	37.0149	12.5373
dgri	Rhodellophyceae	nad3	22.3333	33	27	7
dgri	Rhodellophyceae	nad2	22.1957	23.389	31.2649	11.9332
dgri	Rhodellophyceae	nad1	31.4677	38.0597	41.4179	14.9254
dgri	Rhodellophyceae	nad5	25.8362	29.4118	35.8131	12.2837
dgri	Rhodellophyceae	nad4	27.3608	31.7191	38.2567	12.1065
ggra	Florideophyceae	atp9	40	50.7692	49.2308	20
ggra	Florideophyceae	sdh2	31.6742	32.5792	40.2715	22.1719
ggra	Florideophyceae	cox2	33.1956	41.3223	36.7769	21.4876
ggra	Florideophyceae	cox3	36.214	43.2099	42.7984	22.6337
ggra	Florideophyceae	cox1	38.2949	44.0252	45.4927	25.3669
ggra	Florideophyceae	atp6	30.1587	36.6667	38.5714	15.2381
ggra	Florideophyceae	nad4L	28.9157	31.3253	31.3253	24.0964
ggra	Florideophyceae	cob	34.248	41.4634	40.5488	20.7317
ggra	Florideophyceae	nad3	29.8077	33.6538	34.6154	21.1538
ggra	Florideophyceae	nad2	29.2683	33.1707	37.561	17.0732
ggra	Florideophyceae	nad1	36.0394	42.0664	45.0185	21.0332
ggra	Florideophyceae	nad5	31.6517	37.6577	40.1802	17.1171
ggra	Florideophyceae	nad4	32.1048	36.1179	40.2948	19.9017
bsub	Stylonematophyceae	atp9	49.7436	55.3846	47.6923	46.1538
bsub	Stylonematophyceae	sdh2	55.0595	59.375	59.375	46.4286
bsub	Stylonematophyceae	cox2	54.6166	59.1549	48.8263	55.8685
bsub	Stylonematophyceae	cox3	53.4535	62.6126	57.6577	40.0901
bsub	Stylonematophyceae	cox1	46.4469	47.9121	49.011	42.4176
bsub	Stylonematophyceae	atp6	49.183	52.9412	47.549	47.0588
bsub	Stylonematophyceae	nad4L	53.2338	58.209	52.2388	49.2537
bsub	Stylonematophyceae	cob	48.0892	51.9108	46.1783	46.1783
bsub	Stylonematophyceae	nad3	55.3991	45.0704	50.7042	70.4225
bsub	Stylonematophyceae	nad2	48.6325	48.7179	55.3846	41.7949
bsub	Stylonematophyceae	nad1	51.3011	53.5316	49.8141	50.5576
bsub	Stylonematophyceae	nad5	51.3889	54.5635	53.7698	45.8333
bsub	Stylonematophyceae	nad4	48.5166	42.9319	53.4031	49.2147
paer	Porphyridiophyceae	atp9	41.6667	50	51.5625	23.4375
paer	Porphyridiophyceae	cox2	32.0451	42.5121	40.0966	13.5266
paer	Porphyridiophyceae	cox3	32.029	43.0435	41.7391	11.3043
paer	Porphyridiophyceae	cox1	34.2632	41.4163	46.1373	15.2361
paer	Porphyridiophyceae	atp6	24.3464	27.451	32.8431	12.7451
paer	Porphyridiophyceae	nad4L	27.5	37.5	30	15
paer	Porphyridiophyceae	cob	29.1405	34.5912	42.4528	10.3774
paer	Porphyridiophyceae	nad3	25.5663	30.0971	35.9223	10.6796
paer	Porphyridiophyceae	nad2	24.3108	23.3083	34.3358	15.2882
paer	Porphyridiophyceae	nad1	32.0942	36.803	45.3532	14.1264
paer	Porphyridiophyceae	nad5	29.9807	33.8491	43.3269	12.766
paer	Porphyridiophyceae	nad4	29.1771	31.6708	41.1471	14.7132
ccae	Compsopogonophyceae	atp9	39.5833	46.875	50	21.875
ccae	Compsopogonophyceae	cox2	31.9328	44.958	37.8151	13.0252
ccae	Compsopogonophyceae	cox3	33.3333	41.2017	39.9142	18.8841
ccae	Compsopogonophyceae	cox1	35.2361	43.129	45.0317	17.5476
ccae	Compsopogonophyceae	atp6	30.0314	36.3208	36.3208	17.4528
ccae	Compsopogonophyceae	nad4L	29.2181	33.3333	34.5679	19.7531
ccae	Compsopogonophyceae	cob	34.248	43.2927	39.0244	20.4268
ccae	Compsopogonophyceae	nad3	31.4103	32.6923	34.6154	26.9231
ccae	Compsopogonophyceae	nad2	28.9167	29	38.25	19.5
ccae	Compsopogonophyceae	nad1	35.4244	42.8044	43.1734	20.2952
ccae	Compsopogonophyceae	nad5	31.475	35.7143	38.3275	20.3833
ccae	Compsopogonophyceae	nad4	30.8068	34.2298	37.4083	20.7824
ecox	Porphyridiophyceae	atp9	39.5238	47.1429	51.4286	20
ecox	Porphyridiophyceae	cox2	29.2237	38.8128	35.1598	13.6986
ecox	Porphyridiophyceae	cox3	26.7507	36.1345	35.2941	8.82353
ecox	Porphyridiophyceae	cox1	33.7491	37.8378	44.4906	18.9189
ecox	Porphyridiophyceae	atp6	23.252	28.7805	28.7805	12.1951
ecox	Porphyridiophyceae	nad4L	27.7108	36.1446	34.9398	12.0482
ecox	Porphyridiophyceae	cob	27.2272	31.8318	36.036	13.8138
ecox	Porphyridiophyceae	nad3	22.9773	26.2136	30.0971	12.6214
ecox	Porphyridiophyceae	nad2	21.9824	22.3022	30.4556	13.1894
ecox	Porphyridiophyceae	nad1	30.7692	34.7985	42.4908	15.0183
ecox	Porphyridiophyceae	nad5	25.6821	28.2918	33.9858	14.7687
ecox	Porphyridiophyceae	nad4	25.3533	30.1746	34.414	11.4713
pyez	Bangiophyceae	atp9	38.4615	46.1538	49.2308	20
pyez	Bangiophyceae	sdh2	33.4828	33.1839	46.1883	21.0762
pyez	Bangiophyceae	cox2	37.971	46.5217	41.7391	25.6522
pyez	Bangiophyceae	cox3	38.2865	44.5783	47.7912	22.49
pyez	Bangiophyceae	cox1	38.424	42.0502	45.1883	28.0335
pyez	Bangiophyceae	atp6	33.3333	36.5297	36.0731	27.3973
pyez	Bangiophyceae	nad4L	28.7356	29.8851	33.3333	22.9885
pyez	Bangiophyceae	cob	35.8135	44.9405	40.1786	22.3214
pyez	Bangiophyceae	nad3	34.9515	42.7184	36.8932	25.2427
pyez	Bangiophyceae	nad2	32.4455	34.1404	42.8571	20.339
pyez	Bangiophyceae	nad1	36.8742	43.5897	44.3223	22.7106
pyez	Bangiophyceae	nad5	35.0725	38.087	43.1304	24
pyez	Bangiophyceae	nad4	33.7379	35.1942	41.9903	24.0291
rmar	Stylonematophyceae	atp9	48.9583	48.4375	48.4375	50
rmar	Stylonematophyceae	cox2	46.4555	42.5339	48.4163	48.4163
rmar	Stylonematophyceae	cox3	46.8429	39.6476	50.2203	50.6608
rmar	Stylonematophyceae	cox1	47.1842	39.9543	50.2283	51.3699
rmar	Stylonematophyceae	atp6	47.138	47.4747	46.9697	46.9697
rmar	Stylonematophyceae	cob	48.6458	41.25	48.75	55.9375
rmar	Stylonematophyceae	nad4L	50.2008	42.1687	53.012	55.4217
rmar	Stylonematophyceae	nad2	43.9683	33.0952	49.2857	49.5238
rmar	Stylonematophyceae	nad1	46.5668	41.573	50.1873	47.9401
rmar	Stylonematophyceae	nad5	46.0956	36.7133	52.2727	49.3007
rmar	Stylonematophyceae	nad4	46.4037	40.3712	49.884	48.9559
corn	Stylonematophyceae	atp9	43.5484	50	51.6129	29.0323
corn	Stylonematophyceae	sdh2	46.1659	48.3568	56.8075	33.3333
corn	Stylonematophyceae	cox2	44.9346	52.451	52.9412	29.4118
corn	Stylonematophyceae	cox3	45.679	50.9259	60.1852	25.9259
corn	Stylonematophyceae	cox1	43.75	46.6518	49.7768	34.8214
corn	Stylonematophyceae	atp6	40.5724	47.9798	45.9596	27.7778
corn	Stylonematophyceae	nad4L	40.2985	50.7463	40.2985	29.8507
corn	Stylonematophyceae	cob	44.7072	48.3108	52.027	33.7838
corn	Stylonematophyceae	nad3	37.9167	46.25	42.5	25
corn	Stylonematophyceae	nad2	45.7005	46.9565	57.971	32.1739
corn	Stylonematophyceae	nad1	45.2381	45.4887	56.7669	33.4586
corn	Stylonematophyceae	nad5	44.9246	48.3539	60.9053	25.5144
corn	Stylonematophyceae	nad4	44.2623	43.1694	57.6503	31.9672
pven	Compsopogonophyceae	atp9	32.8358	40.2985	47.7612	10.4478
pven	Compsopogonophyceae	cox2	28.5106	45.1064	34.0426	6.38298
pven	Compsopogonophyceae	cox3	28.1333	38	35.2	11.2
pven	Compsopogonophyceae	cox1	32.3611	38.9583	42.5	15.625
pven	Compsopogonophyceae	atp6	25.4992	32.2581	34.1014	10.1382
pven	Compsopogonophyceae	nad4L	24.8996	33.7349	30.1205	10.8434
pven	Compsopogonophyceae	cob	29.029	40.5405	37.8378	8.70871
pven	Compsopogonophyceae	nad3	19.4969	24.5283	24.5283	9.43396
pven	Compsopogonophyceae	nad2	23.3333	28.0488	32.9268	9.02439
pven	Compsopogonophyceae	nad1	30.0959	37.7698	39.5683	12.9496
pven	Compsopogonophyceae	nad5	27.3043	32.8696	34.7826	14.2609
pven	Compsopogonophyceae	nad4	27.8894	32.4121	38.4422	12.8141
gele	Florideophyceae	atp9	41.0256	49.2308	49.2308	24.6154
gele	Florideophyceae	sdh2	31.3725	32.5792	42.5339	19.0045
gele	Florideophyceae	cox2	33.3333	44.0529	38.326	17.6211
gele	Florideophyceae	cox3	36.1345	44.958	43.6975	19.7479
gele	Florideophyceae	cox1	35.9189	43.3962	45.9119	18.4486
gele	Florideophyceae	atp6	33.8164	36.715	41.0628	23.6715
gele	Florideophyceae	nad4L	28.1746	30.9524	34.5238	19.0476
gele	Florideophyceae	cob	33.0357	41.6667	39.5833	17.8571
gele	Florideophyceae	nad3	30.1587	35.2381	36.1905	19.0476
gele	Florideophyceae	nad2	30.4668	30.9582	40.5405	19.9017
gele	Florideophyceae	nad1	37.1747	42.7509	46.4684	22.3048
gele	Florideophyceae	nad5	32.8554	36.5591	41.2186	20.7885
gele	Florideophyceae	nad4	31.6872	35.8025	41.7284	17.5309
mery	Compsopogonophyceae	atp9	38.5417	50	50	15.625
mery	Compsopogonophyceae	cox2	30.3161	44.3966	34.0517	12.5
mery	Compsopogonophyceae	cox3	33.0579	41.7355	41.7355	15.7025
mery	Compsopogonophyceae	cox1	33.5412	39.9168	45.5301	15.1767
mery	Compsopogonophyceae	atp6	25.9084	32.7014	36.019	9.00474
mery	Compsopogonophyceae	nad4L	25.2033	35.3659	29.2683	10.9756
mery	Compsopogonophyceae	cob	31.9277	42.7711	40.6627	12.3494
mery	Compsopogonophyceae	nad3	30.719	34.3137	38.2353	19.6078
mery	Compsopogonophyceae	nad2	27.5145	28.6783	36.6584	17.207
mery	Compsopogonophyceae	nad1	33.5812	42.0074	43.1227	15.6134
mery	Compsopogonophyceae	nad5	30.2501	35.7766	42.0593	12.9145
mery	Compsopogonophyceae	nad4	29.6837	36.4964	39.9027	12.6521
sals	Stylonematophyceae	atp9	54.6296	54.1667	58.3333	51.3889
sals	Stylonematophyceae	sdh2	58.1818	45.4545	70.9091	58.1818
sals	Stylonematophyceae	cox2	53.3333	44.4444	50	65.5556
sals	Stylonematophyceae	cox3	53.7582	40.6863	60.7843	59.8039
sals	Stylonematophyceae	cox1	52.9279	45.2703	50.9009	62.6126
sals	Stylonematophyceae	atp6	50.4318	44.5596	55.4404	51.2953
sals	Stylonematophyceae	cob	53.288	43.1973	52.7211	63.9456
sals	Stylonematophyceae	nad2	54.1018	41.7445	60.1246	60.4361
sals	Stylonematophyceae	nad1	53.9039	45.045	58.5586	58.1081
sals	Stylonematophyceae	nad5	54.0788	41.3502	57.5949	63.2911
sals	Stylonematophyceae	nad4	53.9379	42.2434	62.7685	56.8019
ppur	Porphyridiophyceae	atp9	33.3333	22.5352	50.7042	26.7606
ppur	Porphyridiophyceae	cox2	33.642	40.2778	38.8889	21.7593
ppur	Porphyridiophyceae	cox3	33.3333	39.7436	37.6068	22.6496
ppur	Porphyridiophyceae	cox1	36.7033	41.978	45.9341	22.1978
ppur	Porphyridiophyceae	atp6	30.303	29.0909	37.7273	24.0909
ppur	Porphyridiophyceae	nad4L	29.8851	36.7816	34.4828	18.3908
ppur	Porphyridiophyceae	cob	33.7374	35.7576	39.3939	26.0606
ppur	Porphyridiophyceae	nad3	33.0033	37.6238	31.6832	29.703
ppur	Porphyridiophyceae	nad2	29.0161	28.9157	34.3373	23.7952
ppur	Porphyridiophyceae	nad1	33.4758	35.4701	41.453	23.5043
ppur	Porphyridiophyceae	nad5	32.9137	34.7122	39.3885	24.6403
ppur	Porphyridiophyceae	nad4	31.8408	32.0896	37.8109	25.6219
cmer	Cyanidiophyceae	atp9	36.9231	52.3077	49.2308	9.23077
cmer	Cyanidiophyceae	sdh2	32.0885	33.61	41.9087	20.7469
cmer	Cyanidiophyceae	cox2	31.2586	46.888	32.7801	14.1079
cmer	Cyanidiophyceae	cox3	35.9084	45.9227	42.0601	19.7425
cmer	Cyanidiophyceae	cox1	36.0284	46.1702	44.4681	17.4468
cmer	Cyanidiophyceae	atp6	29.1262	34.9515	35.9223	16.5049
cmer	Cyanidiophyceae	nad4L	26.1044	36.1446	27.7108	14.4578
cmer	Cyanidiophyceae	cob	33.7313	42.6866	37.9104	20.597
cmer	Cyanidiophyceae	nad3	29.1262	33.9806	34.9515	18.4466
cmer	Cyanidiophyceae	nad2	24.356	23.185	33.9578	15.9251
cmer	Cyanidiophyceae	nad1	33.452	39.8577	41.9929	18.5053
cmer	Cyanidiophyceae	nad5	28.134	31.0225	36.2218	17.1577
cmer	Cyanidiophyceae	nad4	27.4897	30.6173	36.7901	15.0617
apli	Florideophyceae	atp9	40	49.2308	49.2308	21.5385
apli	Florideophyceae	sdh2	36.5269	34.9776	43.4978	31.0811
apli	Florideophyceae	cox2	38.0117	47.807	40.3509	25.8772
apli	Florideophyceae	cox3	38.2114	46.748	44.7154	23.1707
apli	Florideophyceae	cox1	38.9474	44.6316	45.6842	26.5263
apli	Florideophyceae	atp6	35.2381	36.1905	41.4286	28.0952
apli	Florideophyceae	nad4L	32.1138	34.1463	35.3659	26.8293
apli	Florideophyceae	cob	38.1526	45.1807	40.9639	28.3133
apli	Florideophyceae	nad3	33.6601	41.1765	37.2549	22.549
apli	Florideophyceae	nad2	33.8983	34.1404	41.6465	25.908
apli	Florideophyceae	nad1	40.5743	45.6929	47.191	28.839
apli	Florideophyceae	nad5	36.4019	38.0866	44.4043	26.7148
apli	Florideophyceae	nad4	35.1047	38.4058	42.5121	24.3961
rpil	Stylonematophyceae	atp9	56.9892	54.8387	56.4516	59.6774
rpil	Stylonematophyceae	sdh2	58.3001	47.8088	65.3386	61.753
rpil	Stylonematophyceae	cox2	58.9147	56.7442	50.2326	69.7674
rpil	Stylonematophyceae	cox3	58.596	58.7983	57.0815	59.9138
rpil	Stylonematophyceae	cox1	52.6977	48.5588	50.1109	59.4235
rpil	Stylonematophyceae	atp6	58.6265	54.7739	58.2915	62.8141
rpil	Stylonematophyceae	cob	53.1609	54.023	47.4138	58.046
rpil	Stylonematophyceae	nad2	56.2016	50.6977	60	57.907
rpil	Stylonematophyceae	nad1	55.4707	54.5802	54.1985	57.6336
rpil	Stylonematophyceae	nad5	57.7061	55.914	58.6022	58.6022
rpil	Stylonematophyceae	nad4	55.4207	49.7573	55.0971	61.4078
ttra	Stylonematophyceae	atp9	54.6875	54.6875	51.5625	57.8125
ttra	Stylonematophyceae	sdh2	57.6744	59.5349	57.2093	56.2791
ttra	Stylonematophyceae	cox2	53.6098	62.212	41.0138	57.6037
ttra	Stylonematophyceae	cox3	53.417	59.8326	51.046	49.3724
ttra	Stylonematophyceae	cox1	44.9213	47.2103	48.0687	39.485
ttra	Stylonematophyceae	atp6	45.0533	57.9909	40.6393	36.5297
ttra	Stylonematophyceae	nad4L	36.5297	42.4658	39.726	27.3973
ttra	Stylonematophyceae	cob	44.9799	51.8072	45.1807	37.9518
ttra	Stylonematophyceae	nad3	48.8889	54.4444	43.3333	48.8889
ttra	Stylonematophyceae	nad2	51.7815	59.8575	44.1805	51.3064
ttra	Stylonematophyceae	nad1	40.3571	48.2143	48.9286	23.9286
ttra	Stylonematophyceae	nad4	51.6779	55.481	50.783	48.7696
gsul	Cyanidiophyceae	atp9	44.7761	53.7313	47.7612	32.8358
gsul	Cyanidiophyceae	cox2	42.4658	46.5753	39.2694	41.5525
gsul	Cyanidiophyceae	cox3	42.5141	44.0678	41.5254	41.9492
gsul	Cyanidiophyceae	cox1	48.5232	45.1477	44.7257	55.6962
gsul	Cyanidiophyceae	atp6	40.6114	36.6812	34.9345	50.2183
gsul	Cyanidiophyceae	nad4L	33.3333	38.2022	32.5843	29.2135
gsul	Cyanidiophyceae	cob	43.0245	39.6166	46.6454	42.8115
gsul	Cyanidiophyceae	nad3	33.033	39.6396	31.5315	27.9279
gsul	Cyanidiophyceae	nad2	40.1478	37.6847	36.6995	46.0591
gsul	Cyanidiophyceae	nad1	40.0871	45.7516	41.1765	33.3333
gsul	Cyanidiophyceae	nad5	41.1978	40.8348	37.5681	45.1906
gsul	Cyanidiophyceae	nad4	39.7525	35.2668	38.5151	45.4756
pumb	Bangiophyceae	total sum	34.4092	38.7307	42.3379	22.1589
ncya	Rhodellophyceae	total sum	26.3852	30.4104	36.1677	12.5775
hrub	Florideophyceae	total sum	34.7127	38.7229	41.5456	23.8696
bfus	Bangiophyceae	total sum	35.3906	39.2539	42.2973	24.6216
ccri	Florideophyceae	total sum	31.4989	36.781	41.6206	16.0951
ppal	Florideophyceae	total sum	35.4889	40.7265	42.4601	23.2801
pkor	Compsopogonophyceae	total sum	33.5377	39.9883	40.9807	19.6439
cmob	Stylonematophyceae	total sum	48.6734	47.9599	54.8161	43.2441
rvio	Rhodellophyceae	total sum	32.4069	37.9169	40.9889	18.3148
coff	Florideophyceae	total sum	34.7488	38.9398	42.1038	23.2029
ssub	Compsopogonophyceae	total sum	32.9843	39.4997	40.954	18.4991
dgri	Rhodellophyceae	total sum	27.543	33.926	37.0446	11.6584
ggra	Florideophyceae	total sum	33.2319	38.7168	40.6527	20.3263
bsub	Stylonematophyceae	total sum	50.3057	52.2781	51.9822	46.6568
paer	Porphyridiophyceae	total sum	29.8445	34.7759	41.0681	13.6894
ccae	Compsopogonophyceae	total sum	32.3689	38.2049	39.563	19.3386
ecox	Porphyridiophyceae	total sum	27.3067	31.7873	36.1004	14.0325
pyez	Bangiophyceae	total sum	35.3717	39.5304	42.7518	23.8329
rmar	Stylonematophyceae	total sum	46.6008	39.6483	49.9846	50.1697
corn	Stylonematophyceae	total sum	44.3486	47.5824	54.7582	30.7053
pven	Compsopogonophyceae	total sum	27.8361	35.3147	36.5093	11.6841
gele	Florideophyceae	total sum	33.3704	38.5385	41.9561	19.6166
mery	Compsopogonophyceae	total sum	30.7353	37.8235	40.3824	14
sals	Stylonematophyceae	total sum	53.7372	43.4404	57.5636	60.2075
ppur	Porphyridiophyceae	total sum	32.8701	35.2069	39.3453	24.0581
cmer	Cyanidiophyceae	total sum	30.7063	36.7058	38.1783	17.2348
apli	Florideophyceae	total sum	36.8261	40.8474	43.1459	26.482
rpil	Stylonematophyceae	total sum	56.1684	52.8208	55.5685	60.117
ttra	Stylonematophyceae	total sum	49.6192	56.012	47.4701	45.3754
gsul	Cyanidiophyceae	total sum	41.7055	41.1422	39.8019	44.1725
gcho	Florideophyceae	nad4L	27.3092	32.5301	36.1446	13.253
gcho	Florideophyceae	atp6	30.941	36.8421	38.756	17.2249
gcho	Florideophyceae	nad5	30.3744	36.2319	40.7609	14.1304
gcho	Florideophyceae	nad4	31.6007	35.1485	41.5842	18.0693
gcho	Florideophyceae	nad2	28.0229	32.1078	37.9902	13.9706
gcho	Florideophyceae	nad1	34.9442	40.5204	45.3532	18.9591
gcho	Florideophyceae	nad3	27.5641	36.5385	34.6154	11.5385
gcho	Florideophyceae	atp9	39.4872	50.7692	49.2308	18.4615
gcho	Florideophyceae	sdh2	28.849	30.4933	43.0493	13.0045
gcho	Florideophyceae	cob	32.427	42.5982	39.8792	14.8036
gcho	Florideophyceae	cox3	34.1737	44.1176	44.1176	14.2857
gcho	Florideophyceae	cox2	31.5126	40.7563	39.0756	14.7059
gcho	Florideophyceae	cox1	36.0644	44.1176	44.958	19.1176
gcho	Florideophyceae	whole	31.8056	38.2778	41.3611	15.7778

## Sheet: Sup. Fig. 7d
Species ID #1	Species ID #2	Class-Class	Gene	Method	Ka	Ks	Ka/Ks	P-Value(Fisher)	Length	S-Sites	N-Sites	Fold-Sites(0:2:4)	Substitutions	S-Substitutions	N-Substitutions	Fold-S-Substitutions(0:2:4)	Fold-N-Substitutions(0:2:4)	Divergence-Time	Substitution-Rate-Ratio(rTC:rAG:rTA:rCG:rTG:rCA/rCA)	GC(1:2:3)	ML-Score	AICc	Akaike-Weight	Model
Bfus	Ppur	bapo	nad3	MA	0.385068	3.10877	0.123865	0	345	77.8909	267.109	NA	134	94.0505	39.9495	NA	NA	1	1.14234:1.28854:0.987205:1.23793:0.481115:1	0.301449(0.408696:0.256522:0.23913)	-764.925	NA	NA	NA
bsub	gcho	flst	atp9	MA	0.0941817	3.23216	0.0291389	0	222	64.0832	157.917	NA	75	69.9754	5.02462	NA	NA	1	2.47864:4.35595:2.38582:2.3992:1.57652:1	0.418919(0.533784:0.425676:0.297297)	-427.62	NA	NA	NA
Hrub	Ppal	flfl	nad4	MA	0.241022	4.33596	0.0555868	0	1440	266.897	1173.1	NA	497	399.414	97.5859	NA	NA	1	0.846277:1.6362:0.738577:0.981949:0.436939:1	0.311458(0.384375:0.323958:0.226042)	-2971.73	NA	NA	NA
Pumb	rpil	bast	nad4	MA	0.728849	1.75584	0.415099	3.65259e-134	1335	352.471	982.529	NA	786	364.377	421.623	NA	NA	1	1.17301:1.20532:1.05632:1.06833:0.806605:1	0.430337(0.452809:0.397753:0.440449)	-3412.24	NA	NA	NA
Pkor	Pven	coco	cox3	MA	0.209366	5.23284	0.0400101	0	780	122.763	657.237	NA	229	188.601	40.399	NA	NA	1	1.94588:3.79711:2.13144:2.18178:0.561973:1	0.294872(0.403846:0.325:0.155769)	-1548.12	NA	NA	NA
Dgri	Paer	porh	nad3	MA	0.50499	5.06141	0.0997726	0	351	38.1327	312.867	NA	129	70.9335	58.0665	NA	NA	1	0.685079:1.3351:0.722399:1.02835:0.592313:1	0.207977(0.303419:0.247863:0.0726496)	-719.845	NA	NA	NA
Pyez	Ssub	baco	nad1	MA	0.126658	4.10685	0.0308407	0	957	209.987	747.013	NA	269	242.405	26.5951	NA	NA	1	0.870881:1.56419:0.979839:0.989442:0.492778:1	0.326019(0.416928:0.352665:0.208464)	-1842.03	NA	NA	NA
Ccae	gcho	cofl	nad1	MA	0.136794	4.20831	0.0325058	0	942	199.714	742.286	NA	269	240.004	28.9962	NA	NA	1	0.761976:1.80999:0.777243:0.920242:0.609743:1	0.307856(0.388535:0.347134:0.187898)	-1809	NA	NA	NA
bsub	gcho	flst	nad5	MA	0.692606	2.05684	0.336733	0	1731	390.036	1340.96	NA	995	461.138	533.862	NA	NA	1	0.874287:0.931549:0.780023:0.776322:0.70438:1	0.395436(0.47747:0.387348:0.32149)	-4280.64	NA	NA	NA
Cmer	Ssub	cocy	cox3	MA	0.286271	4.4195	0.0647746	0	804	138.835	665.165	NA	277	211.396	65.6041	NA	NA	1	0.912812:2.39761:1.04986:1.06138:0.467911:1	0.324627(0.427239:0.360075:0.186567)	-1698.37	NA	NA	NA
Ecox	Ppal	flpo	nad1	MA	0.271157	4.16794	0.0650578	0	960	179.556	780.444	NA	345	268.948	76.052	NA	NA	1	0.741504:1.09271:0.694262:1.02498:0.698574:1	0.307812(0.365625:0.367188:0.190625)	-2020.57	NA	NA	NA
Paer	gcho	flpo	nad1	MA	0.262192	4.448	0.058946	0	948	167.098	780.902	NA	306	239.911	66.0889	NA	NA	1	0.93447:1.646:1.08576:1.03092:1.74562:1	0.290612(0.35443:0.357595:0.15981)	-1930.03	NA	NA	NA
Ssub	cmob	cost	nad4	MA	0.673554	2.26023	0.298002	0	1398	287.627	1110.37	NA	734	341.328	392.672	NA	NA	1	0.727503:0.850534:0.695733:0.698668:0.721063:1	0.367668(0.42382:0.381974:0.29721)	-3294.98	NA	NA	NA
gcho	rpil	flst	cox3	MA	0.566788	2.09837	0.270109	0	744	210.443	533.557	NA	405	240.38	164.62	NA	NA	1	1.27107:1.39504:0.980315:0.989967:0.773918:1	0.445114(0.526104:0.425703:0.383534)	-1891.11	NA	NA	NA
Pkor	Rvio	corh	nad5	MA	0.302495	4.56267	0.0662978	0	1953	319.758	1633.24	NA	711	531.139	179.861	NA	NA	1	0.813681:1.59989:0.938679:0.926141:0.657772:1	0.295955(0.369432:0.33871:0.179724)	-4188.44	NA	NA	NA
Ccri	Pven	cofl	nad5	MA	0.35898	4.49832	0.0798032	0	1965	304.301	1660.7	NA	737	513.403	223.597	NA	NA	1	0.469537:0.948539:0.696567:0.840756:0.400873:1	0.263613(0.325191:0.314504:0.151145)	-4141.4	NA	NA	NA
Pkor	cmob	cost	cob	MA	0.350085	3.20792	0.109131	0	1080	245.608	834.392	NA	463	337.772	125.228	NA	NA	1	0.618812:0.85829:0.491656:0.653596:0.635576:1	0.404167(0.508333:0.377778:0.326389)	-2508.46	NA	NA	NA
Mery	rmar	cost	cob	MA	0.465387	2.55824	0.181916	0	1098	280.48	817.52	NA	571	373.146	197.854	NA	NA	1	1.33639:1.31796:1.13918:1.1446:0.784093:1	0.39071(0.469945:0.367486:0.334699)	-2674.56	NA	NA	NA
Dgri	Pumb	barh	nad3	MA	0.279198	6.31685	0.0441989	0	351	41.904	309.096	NA	118	88.9878	29.0122	NA	NA	1	0.59648:1.49484:0.397665:0.446705:0.65593:1	0.230769(0.354701:0.235043:0.102564)	-687.262	NA	NA	NA
Mery	Ncya	corh	cob	MA	0.219868	5.80616	0.037868	0	1101	153.756	947.244	NA	323	261.9	61.0996	NA	NA	1	0.722829:1.67225:0.651819:1.30316:0.561721:1	0.273842(0.36921:0.321526:0.13079)	-2172.83	NA	NA	NA
Cmer	Pkor	cocy	nad3	MA	0.253445	5.03527	0.050334	0	354	55.2676	298.732	NA	103	80.9707	22.0293	NA	NA	1	0.987018:1.36996:1.06692:1.08567:0.484328:1	0.268362(0.330508:0.292373:0.182203)	-709.59	NA	NA	NA
Pkor	cmob	cost	nad2	MA	0.810996	1.59434	0.508671	5.23532e-61	1347	325	1022	NA	802	308.512	493.488	NA	NA	1	0.888718:1.47856:0.923318:1.00731:0.751194:1	0.373794(0.423163:0.367483:0.330735)	-3439.3	NA	NA	NA
Ccri	sals	flst	sdh2	MA	0.651537	2.21619	0.29399	0	603	134.294	468.706	NA	351	173.242	177.758	NA	NA	1	0.56333:0.616167:0.52924:0.589455:0.307618:1	0.425373(0.432836:0.4801:0.363184)	-1520.45	NA	NA	NA
Cmer	Pyez	bacy	nad2	MA	0.547492	3.01113	0.181823	0	1473	270.553	1202.45	NA	675	373.321	301.679	NA	NA	1	0.897274:1.40023:0.857634:1.03979:0.868842:1	0.267821(0.298371:0.322811:0.182281)	-3351.3	NA	NA	NA
Ecox	ttra	post	nad1	MA	0.52822	2.8736	0.183818	0	936	188.279	747.721	NA	429	247.976	181.024	NA	NA	1	0.765819:1.40909:0.999018:1.17209:1.04225:1	0.328526(0.411859:0.362179:0.211538)	-2154.51	NA	NA	NA
Bfus	Pumb	baba	nad2	MA	0.148052	4.21084	0.0351598	0	1467	281.417	1185.58	NA	369	321.394	47.6064	NA	NA	0.927422	1.58132:3.37305:0.30405:0.589881:1.0752:1	0.310838(0.362986:0.348671:0.220859)	-2813.96	NA	NA	NA
Rvio	rmar	rhst	nad5	MA	0.713825	1.84574	0.386742	0	1833	463.426	1369.57	NA	1109	517.511	591.489	NA	NA	1	1.42357:1.35439:1.44086:1.4279:1.26322:1	0.384343(0.412439:0.390344:0.350245)	-4738.86	NA	NA	NA
Cmer	gcho	cyfl	cox1	MA	0.133255	4.942	0.0269638	0	1551	279.557	1271.44	NA	404	359.868	44.1316	NA	NA	1	0.547734:1.60757:1.14378:1.28764:0.328066:1	0.331399(0.437137:0.38588:0.17118)	-2950.4	NA	NA	NA
Gsul	cmob	cyst	nad4	MA	0.743857	1.85897	0.400145	0	1314	301.828	1012.17	NA	787	336.055	450.945	NA	NA	1	0.428079:0.455439:0.50423:0.602024:0.661479:1	0.417428(0.429224:0.39726:0.425799)	-3390.45	NA	NA	NA
Apli	Coff	flfl	cox2	MA	0.0865099	5.04756	0.017139	0	738	135.89	602.11	NA	175	162.648	12.3516	NA	NA	1	1.00071:2.25655:0.696074:0.779618:0.302954:1	0.342141(0.469512:0.333333:0.223577)	-1377.63	NA	NA	NA
Ccri	Dgri	flrh	cob	MA	0.173106	5.44407	0.0317972	0	1104	173.192	930.808	NA	299	255.361	43.639	NA	NA	1	0.787703:1.95859:1.19244:1.32783:0.890576:1	0.283062(0.39538:0.313859:0.139946)	-2133.82	NA	NA	NA
Gsul	Hrub	cyfl	atp6	MA	0.608599	2.41867	0.251625	0	720	155.689	564.311	NA	382	199.787	182.213	NA	NA	1	1.83246:1.93939:1.86788:2.60377:1.67215:1	0.340278(0.352083:0.302083:0.366667)	-1729.29	NA	NA	NA
Apli	Ssub	cofl	nad4L	MA	0.232599	3.63858	0.0639256	0	300	67.5929	232.407	NA	103	84.4402	18.5598	NA	NA	1	1.09318:1.12598:0.893528:0.80232:0.519356:1	0.278333(0.345:0.265:0.225)	-610.76	NA	NA	NA
Ppal	Pumb	bafl	cox1	MA	0.0878695	4.37271	0.020095	0	1557	331.444	1225.56	NA	386	359.303	26.6975	NA	NA	1	0.947674:2.03552:1.16381:0.839896:0.453575:1	0.348426(0.429672:0.390173:0.225434)	-2924.74	NA	NA	NA
Coff	gcho	flfl	nad2	MA	0.356476	3.70854	0.0961229	0	1452	278.753	1173.25	NA	573	407.953	165.047	NA	NA	1	0.910628:1.53076:0.700411:0.934909:0.577472:1	0.280303(0.339876:0.32438:0.176653)	-3140.54	NA	NA	NA
Ccri	Rvio	flrh	cox3	MA	0.405091	4.44349	0.0911651	0	780	114.904	665.096	NA	330	216.013	113.987	NA	NA	1	0.740468:2.18272:1.04477:1.44134:1.16343:1	0.313462(0.419231:0.365385:0.155769)	-1749.7	NA	NA	NA
Hrub	ttra	flst	atp6	MA	0.682404	1.93786	0.352143	1.54672e-67	717	181.382	535.618	NA	370	181.384	188.616	NA	NA	1	1.0071:1.22831:0.988172:1.04752:1.22102:1	0.352859(0.458159:0.317992:0.282427)	-1739.93	NA	NA	NA
Gsul	rmar	cyst	nad4L	MA	0.948641	1.13623	0.834899	0.131794	267	73.0994	193.901	NA	148	46.0396	101.96	NA	NA	1	0.49428:0.537048:0.489704:0.668782:0.319287:1	0.41573(0.455056:0.365169:0.426966)	-661.11	NA	NA	NA
Coff	bsub	flst	atp9	MA	0.101244	3.24525	0.0311978	0	222	63.4617	158.538	NA	71	65.8665	5.13346	NA	NA	1	4.15912:6.63249:5.79672:6.32062:7.17891:1	0.441441(0.540541:0.425676:0.358108)	-437.019	NA	NA	NA
Pumb	bsub	bast	cox1	MA	0.241322	3.86165	0.062492	0	1518	318.113	1199.89	NA	573	463.7	109.3	NA	NA	1	1.0403:2.74862:1.0252:1.92167:1.55086:1	0.40975(0.5:0.401186:0.328063)	-3247.51	NA	NA	NA
Ecox	Pven	copo	cox2	MA	0.292112	6.16305	0.0473973	0	714	86.0905	627.909	NA	234	173.888	60.1124	NA	NA	1	0.78118:1.78153:0.789116:0.854728:0.80837:1	0.273109(0.415966:0.296218:0.107143)	-1452.25	NA	NA	NA
Ecox	rpil	post	cox2	MA	0.509832	2.57837	0.197734	0	717	169.902	547.098	NA	378	230.95	147.05	NA	NA	1	1.18737:1.41556:0.83195:0.865135:0.751496:1	0.430265(0.504184:0.355649:0.430962)	-1744	NA	NA	NA
gcho	sals	flst	nad2	MA	0.797778	1.5169	0.525926	4.24054e-68	1278	359.382	918.618	NA	820	349.782	470.218	NA	NA	1	0.927811:0.924245:0.838042:1.04219:0.559543:1	0.393192(0.441315:0.360329:0.377934)	-3311.09	NA	NA	NA
Rvio	bsub	rhst	cox1	MA	0.285809	3.67278	0.0778181	0	1530	322.622	1207.38	NA	602	466.224	135.776	NA	NA	1	1.15208:2.65075:1.07557:2.08219:1.13023:1	0.40098(0.492157:0.40098:0.309804)	-3444.41	NA	NA	NA
Cmer	rpil	cyst	nad5	MA	0.741502	1.7709	0.418714	5.99739e-194	1857	466.32	1390.68	NA	1100	489.17	610.83	NA	NA	1	0.953205:1.07759:0.798162:0.767932:0.920667:1	0.411955(0.44588:0.405493:0.384491)	-4736.3	NA	NA	NA
Bfus	Cmer	bacy	nad5	MA	0.430644	3.66292	0.117569	0	1941	341.902	1599.1	NA	797	514.235	282.765	NA	NA	1	0.839191:0.856343:0.730199:0.772356:0.515611:1	0.297325(0.342593:0.345679:0.203704)	-4293.58	NA	NA	NA
Paer	rpil	post	cox3	MA	0.564601	2.1818	0.258777	0	738	198.691	539.309	NA	403	236.725	166.275	NA	NA	1	1.23422:1.29791:1.05625:1.04018:0.925532:1	0.438596(0.530364:0.41498:0.370445)	-1869.06	NA	NA	NA
Ecox	Ncya	porh	nad1	MA	0.347755	4.28831	0.0810937	0	948	156.914	791.086	NA	340	241.334	98.666	NA	NA	1	0.765401:0.829796:0.700651:0.853854:0.613419:1	0.264768(0.314873:0.329114:0.150316)	-1971.99	NA	NA	NA
Hrub	corn	flst	cox3	MA	0.519867	2.97443	0.174779	0	747	146.119	600.881	NA	358	208.293	149.707	NA	NA	1	0.784378:1.12508:0.502073:0.970221:0.656286:1	0.39759(0.487952:0.415663:0.289157)	-1783.96	NA	NA	NA
Hrub	rmar	flst	nad4L	MA	0.648249	1.85552	0.349362	9.36884e-32	255	74.2966	180.703	NA	143	77.3093	65.6907	NA	NA	1	1.13999:1.1567:0.954399:0.953962:0.782636:1	0.394118(0.447059:0.341176:0.394118)	-638.118	NA	NA	NA
Paer	bsub	post	cox2	MA	0.470267	2.52292	0.186398	0	708	182.716	525.284	NA	373	242.859	130.141	NA	NA	1	1.27562:1.46638:0.907853:0.983794:0.57692:1	0.420198(0.533898:0.364407:0.362288)	-1740.3	NA	NA	NA
Coff	gcho	flfl	cob	MA	0.0947445	5.33361	0.0177637	0	1107	191.285	915.715	NA	270	248.839	21.1607	NA	NA	1	0.757526:2.22963:0.902014:0.854032:0.697331:1	0.307136(0.420054:0.329268:0.172087)	-2025.01	NA	NA	NA
Gsul	corn	cyst	nad5	MA	0.82411	1.58689	0.519323	3.9745e-82	1677	386.699	1290.3	NA	1036	379.095	656.905	NA	NA	1	0.438005:0.475428:0.528533:0.691094:0.620652:1	0.42099(0.473166:0.405188:0.384615)	-4369.99	NA	NA	NA
Ncya	Pven	corh	atp6	MA	0.381748	5.42664	0.070347	0	735	90.0744	644.926	NA	250	166.259	83.7411	NA	NA	1	1.38484:4.61987:1.88824:5.43101:2.21677:1	0.214966(0.287755:0.269388:0.0877551)	-1449.2	NA	NA	NA
Paer	Rvio	porh	cox2	MA	0.453415	3.55687	0.127476	0	675	118.882	556.118	NA	304	190.438	113.562	NA	NA	1	1.0137:1.06796:0.963815:0.944105:0.759257:1	0.308148(0.422222:0.337778:0.164444)	-1553.78	NA	NA	NA
Ncya	Pumb	barh	nad4	MA	0.309328	4.20557	0.0735519	0	1431	253.668	1177.33	NA	517	385.426	131.574	NA	NA	1	0.895245:1.17045:0.863463:1.19805:0.623792:1	0.273585(0.31761:0.328092:0.175052)	-3002.9	NA	NA	NA
Bfus	Paer	bapo	nad4	MA	0.386977	3.58407	0.107971	0	1410	270.359	1139.64	NA	578	397.215	180.785	NA	NA	1	0.855265:1.17874:0.898235:1.28545:0.637341:1	0.289716(0.348936:0.32234:0.197872)	-3132.76	NA	NA	NA
Gsul	Hrub	cyfl	cob	MA	0.300252	3.69606	0.0812357	0	1119	230.583	888.417	NA	444	338.159	105.841	NA	NA	1	0.66738:0.695384:0.66189:0.824264:0.60704:1	0.382931(0.487936:0.343164:0.317694)	-2469.67	NA	NA	NA
Ccae	Paer	copo	nad4L	MA	0.390725	3.10477	0.125847	0	291	65.3265	225.673	NA	111	77.3658	33.6342	NA	NA	1	1.10455:1.28439:0.921332:0.946544:0.387044:1	0.256014(0.340206:0.252577:0.175258)	-618.358	NA	NA	NA
Gele	rmar	flst	nad2	MA	0.835647	1.48691	0.562004	1.02257e-48	1275	321.762	953.238	NA	808	303.193	504.807	NA	NA	1	1.18405:1.17054:1.25648:1.2994:1.19577:1	0.367843(0.361176:0.367059:0.375294)	-3327.43	NA	NA	NA
Bfus	rpil	bast	cob	MA	0.349316	2.98229	0.11713	0	1098	271.347	826.653	NA	479	353.028	125.972	NA	NA	1	0.828664:1.12774:0.584527:0.653276:0.685049:1	0.428051(0.498634:0.370219:0.415301)	-2512.33	NA	NA	NA
Ppur	sals	post	nad1	MA	0.49158	2.3135	0.212483	0	762	212.642	549.358	NA	394	254.366	139.634	NA	NA	1	0.802586:0.836094:0.713662:0.712921:0.565236:1	0.422572(0.484252:0.366142:0.417323)	-1848.28	NA	NA	NA
rmar	sals	stst	nad1	MA	0.501121	2.40083	0.208728	0	894	234.772	659.228	NA	419	264.17	154.83	NA	NA	1	0.643188:0.992891:0.781221:0.769229:0.632203:1	0.505593(0.568792:0.404362:0.543624)	-2121.04	NA	NA	NA
Ssub	rmar	cost	nad4L	MA	0.775022	1.55508	0.498379	1.33671e-14	264	76.1405	187.859	NA	160	71.7605	88.2395	NA	NA	1	1.48326:0.924189:0.958205:0.95318:1.3409:1	0.388258(0.465909:0.323864:0.375)	-676.67	NA	NA	NA
Coff	Rvio	flrh	nad2	MA	0.600048	2.76308	0.217166	0	1455	269.034	1185.97	NA	653	333.62	319.38	NA	NA	1	0.52266:0.972371:0.491407:0.768944:0.504538:1	0.286254(0.330928:0.331959:0.195876)	-3338.12	NA	NA	NA
Gele	Pyez	bafl	nad3	MA	0.176999	3.8588	0.0458688	0	351	78.4597	272.54	NA	101	87.1192	13.8808	NA	NA	1	1.9589:2.49684:1.37792:2.06153:0.474336:1	0.303419(0.397436:0.290598:0.222222)	-695.972	NA	NA	NA
Coff	Gele	flfl	nad1	MA	0.103654	4.26208	0.02432	0	945	203.694	741.306	NA	236	216.811	19.1895	NA	NA	1	1.04165:1.0629:0.865058:0.872322:0.700722:1	0.333333(0.428571:0.369841:0.201587)	-1771.8	NA	NA	NA
Gsul	Rvio	cyrh	nad3	MA	0.595416	2.71893	0.218989	0	339	64.5881	274.412	NA	168	87.0283	80.9717	NA	NA	1	1.57456:1.4751:1.81405:2.83642:2.0063:1	0.300885(0.402655:0.269912:0.230088)	-782.768	NA	NA	NA
Apli	Pumb	bafl	cob	MA	0.0827886	4.55545	0.0181735	0	1107	227.013	879.987	NA	283	264.375	18.6245	NA	NA	1	1.07094:2.25259:0.657354:0.646926:0.93887:1	0.346432(0.45664:0.333333:0.249322)	-2081.96	NA	NA	NA
Coff	Pumb	bafl	cob	MA	0.103302	4.55731	0.0226673	0	1110	223.47	886.53	NA	284	260.569	23.4313	NA	NA	1	1.15187:1.31532:0.931309:0.932946:0.634101:1	0.325676(0.433784:0.331081:0.212162)	-2106.03	NA	NA	NA
Gsul	ttra	cyst	nad4	MA	0.732804	1.89536	0.38663	1.968e-111	1278	293.729	984.271	NA	685	298.4	386.6	NA	NA	1	0.690406:0.851769:0.825824:0.942547:0.686186:1	0.436228(0.451878:0.38615:0.470657)	-3090.88	NA	NA	NA
Ecox	Paer	popo	nad2	MA	0.677252	2.85099	0.23755	0	1419	210.687	1208.31	NA	659	278.957	380.043	NA	NA	1	1.02493:1.25103:1.01219:1.71642:1.22423:1	0.212121(0.225159:0.263214:0.147992)	-3134.25	NA	NA	NA
bsub	ttra	stst	sdh2	MA	0.574365	2.14259	0.268071	0	660	179.132	480.868	NA	356	207.023	148.977	NA	NA	1	0.654868:0.688281:0.634655:0.74569:0.503907:1	0.566667(0.618182:0.511364:0.570455)	-1661.54	NA	NA	NA
Ccae	Coff	cofl	cob	MA	0.156826	4.42006	0.0354805	0	1110	219.533	890.467	NA	311	271.873	39.1268	NA	NA	1	0.727864:1.0391:0.704435:0.874264:0.322742:1	0.318919(0.428378:0.324324:0.204054)	-2192.89	NA	NA	NA
Cmer	gcho	cyfl	nad2	MA	0.491893	3.47369	0.141605	0	1431	243.846	1187.15	NA	581	343.91	237.09	NA	NA	1	1.16222:1.90245:1.01724:1.4038:1.1105:1	0.242837(0.277778:0.297694:0.15304)	-3102.49	NA	NA	NA
Cmer	rmar	cyst	cob	MA	0.44551	2.56394	0.17376	0	1107	289.753	817.247	NA	562	377.158	184.842	NA	NA	1	1.38754:1.38103:1.17359:1.18288:0.732717:1	0.396567(0.45393:0.359079:0.376694)	-2694.95	NA	NA	NA
Ssub	rpil	cost	nad5	MA	0.702072	1.87974	0.373493	0	1830	462.954	1367.05	NA	1059	503.595	555.405	NA	NA	1	0.915825:0.974912:0.873396:0.872146:0.849568:1	0.436612(0.481967:0.42459:0.403279)	-4664.73	NA	NA	NA
Pyez	Rvio	barh	nad4L	MA	0.452177	2.703	0.167287	0	294	71.5559	222.444	NA	126	82.8926	43.1074	NA	NA	1	1.14203:1.00356:0.764581:0.791618:0.402636:1	0.27381(0.341837:0.285714:0.193878)	-653.693	NA	NA	NA
Apli	Rvio	flrh	cox1	MA	0.201788	4.19965	0.0480486	0	1539	307.276	1231.72	NA	494	414.22	79.7804	NA	NA	1	0.68998:1.39571:0.859162:0.705342:0.563287:1	0.350552(0.440546:0.391813:0.219298)	-3213.91	NA	NA	NA
Paer	gcho	flpo	nad5	MA	0.498007	3.64582	0.136597	0	1815	289.445	1525.56	NA	771	448.269	322.731	NA	NA	1	0.732187:1.28547:0.787567:0.888553:0.599165:1	0.258127(0.316529:0.332231:0.12562)	-3965.33	NA	NA	NA
Ncya	Ppur	porh	nad4	MA	0.41612	3.71202	0.112101	0	1419	251.381	1167.62	NA	600	394.558	205.442	NA	NA	1	0.96946:1.3221:0.758811:1.26816:0.662609:1	0.267089(0.311839:0.308668:0.180761)	-3114.63	NA	NA	NA
Gele	Paer	flpo	nad1	MA	0.255548	4.42215	0.0577882	0	945	168.844	776.156	NA	313	247.305	65.6952	NA	NA	1	0.970153:1.49235:0.744044:0.734958:1.3108:1	0.3(0.374603:0.360317:0.165079)	-1940.36	NA	NA	NA
Coff	Ecox	flpo	cob	MA	0.261492	4.98765	0.0524279	0	1101	172.042	928.958	NA	366	285.249	80.751	NA	NA	1	1.12418:1.87526:1.14978:1.4832:1.08941:1	0.286558(0.381471:0.313351:0.16485)	-2272.12	NA	NA	NA
Apli	Ppur	flpo	cox3	MA	0.38045	3.49702	0.108792	0	747	148.498	598.502	NA	314	218.287	95.7132	NA	NA	1	0.960743:2.13778:0.903527:0.881263:0.745243:1	0.340027(0.455823:0.341365:0.222892)	-1711.05	NA	NA	NA
cmob	sals	stst	nad2	MA	0.839271	1.401	0.599052	3.94981e-29	1299	371.686	927.314	NA	758	303.861	454.139	NA	NA	1	1.27644:1.32314:1.39556:1.41282:1.23497:1	0.50077(0.548499:0.418014:0.535797)	-3307.36	NA	NA	NA
Dgri	Mery	corh	atp9	MA	0.0851805	3.9983	0.0213042	2.68915e-34	228	53.0444	174.956	NA	47	43.9143	3.08574	NA	NA	0.995571	0.195324:0.802529:1.07076:1.06856:0.637214:1	0.33114(0.427632:0.414474:0.151316)	-392.298	NA	NA	NA
Ppur	Ssub	copo	nad3	MA	0.395466	3.26796	0.121013	0	348	73.2387	274.761	NA	137	94.2234	42.7766	NA	NA	1	0.737978:1.07974:0.707709:1.14236:0.354731:1	0.297414(0.349138:0.275862:0.267241)	-768.831	NA	NA	NA
Cmer	Rvio	cyrh	cox1	MA	0.211256	4.8629	0.0434423	0	1557	264.009	1292.99	NA	487	401.563	85.4367	NA	NA	1	0.865363:2.05945:1.37998:1.43039:0.500346:1	0.327553(0.421965:0.385356:0.175337)	-3171.12	NA	NA	NA
Pven	cmob	cost	cob	MA	0.326909	3.83774	0.0851827	0	1077	206.481	870.519	NA	457	336.245	120.755	NA	NA	1	0.627909:0.829042:0.524375:0.654748:0.700088:1	0.373259(0.488858:0.35376:0.277159)	-2430.2	NA	NA	NA
Pumb	rmar	bast	nad5	MA	0.715611	1.90684	0.375287	0	1842	439.752	1402.25	NA	1081	492.105	588.895	NA	NA	1	1.13033:1.11637:1.09388:1.06734:0.929918:1	0.392508(0.412866:0.399023:0.365635)	-4606.2	NA	NA	NA
Ccae	Gsul	cocy	cox2	MA	0.337379	3.57898	0.0942668	0	705	144.11	560.89	NA	283	207.039	75.9613	NA	NA	1	0.80711:1.42559:0.974949:1.07795:0.754433:1	0.358865(0.444681:0.348936:0.282979)	-1564.13	NA	NA	NA
Ccae	Rvio	corh	nad4L	MA	0.358922	3.00876	0.119292	0	294	71.1276	222.872	NA	112	81.5262	30.4738	NA	NA	1	1.1769:1.30765:0.83135:0.958722:0.343237:1	0.267007(0.341837:0.27551:0.183673)	-619.861	NA	NA	NA
sals	ttra	stst	cox3	MA	0.593041	1.99358	0.297476	0	741	215.315	525.685	NA	415	240.402	174.598	NA	NA	1	0.933584:1.08443:0.762133:1.20004:0.503355:1	0.522267(0.560729:0.463563:0.54251)	-1893.01	NA	NA	NA
Ssub	rmar	cost	nad4L	MA	0.775022	1.55508	0.498379	1.33671e-14	264	76.1405	187.859	NA	160	71.7605	88.2395	NA	NA	1	1.48326:0.924189:0.958205:0.95318:1.3409:1	0.388258(0.465909:0.323864:0.375)	-676.67	NA	NA	NA
Coff	Dgri	flrh	nad5	MA	0.372935	3.88428	0.0960113	0	1962	350.379	1611.62	NA	754	523.023	230.977	NA	NA	1	0.954785:1.67564:1.00632:1.00913:0.802581:1	0.270642(0.306575:0.318807:0.186544)	-4243.83	NA	NA	NA
gcho	sals	flst	nad4	MA	0.734248	1.66311	0.441491	4.89837e-125	1410	403.408	1006.59	NA	859	408.732	450.268	NA	NA	1	1.12671:1.12396:1.01935:1.03881:0.933618:1	0.409574(0.444681:0.388298:0.395745)	-3490.38	NA	NA	NA
Ecox	Paer	popo	cob	MA	0.266329	5.95316	0.0447374	0	1080	139.333	940.667	NA	344	264.202	79.7975	NA	NA	1	0.791652:1.48076:0.933665:1.0642:1.05963:1	0.25463(0.329167:0.320833:0.113889)	-2175.94	NA	NA	NA
Gele	Pkor	cofl	cox3	MA	0.20727	4.75555	0.0435848	0	783	136.471	646.529	NA	248	205.556	42.4437	NA	NA	1	0.80905:2.21814:1.33551:1.29289:1.18026:1	0.328863(0.440613:0.354406:0.191571)	-1601.99	NA	NA	NA
Gele	cmob	flst	cob	MA	0.309349	4.64846	0.0665486	0	1086	172.857	913.143	NA	447	330.731	116.269	NA	NA	1	0.40491:1.06363:0.271763:0.697392:0.872131:1	0.393186(0.498619:0.359116:0.321823)	-2392.92	NA	NA	NA
Cmer	Ssub	cocy	nad2	MA	0.521174	3.30283	0.157796	0	1455	250.46	1204.54	NA	620	352.495	267.505	NA	NA	1	0.802425:1.1781:0.915307:0.990278:0.772569:1	0.251546(0.289691:0.298969:0.165979)	-3206.55	NA	NA	NA
Coff	Pven	cofl	cox2	MA	0.23854	5.5779	0.0427653	0	753	107.387	645.613	NA	230	182.96	47.0399	NA	NA	1	0.850339:1.16396:0.734965:0.731999:0.867465:1	0.288181(0.430279:0.306773:0.12749)	-1523.24	NA	NA	NA
Coff	Ppal	flfl	sdh2	MA	0.233109	4.97559	0.0468505	0	726	117.399	608.601	NA	242	194.71	47.2901	NA	NA	1	1.08031:1.18399:0.94054:1.07605:0.450912:1	0.310606(0.355372:0.373967:0.202479)	-1524.48	NA	NA	NA
Paer	Pumb	bapo	nad4	MA	0.403156	3.6358	0.110885	0	1422	262.544	1159.46	NA	594	398.74	195.26	NA	NA	1	0.761467:0.954216:0.819915:1.12613:0.643643:1	0.288678(0.337553:0.336498:0.191983)	-3167.14	NA	NA	NA
Cmer	Mery	cocy	atp6	MA	0.30933	4.45328	0.0694611	0	762	127.002	634.998	NA	262	194.463	67.5367	NA	NA	1	1.08674:2.5466:1.036:1.10352:0.678004:1	0.245407(0.318898:0.291339:0.125984)	-1543.38	NA	NA	NA
rpil	ttra	stst	nad2	MA	0.874342	1.28538	0.68022	8.77261e-18	1356	414.542	941.458	NA	803	315.541	487.459	NA	NA	1	0.795642:0.796642:0.726377:0.777821:0.608178:1	0.529499(0.567478:0.45354:0.567478)	-3421.04	NA	NA	NA
Paer	Pkor	copo	cox1	MA	0.20725	4.8252	0.0429516	0	1536	263.68	1272.32	NA	465	385.172	79.8275	NA	NA	1	0.720656:1.76493:1.2381:1.70998:0.944069:1	0.322917(0.416016:0.390625:0.162109)	-3127.45	NA	NA	NA
Pyez	ttra	bast	nad4	MA	0.709383	1.9028	0.37281	0	1419	345.551	1073.45	NA	797	369.302	427.698	NA	NA	1	0.832729:1.48076:0.766511:1.39636:0.910677:1	0.403805(0.471459:0.374207:0.365751)	-3562.89	NA	NA	NA
Gsul	Ppur	cypo	nad4L	MA	0.782452	1.82237	0.429359	1.78638e-12	273	57.1107	215.889	NA	132	50.323	81.677	NA	NA	1	0.75203:0.777403:0.981424:1.24992:1.30093:1	0.307692(0.373626:0.302198:0.247253)	-629.261	NA	NA	NA
Gele	Pyez	bafl	cox3	MA	0.194952	4.11882	0.0473319	0	783	160.646	622.354	NA	248	209.571	38.4286	NA	NA	1	1.40183:2.88544:0.916119:0.927531:0.646468:1	0.348659(0.454023:0.385057:0.206897)	-1611.36	NA	NA	NA
Ccri	Gsul	cyfl	cox1	MA	0.314652	3.8168	0.0824387	0	1521	297.65	1223.35	NA	648	484.006	163.994	NA	NA	1	0.76257:0.980095:0.858976:1.92435:0.749476:1	0.39119(0.428994:0.390533:0.354043)	-3412.71	NA	NA	NA
Rvio	bsub	rhst	cox3	MA	0.608737	2.2847	0.266441	0	786	183.496	602.504	NA	406	216.551	189.449	NA	NA	1	1.37661:2.40949:1.02739:1.24166:0.812738:1	0.429389(0.55916:0.410305:0.318702)	-1935.59	NA	NA	NA
Bfus	Cmer	bacy	atp9	MA	0.0578018	4.35604	0.0132694	1.48956e-36	228	49.9789	178.021	NA	45	42.9691	2.03091	NA	NA	1	1.19303:2.16723:1.91939:2.42529:0.828214:1	0.328947(0.453947:0.421053:0.111842)	-380.28	NA	NA	NA
Coff	bsub	flst	nad5	MA	0.673221	2.07221	0.32488	0	1764	412.038	1351.96	NA	985	476.771	508.229	NA	NA	1	0.842433:0.959235:0.7042:0.692555:0.820818:1	0.411565(0.47449:0.392857:0.367347)	-4362.6	NA	NA	NA
Gele	Ppal	flfl	atp9	MA	0.0236429	3.6093	0.00655056	0	228	51.6329	176.367	NA	35	34.234	0.765997	NA	NA	0.83565	9.95489:9.88482:14.9279:14.5109:23.1114:1	0.350877(0.447368:0.421053:0.184211)	-359.495	NA	NA	NA
Gsul	gcho	cyfl	cox3	MA	0.447156	3.09117	0.144656	0	750	156.819	593.181	NA	326	210.707	115.293	NA	NA	1	1.08951:1.25777:1.23844:1.42609:1.29041:1	0.354(0.424:0.354:0.284)	-1705.24	NA	NA	NA
Pumb	gcho	bafl	atp9	MA	0.0328031	2.6303	0.0124713	6.65519e-21	228	56.0549	171.945	NA	31	29.8578	1.14221	NA	NA	0.67141	0.163805:0.397512:0.13156:0.250612:0.178115:1	0.337719(0.421053:0.421053:0.171053)	-360.432	NA	NA	NA
Cmer	rmar	cyst	atp9	MA	0.191302	3.17221	0.0603055	0	222	60.2269	161.773	NA	86	74.0113	11.9887	NA	NA	1	1.8503:2.07574:2.30565:2.44835:1.14656:1	0.416667(0.527027:0.425676:0.297297)	-469.678	NA	NA	NA
Ppur	Pumb	bapo	nad5	MA	0.544401	2.89788	0.187862	0	1833	354.842	1478.16	NA	861	483.01	377.99	NA	NA	1	0.970205:1.26196:0.767104:0.92392:0.618196:1	0.313966(0.365794:0.342881:0.233224)	-4253.94	NA	NA	NA
Apli	Pyez	bafl	atp9	MA	0.0298157	4.15911	0.00716878	0	228	51.3951	176.605	NA	38	37.0864	0.913568	NA	NA	0.960629	0.243597:0.17999:0.275639:0.29639:0.448374:1	0.357456(0.460526:0.421053:0.190789)	-378.417	NA	NA	NA
corn	sals	stst	atp6	MA	0.522777	2.12391	0.246139	0	729	217.281	511.719	NA	371	234.857	136.143	NA	NA	1	1.19355:1.25239:1.25261:1.27498:1.07914:1	0.437586(0.522634:0.378601:0.411523)	-1796.41	NA	NA	NA
Gsul	Ppal	cyfl	atp9	MA	0.136363	3.6318	0.0375469	0	228	56.3332	171.667	NA	68	61.0184	6.98162	NA	NA	1	6.29737:6.75261:8.25414:9.2758:11.3443:1	0.388158(0.480263:0.421053:0.263158)	-437.506	NA	NA	NA
Pumb	rpil	bast	cob	MA	0.346061	2.83524	0.122057	0	1095	287.671	807.329	NA	480	357.53	122.47	NA	NA	1	0.875231:1.08672:0.644033:0.70318:0.552575:1	0.424201(0.494521:0.364384:0.413699)	-2566.01	NA	NA	NA
Gsul	Ncya	cyrh	nad3	MA	0.620226	2.84377	0.2181	0	339	57.9002	281.1	NA	164	79.6559	84.3441	NA	NA	1	0.335908:0.40334:0.378357:0.816337:0.420189:1	0.272861(0.353982:0.252212:0.212389)	-767.712	NA	NA	NA
Dgri	Mery	corh	atp9	MA	0.0851805	3.9983	0.0213042	2.68915e-34	228	53.0444	174.956	NA	47	43.9143	3.08574	NA	NA	0.995571	0.195324:0.802529:1.07076:1.06856:0.637214:1	0.33114(0.427632:0.414474:0.151316)	-392.298	NA	NA	NA
Ecox	Hrub	flpo	nad4L	MA	0.354059	3.56001	0.0994544	0	300	60.4445	239.556	NA	111	79.6178	31.3822	NA	NA	1	0.728639:0.967391:0.623791:0.745449:0.496306:1	0.265(0.33:0.29:0.175)	-641.055	NA	NA	NA
Ppal	ttra	flst	atp6	MA	0.652632	1.98875	0.328163	0	705	183.289	521.711	NA	377	194.925	182.075	NA	NA	1	2.62839:2.76096:2.60466:3.26717:2.06067:1	0.359574(0.457447:0.329787:0.291489)	-1711.81	NA	NA	NA
Paer	Ppur	popo	nad5	MA	0.507872	3.26373	0.155611	0	1749	312.328	1436.67	NA	808	470.92	337.08	NA	NA	1	0.87434:1.50496:0.905222:1.12952:0.712856:1	0.282161(0.34048:0.329331:0.176672)	-4001.87	NA	NA	NA
Mery	Pyez	baco	nad1	MA	0.139686	4.37486	0.0319292	0	954	193.791	760.209	NA	252	223.95	28.0502	NA	NA	1	0.776225:1.2446:1.22256:1.20096:0.688807:1	0.316562(0.426101:0.342767:0.180818)	-1838.01	NA	NA	NA
Apli	Dgri	flrh	nad4	MA	0.274334	4.33109	0.0633407	0	1431	255.975	1175.02	NA	511	395.891	115.109	NA	NA	1	0.740515:0.993163:0.748919:0.908834:0.390797:1	0.284067(0.353249:0.322851:0.176101)	-2974.54	NA	NA	NA
Pyez	bsub	bast	nad5	MA	0.681813	1.90136	0.358593	0	1761	459.456	1301.54	NA	992	492.108	499.892	NA	NA	1	0.93479:1.05027:0.780049:0.813872:0.639567:1	0.424191(0.506814:0.399489:0.366269)	-4533.99	NA	NA	NA
Pyez	rpil	bast	sdh2	MA	0.662253	1.97849	0.334726	0	663	170.126	492.874	NA	396	201.042	194.958	NA	NA	1	1.20232:1.2393:0.999224:1.02104:0.604152:1	0.466063(0.438914:0.502262:0.457014)	-1746.42	NA	NA	NA
Gsul	gcho	cyfl	cob	MA	0.25276	3.83602	0.065891	0	1113	232.101	880.899	NA	448	358.378	89.6224	NA	NA	1	0.561213:0.554613:0.536446:0.682908:0.439744:1	0.360288(0.463612:0.347709:0.269542)	-2395.92	NA	NA	NA
Pkor	rpil	cost	nad2	MA	0.809147	1.51998	0.532341	1.2251e-59	1377	369.714	1007.29	NA	852	347.704	504.296	NA	NA	1	1.24947:1.32345:1.20134:1.2433:1.20896:1	0.426652(0.449891:0.416122:0.413943)	-3553.71	NA	NA	NA
cmob	rpil	stst	cox3	MA	0.566827	2.00454	0.282772	0	765	230.49	534.51	NA	382	230.711	151.289	NA	NA	1	1.23953:1.56216:1.07941:1.09988:0.703973:1	0.546224(0.617188:0.498047:0.523438)	-1904.73	NA	NA	NA
Coff	cmob	flst	cox1	MA	0.223117	3.43161	0.0650183	0	1521	368.285	1152.72	NA	576	478.602	97.3977	NA	NA	1	0.693728:1.15008:0.722934:1.19564:0.716302:1	0.421105(0.498028:0.39645:0.368836)	-3343.19	NA	NA	NA
Ccri	Pkor	cofl	atp6	MA	0.264141	4.11442	0.0641987	0	753	143.912	609.088	NA	255	200.517	54.4829	NA	NA	1	1.05834:1.1983:0.982804:1.10583:0.611557:1	0.294821(0.374502:0.318725:0.191235)	-1570.77	NA	NA	NA
Bfus	gcho	bafl	atp6	MA	0.225174	3.86096	0.0583209	0	750	159.833	590.167	NA	252	207.349	44.6512	NA	NA	1	1.28072:1.83974:1.19726:1.14806:1.37075:1	0.294(0.352:0.308:0.222)	-1535.62	NA	NA	NA
Cmer	bsub	cyst	cox2	MA	0.446321	2.82853	0.157792	0	729	169.436	559.564	NA	349	229.437	119.563	NA	NA	1	0.760647:0.850154:0.602313:0.80817:0.385664:1	0.434156(0.561728:0.360082:0.380658)	-1759.02	NA	NA	NA
Ppal	Ppur	flpo	cox3	MA	0.358857	3.74912	0.0957176	0	750	141.835	608.165	NA	295	209.157	85.8428	NA	NA	1	0.781687:2.43562:0.985562:0.956031:0.637851:1	0.334667(0.442:0.34:0.222)	-1683.97	NA	NA	NA
Bfus	Dgri	barh	nad4L	MA	0.328917	3.40968	0.0964657	0	294	64.042	229.958	NA	105	77.9867	27.0133	NA	NA	1	0.77983:1.07238:0.57709:0.547744:0.599914:1	0.265306(0.285714:0.27551:0.234694)	-621.706	NA	NA	NA
Hrub	Ppal	flfl	cox2	MA	0.626255	2.58031	0.242705	0	735	140.581	594.419	NA	374	184.579	189.421	NA	NA	1	1.197:1.49747:0.904528:0.911174:0.741746:1	0.346939(0.483673:0.340816:0.216327)	-1788.06	NA	NA	NA
Pyez	Ssub	baco	nad1	MA	0.126658	4.10685	0.0308407	0	957	209.987	747.013	NA	269	242.405	26.5951	NA	NA	1	0.870881:1.56419:0.979839:0.989442:0.492778:1	0.326019(0.416928:0.352665:0.208464)	-1842.03	NA	NA	NA
Ppal	sals	flst	cox2	MA	0.420197	2.76172	0.15215	0	657	162.685	494.315	NA	330	225.671	104.329	NA	NA	1	0.579001:0.533062:0.515844:0.679256:0.430375:1	0.449011(0.522831:0.372146:0.452055)	-1586.37	NA	NA	NA
Cmer	Paer	cypo	cox3	MA	0.319962	4.52364	0.0707311	0	780	126.182	653.818	NA	273	199.781	73.2189	NA	NA	1	1.16735:1.49952:1.20802:1.23269:0.997246:1	0.300641(0.430769:0.332692:0.138462)	-1661.88	NA	NA	NA
Apli	Rvio	flrh	nad4	MA	0.285168	3.77534	0.0755345	0	1434	293.702	1140.3	NA	512	395.898	116.102	NA	NA	1	1.03526:1.41196:0.898104:0.96735:0.483356:1	0.307531(0.387029:0.327406:0.208159)	-3065.66	NA	NA	NA
Cmer	Pkor	cocy	cox3	MA	0.248083	4.64703	0.0533853	0	807	137.942	669.058	NA	254	201.758	52.2422	NA	NA	1	0.663048:1.4841:0.396158:0.459878:0.375029:1	0.32404(0.414498:0.362454:0.195167)	-1662.03	NA	NA	NA
Gele	cmob	flst	cox1	MA	0.218552	4.41219	0.0495338	0	1524	283.984	1240.02	NA	580	476.86	103.14	NA	NA	1	0.654653:1.29159:0.713841:1.32739:1.06458:1	0.411745(0.483268:0.405512:0.346457)	-3223.43	NA	NA	NA
Gsul	Pyez	bacy	atp6	MA	0.586704	2.45266	0.239211	0	723	160.139	562.861	NA	376	204.261	171.739	NA	NA	1	1.49611:1.74218:1.65033:2.4966:1.39452:1	0.345781(0.348548:0.307054:0.381743)	-1718.96	NA	NA	NA
Ecox	corn	post	cob	MA	0.393885	3.87442	0.101663	0	1083	188.598	894.402	NA	476	321.161	154.839	NA	NA	1	0.562993:0.884822:0.522727:0.556341:0.682225:1	0.345799(0.452909:0.34626:0.238227)	-2464.39	NA	NA	NA
Apli	Gele	flfl	nad3	MA	0.122989	4.18084	0.0294173	0	351	75.8604	275.14	NA	88	79.5161	8.48391	NA	NA	1	0.420541:1.95659:0.119569:0.277833:0.214428:1	0.306268(0.401709:0.290598:0.226496)	-655.172	NA	NA	NA
Apli	ttra	flst	atp6	MA	0.66589	1.98755	0.33503	0	723	182.771	540.229	NA	378	189.924	188.076	NA	NA	1	1.45582:1.72561:1.67213:2.30067:1.8511:1	0.375519(0.470954:0.348548:0.307054)	-1770.28	NA	NA	NA
Mery	Rvio	corh	atp9	MA	0.120025	4.62457	0.0259537	0	228	44.5404	183.46	NA	55	49.6882	5.31177	NA	NA	1	0.596871:2.30108:0.723597:1.2881:0.525796:1	0.333333(0.440789:0.421053:0.138158)	-406.37	NA	NA	NA
Mery	Ncya	corh	atp9	MA	0.0865417	4.49217	0.019265	0	222	46.0292	175.971	NA	52	48.4329	3.56711	NA	NA	1	2.94156:3.41791:5.40758:6.02021:13.6082:1	0.353604(0.466216:0.412162:0.182432)	-402.048	NA	NA	NA
Dgri	bsub	rhst	nad4	MA	0.690198	1.93035	0.35755	0	1413	352.981	1060.02	NA	824	397.35	426.65	NA	NA	1	0.930266:0.945561:0.811068:0.83905:0.638784:1	0.380042(0.434183:0.361996:0.343949)	-3577.97	NA	NA	NA
Bfus	Gele	bafl	cox3	MA	0.196662	4.00114	0.0491515	0	780	164.702	615.298	NA	241	203.612	37.3876	NA	NA	1	1.29004:2.43433:0.991596:0.974153:0.827944:1	0.35(0.461538:0.373077:0.215385)	-1613.05	NA	NA	NA
Pyez	ttra	bast	cox1	MA	0.233279	3.60626	0.0646872	0	1527	347.106	1179.89	NA	541	443.484	97.5161	NA	NA	1	0.852369:1.82473:1.35231:1.55078:1.09026:1	0.403405(0.468566:0.404715:0.336935)	-3339.63	NA	NA	NA
Ecox	bsub	post	cox2	MA	0.443138	2.83081	0.156541	0	708	165.122	542.878	NA	344	227.113	116.887	NA	NA	1	0.93127:1.16674:0.632042:0.740689:0.53267:1	0.417373(0.527542:0.347458:0.377119)	-1711.66	NA	NA	NA
Hrub	bsub	flst	atp9	MA	0.117643	3.30655	0.0355789	2.02039e-46	222	61.4264	160.574	NA	65	59.469	5.53098	NA	NA	1	1.36721:4.50482:1.13723:1.17536:0.453156:1	0.45045(0.560811:0.425676:0.364865)	-437.968	NA	NA	NA
Ccae	Coff	cofl	nad1	MA	0.165784	4.12809	0.0401599	0	936	197.063	738.937	NA	289	251.176	37.8243	NA	NA	1	0.795308:1.62469:0.942925:1.08114:1.03056:1	0.325855(0.435897:0.352564:0.189103)	-1851.12	NA	NA	NA
Rvio	corn	rhst	cox3	MA	0.56462	2.83011	0.199505	0	768	147.594	620.406	NA	383	208.309	174.691	NA	NA	1	1.02068:2.03167:0.949435:1.16053:0.837995:1	0.384766(0.476562:0.417969:0.259766)	-1844.55	NA	NA	NA
Bfus	Mery	baco	nad4	MA	0.25841	4.2982	0.0601206	0	1413	259.386	1153.61	NA	480	378.733	101.267	NA	NA	1	0.769211:1.38213:0.785398:1.17595:0.569556:1	0.288747(0.367304:0.320594:0.178344)	-2953.58	NA	NA	NA
Coff	Rvio	flrh	cox3	MA	0.432568	3.44566	0.12554	0	777	146.326	630.674	NA	334	216.731	117.269	NA	NA	1	0.646991:1.79034:0.932736:1.22278:0.538873:1	0.337194(0.436293:0.366795:0.208494)	-1798.89	NA	NA	NA
Bfus	Ccri	bafl	atp9	MA	0.0502932	5.07547	0.00990908	2.47619e-41	228	38.7766	189.223	NA	39	37.2012	1.79885	NA	NA	0.904938	0.536912:0.940341:0.376602:0.631357:1.65017:1	0.342105(0.453947:0.421053:0.151316)	-373.796	NA	NA	NA
Cmer	Paer	cypo	cox1	MA	0.21848	4.6786	0.0466978	0	1527	267.567	1259.43	NA	461	377.929	83.071	NA	NA	1	0.847932:2.65686:2.08354:2.12554:0.717199:1	0.319253(0.420432:0.386051:0.151277)	-3077.37	NA	NA	NA
sals	ttra	stst	cox3	MA	0.593041	1.99358	0.297476	0	741	215.315	525.685	NA	415	240.402	174.598	NA	NA	1	0.933584:1.08443:0.762133:1.20004:0.503355:1	0.522267(0.560729:0.463563:0.54251)	-1893.01	NA	NA	NA
Paer	Pumb	bapo	atp9	MA	0.126627	3.51376	0.0360375	0	228	58.7898	169.21	NA	69	62.5156	6.48437	NA	NA	1	1.046:1.3943:1.26523:1.27442:0.704617:1	0.361842(0.447368:0.427632:0.210526)	-446.333	NA	NA	NA
Ccae	Rvio	corh	nad5	MA	0.313773	4.05645	0.0773515	0	1950	357.536	1592.46	NA	744	553.356	190.644	NA	NA	1	0.76392:1.33034:0.908044:1.04291:0.558754:1	0.287949(0.351538:0.324615:0.187692)	-4207.96	NA	NA	NA
Pkor	rmar	cost	nad2	MA	0.792243	1.60356	0.494053	7.35501e-92	1272	325.726	946.274	NA	804	330.146	473.854	NA	NA	1	1.11862:1.146:1.12274:1.13956:0.915094:1	0.372642(0.385613:0.360849:0.371462)	-3319.37	NA	NA	NA
Ppur	cmob	post	nad2	MA	0.802927	1.59911	0.50211	2.96455e-50	1092	270.296	821.704	NA	643	254.51	388.49	NA	NA	1	0.657202:0.946564:0.663993:0.696188:0.821535:1	0.370421(0.424451:0.339286:0.347527)	-2680.78	NA	NA	NA
Ccri	bsub	flst	atp6	MA	0.674781	1.90237	0.354705	0	687	182.003	504.997	NA	376	189.498	186.502	NA	NA	1	1.19716:1.40369:0.933745:0.944749:1.05913:1	0.401747(0.502183:0.351528:0.351528)	-1709.28	NA	NA	NA
Pyez	bsub	bast	cob	MA	0.333738	3.26294	0.102282	0	1095	249.063	845.937	NA	454	336.946	117.054	NA	NA	1	0.818971:0.88723:0.72542:0.740641:0.692661:1	0.404566(0.523288:0.354795:0.335616)	-2450.89	NA	NA	NA
Pkor	gcho	cofl	nad1	MA	0.121203	4.35862	0.0278076	0	951	197.228	753.772	NA	247	223.272	23.7285	NA	NA	1	0.923115:1.97977:0.743823:0.773305:0.571175:1	0.311251(0.381703:0.364353:0.187697)	-1786.01	NA	NA	NA
Ppur	Ssub	copo	cox1	MA	0.258419	4.18143	0.0618017	0	1539	290.923	1248.08	NA	542	428.414	113.586	NA	NA	1	1.36077:2.07271:1.48439:2.61216:1.02492:1	0.333008(0.416179:0.383041:0.199805)	-3314.56	NA	NA	NA
corn	gcho	flst	cox1	MA	0.214829	4.30009	0.0499592	0	1533	294.637	1238.36	NA	544	449.594	94.4055	NA	NA	1	0.74279:1.39555:0.863317:1.59827:0.815393:1	0.386497(0.484344:0.402153:0.272994)	-3294.14	NA	NA	NA
Mery	Pumb	baco	cox1	MA	0.138438	5.00632	0.0276525	0	1551	274.51	1276.49	NA	422	373.919	48.0808	NA	NA	1	0.929725:2.23118:1.2328:1.52302:1.12488:1	0.329142(0.417795:0.390716:0.178917)	-3014.35	NA	NA	NA
Apli	Pyez	bafl	cox3	MA	0.155869	3.98248	0.0391387	0	783	172.726	610.274	NA	241	211.722	29.2779	NA	NA	1	1.32215:1.53479:0.916314:0.952827:0.434491:1	0.362069(0.471264:0.396552:0.218391)	-1590.83	NA	NA	NA
Apli	Coff	flfl	sdh2	MA	0.179614	4.85081	0.0370275	0	732	128.559	603.441	NA	227	193.388	33.6116	NA	NA	1	0.865579:0.892306:0.841452:0.745011:0.642695:1	0.323129(0.34898:0.377551:0.242857)	-1500.72	NA	NA	NA
Dgri	Ssub	corh	nad4L	MA	0.255317	3.92782	0.0650022	0	291	59.0068	231.993	NA	94	74.8667	19.1333	NA	NA	1	0.636341:1.00691:0.450117:0.474011:0.359482:1	0.249141(0.314433:0.247423:0.185567)	-585.813	NA	NA	NA
Paer	Rvio	porh	atp9	MA	0.152423	3.60967	0.0422264	0	228	55.8964	172.104	NA	65	57.5214	7.47859	NA	NA	1	0.508484:3.34033:2.14764:2.37554:0.836183:1	0.359649(0.467105:0.427632:0.184211)	-447.055	NA	NA	NA
Dgri	Paer	porh	cox3	MA	0.328665	5.87581	0.0559354	0	771	93.3091	677.691	NA	281	199.822	81.1779	NA	NA	1	0.989245:1.63727:1.03884:2.21858:0.922455:1	0.276265(0.394942:0.324903:0.108949)	-1624.74	NA	NA	NA
Ccae	Ssub	coco	nad5	MA	0.255453	4.92081	0.0519127	0	1983	316.468	1666.53	NA	688	540.297	147.703	NA	NA	1	0.637002:0.916842:0.54851:0.995434:0.51159:1	0.297277(0.360817:0.334342:0.196672)	-4106.35	NA	NA	NA
Coff	Paer	flpo	cob	MA	0.274192	4.73789	0.0578723	0	1089	177.074	911.926	NA	380	292.749	87.2511	NA	NA	1	1.03735:1.91238:0.986454:0.961411:0.74317:1	0.290634(0.381543:0.336088:0.15427)	-2285.5	NA	NA	NA
Pven	cmob	cost	nad3	MA	0.741353	1.90419	0.389327	0	300	66.7283	233.272	NA	183	77.5086	105.491	NA	NA	1	0.962096:1.08845:0.821263:0.934303:0.52525:1	0.321667(0.4:0.295:0.27)	-762.71	NA	NA	NA
Paer	Pven	copo	nad2	MA	0.638514	3.42211	0.186585	0	1371	178.042	1192.96	NA	619	275.087	343.913	NA	NA	1	0.712698:1.12224:0.710817:2.26999:1.1238:1	0.212254(0.250547:0.26477:0.121444)	-3003.2	NA	NA	NA
Ppal	Rvio	flrh	nad4	MA	0.309117	3.90972	0.0790637	0	1437	275.732	1161.27	NA	532	399.105	132.895	NA	NA	1	0.619979:1.03251:0.64153:0.610906:0.437653:1	0.304454(0.381002:0.326722:0.205637)	-3074.82	NA	NA	NA
Gele	Ppal	flfl	cox3	MA	0.111048	4.4463	0.0249755	0	780	159.941	620.059	NA	214	195.109	18.8914	NA	NA	1	1.17147:1.8322:1.07783:1.07334:0.673622:1	0.34359(0.463462:0.361538:0.205769)	-1499.39	NA	NA	NA
Ccri	sals	flst	nad1	MA	0.509498	2.29251	0.222245	0	903	248.413	654.587	NA	477	300.826	176.174	NA	NA	1	0.78745:0.802214:0.715012:0.716769:0.640834:1	0.417497(0.496678:0.38206:0.373754)	-2199.1	NA	NA	NA
Dgri	Pkor	corh	nad4L	MA	0.260304	3.70211	0.0703123	0	294	63.1851	230.815	NA	96	76.3814	19.6186	NA	NA	1	1.17669:1.34738:0.832539:0.831348:0.358095:1	0.251701(0.316327:0.260204:0.178571)	-599.382	NA	NA	NA
Ssub	gcho	cofl	atp6	MA	0.28787	4.29701	0.0669931	0	753	133.753	619.247	NA	254	193.869	60.131	NA	NA	1	1.25493:1.84558:1.20886:1.45935:0.59553:1	0.2749(0.358566:0.312749:0.153386)	-1556.92	NA	NA	NA
Gsul	Pumb	bacy	cox1	MA	0.312866	3.42583	0.0913256	0	1518	335.073	1182.93	NA	636	480.94	155.06	NA	NA	1	0.909587:0.967159:0.921848:1.43055:0.886674:1	0.40415(0.43083:0.390316:0.391304)	-3442.29	NA	NA	NA
Gele	rmar	flst	nad1	MA	0.532754	2.27842	0.233826	0	885	236.879	648.121	NA	467	284.797	182.203	NA	NA	1	1.28432:1.29108:1.33661:1.42719:1.07786:1	0.40226(0.474576:0.381356:0.350847)	-2186.81	NA	NA	NA
Ecox	Hrub	flpo	nad5	MA	0.492824	3.64596	0.13517	0	1950	313.654	1636.35	NA	824	483.231	340.769	NA	NA	1	1.12721:1.24684:1.01363:1.02848:0.76425:1	0.273077(0.326154:0.304615:0.188462)	-4289.94	NA	NA	NA
Ccri	Ppal	flfl	cox3	MA	0.0979797	5.3584	0.0182852	0	786	134.778	651.222	NA	182	167.225	14.7745	NA	NA	1	0.819524:1.70749:0.831718:0.859543:0.654143:1	0.326972(0.437023:0.374046:0.169847)	-1449.55	NA	NA	NA
Paer	corn	post	cox2	MA	0.446035	3.28909	0.135611	0	711	138.537	572.463	NA	336	215.334	120.666	NA	NA	1	0.802535:1.93857:1.04816:1.14581:0.687091:1	0.362869(0.481013:0.369198:0.238397)	-1685.58	NA	NA	NA
Dgri	Ncya	rhrh	cox2	MA	0.177096	6.13144	0.0288832	0	711	98.2619	612.738	NA	184	155.918	28.0822	NA	NA	1	0.544498:1.99795:0.769604:1.12468:0.248888:1	0.256681(0.377637:0.280591:0.111814)	-1359.32	NA	NA	NA
Ecox	Rvio	porh	nad1	MA	0.263408	4.46517	0.0589916	0	954	167.241	786.759	NA	308	241.093	66.9071	NA	NA	1	0.651973:1.07526:0.834024:0.890607:0.773721:1	0.290356(0.353774:0.350629:0.166667)	-1949.07	NA	NA	NA
Ccri	Cmer	cyfl	sdh2	MA	0.249473	5.19919	0.047983	0	741	112.358	628.642	NA	245	193.147	51.8531	NA	NA	1	0.928365:1.05598:0.897463:0.726181:0.63596:1	0.294197(0.303644:0.378543:0.200405)	-1550.03	NA	NA	NA
corn	sals	stst	atp6	MA	0.522777	2.12391	0.246139	0	729	217.281	511.719	NA	371	234.857	136.143	NA	NA	1	1.19355:1.25239:1.25261:1.27498:1.07914:1	0.437586(0.522634:0.378601:0.411523)	-1796.41	NA	NA	NA
Hrub	rmar	flst	atp9	MA	0.194058	2.86399	0.0677577	0	222	67.0125	154.987	NA	79	68.2971	10.7029	NA	NA	1	1.49934:1.61338:1.76027:1.7622:0.985792:1	0.45045(0.527027:0.425676:0.398649)	-476.22	NA	NA	NA
Coff	Gele	flfl	cox3	MA	0.120971	4.09394	0.0295488	0	780	172.577	607.423	NA	211	191.123	19.8775	NA	NA	1	2.13512:2.86234:1.78851:1.87514:0.800939:1	0.341026(0.451923:0.363462:0.207692)	-1506.97	NA	NA	NA
Gsul	Paer	cypo	cox1	MA	0.404428	3.46815	0.116612	0	1497	291.009	1205.99	NA	678	457.102	220.898	NA	NA	1	0.904471:1.5257:1.1172:2.85699:1.09092:1	0.388444(0.416834:0.393788:0.354709)	-3424.24	NA	NA	NA
Bfus	Gele	bafl	atp6	MA	0.244787	3.40797	0.0718279	0	750	179.063	570.937	NA	266	216.432	49.5675	NA	NA	1	1.5452:1.64252:1.37996:1.39058:0.673295:1	0.306667(0.358:0.318:0.244)	-1574.8	NA	NA	NA
Coff	Ssub	cofl	cox3	MA	0.260795	4.15393	0.0627827	0	780	148.102	631.898	NA	247	194.815	52.1853	NA	NA	1	0.765654:1.45503:1.14401:1.11469:0.670619:1	0.335897(0.444231:0.363462:0.2)	-1675.92	NA	NA	NA
Ppal	Pyez	bafl	cox1	MA	0.0899854	4.13673	0.0217528	0	1563	351.481	1211.52	NA	403	374.891	28.1092	NA	NA	1	1.20636:1.58177:1.14667:1.06121:0.628222:1	0.361164(0.433781:0.393474:0.256238)	-2985.67	NA	NA	NA
Gsul	corn	cyst	cox2	MA	0.473242	2.84768	0.166185	0	711	157.732	553.268	NA	361	228.06	132.94	NA	NA	1	0.621948:0.68391:0.635891:0.797516:0.553245:1	0.424754(0.504219:0.388186:0.381857)	-1745	NA	NA	NA
Coff	ttra	flst	nad2	MA	0.796653	1.52904	0.521017	1.32972e-59	1350	374.829	975.171	NA	821	348.546	472.454	NA	NA	1	0.895026:1.00862:0.75415:0.915096:0.675229:1	0.400741(0.477778:0.365556:0.358889)	-3449.7	NA	NA	NA
Bfus	Ppal	bafl	cox2	MA	0.169626	4.43687	0.038231	0	750	145.944	604.056	NA	237	204.621	32.3785	NA	NA	1	1.05452:1.59258:0.936933:1.00232:1.10993:1	0.347333(0.452:0.34:0.25)	-1534.58	NA	NA	NA
Bfus	Cmer	bacy	nad5	MA	0.430644	3.66292	0.117569	0	1941	341.902	1599.1	NA	797	514.235	282.765	NA	NA	1	0.839191:0.856343:0.730199:0.772356:0.515611:1	0.297325(0.342593:0.345679:0.203704)	-4293.58	NA	NA	NA
Dgri	Paer	porh	cob	MA	0.298402	5.3212	0.056078	0	1086	151.695	934.305	NA	364	270.554	93.4462	NA	NA	1	0.797639:1.57633:1.0211:1.08209:1.05339:1	0.262891(0.350829:0.323204:0.114641)	-2234.48	NA	NA	NA
Hrub	Rvio	flrh	cox3	MA	0.465492	3.29122	0.141434	0	783	148.11	634.89	NA	348	216.651	131.349	NA	NA	1	0.903619:1.82649:1.03944:1.10739:0.583419:1	0.340358(0.429119:0.354406:0.237548)	-1829.51	NA	NA	NA
Coff	Ppur	flpo	atp6	MA	0.451487	3.15141	0.143265	0	744	151.15	592.85	NA	324	207.437	116.563	NA	NA	1	1.09459:2.11135:0.952223:0.942456:1.23544:1	0.278226(0.322581:0.316532:0.195565)	-1672.95	NA	NA	NA
Ccae	Pumb	baco	atp9	MA	0.0468873	3.80081	0.0123361	1.12676e-34	228	57.8886	170.111	NA	46	44.3908	1.6092	NA	NA	1	0.678924:0.700617:0.419888:0.432883:0.171576:1	0.342105(0.421053:0.421053:0.184211)	-391.56	NA	NA	NA
Ncya	rmar	rhst	cob	MA	0.469009	2.58348	0.181542	0	1092	274.226	817.774	NA	564	365.906	198.094	NA	NA	1	1.36929:1.30137:1.29179:1.33875:1.02128:1	0.379121(0.416209:0.358516:0.362637)	-2662.43	NA	NA	NA
Bfus	ttra	bast	sdh2	MA	0.600847	2.45431	0.244813	0	657	141.488	515.512	NA	362	191.335	170.665	NA	NA	1	0.965791:1.33154:0.870302:1.01885:0.5112:1	0.437595(0.465753:0.449772:0.39726)	-1661.52	NA	NA	NA
Pkor	Rvio	corh	nad3	MA	0.244221	4.94099	0.0494276	0	351	56.481	294.519	NA	107	85.0733	21.9267	NA	NA	1	1.32618:1.36017:1.42035:1.42744:1.23525:1	0.25641(0.358974:0.247863:0.162393)	-694.007	NA	NA	NA
Rvio	bsub	rhst	nad4L	MA	0.643466	1.76252	0.365084	1.54174e-30	279	88.8905	190.109	NA	159	89.2856	69.7144	NA	NA	1	0.756723:0.810643:0.615344:0.659451:0.403946:1	0.417563(0.543011:0.327957:0.38172)	-699.799	NA	NA	NA
Apli	Paer	flpo	nad5	MA	0.566828	2.88848	0.196237	0	1839	343.119	1495.88	NA	835	450.007	384.993	NA	NA	1	0.580707:0.882639:0.591749:0.592454:0.505238:1	0.294182(0.34584:0.344209:0.192496)	-4261.55	NA	NA	NA
Cmer	Ppal	cyfl	nad2	MA	0.53387	3.22196	0.165697	0	1464	253.866	1210.13	NA	627	350.309	276.691	NA	NA	1	1.07419:2.06376:0.996326:1.70949:0.8452:1	0.266735(0.300205:0.314549:0.185451)	-3258.12	NA	NA	NA
Gele	Ppal	flfl	cox2	MA	0.112973	5.16733	0.021863	0	744	130.57	613.43	NA	190	172.302	17.6979	NA	NA	1	0.891465:1.91145:1.34575:1.58324:0.585324:1	0.324597(0.447581:0.324597:0.201613)	-1417.04	NA	NA	NA
Hrub	gcho	flfl	cox1	MA	0.103673	4.5629	0.0227209	0	1548	311.156	1236.84	NA	384	352.192	31.8084	NA	NA	1	1.07427:1.2478:0.908937:0.939605:0.672121:1	0.344961(0.434109:0.391473:0.209302)	-2942.21	NA	NA	NA
Paer	rmar	post	nad1	MA	0.566504	2.30661	0.2456	0	921	229.44	691.56	NA	498	286.163	211.837	NA	NA	1	1.09505:1.05996:1.08167:1.08504:1.19174:1	0.375136(0.442997:0.379479:0.302932)	-2267.38	NA	NA	NA
Ppur	Pven	copo	nad4L	MA	0.415738	3.23807	0.128391	0	297	61.4831	235.517	NA	114	76.4171	37.5829	NA	NA	1	1.09089:1.21985:0.945949:1.02776:0.422249:1	0.255892(0.338384:0.272727:0.156566)	-637.827	NA	NA	NA
Cmer	Pyez	bacy	cox1	MA	0.123681	4.53285	0.0272855	0	1554	308.856	1245.14	NA	425	382.883	42.1174	NA	NA	1	0.959422:2.08882:1.36792:1.48878:0.616654:1	0.348134(0.438224:0.3861:0.220077)	-3037.1	NA	NA	NA
Dgri	sals	rhst	atp9	MA	0.561337	2.28484	0.245679	0	222	56.5031	165.497	NA	125	72.6917	52.3083	NA	NA	1	1.13306:1.19992:1.25903:1.25769:0.931446:1	0.423423(0.52027:0.418919:0.331081)	-566.343	NA	NA	NA
Ccri	rpil	flst	nad5	MA	0.679049	2.00458	0.338749	0	1875	453.994	1421.01	NA	1090	529.052	560.948	NA	NA	1	0.776846:0.887212:0.714988:0.732995:0.904216:1	0.4208(0.4632:0.4168:0.3824)	-4745.68	NA	NA	NA
Gsul	Rvio	cyrh	atp9	MA	0.179997	3.22316	0.0558448	0	228	61.4364	166.564	NA	78	67.7434	10.2566	NA	NA	1	1.73846:2.66059:2.24788:2.44005:1.05505:1	0.379386(0.473684:0.421053:0.243421)	-449.92	NA	NA	NA
Hrub	rpil	flst	cob	MA	0.400928	2.75439	0.14556	0	1098	279.495	818.505	NA	532	373	159	NA	NA	1	0.863876:1.01137:0.638779:0.704424:0.56135:1	0.428051(0.502732:0.360656:0.420765)	-2622.78	NA	NA	NA
Dgri	Paer	porh	atp9	MA	0.150059	3.62285	0.0414202	0	228	55.8013	172.199	NA	65	57.6333	7.36667	NA	NA	1	1.33222:1.63977:1.91452:1.90632:1.2112:1	0.357456(0.453947:0.421053:0.197368)	-449.671	NA	NA	NA
Ncya	corn	rhst	cox1	MA	0.29086	4.16018	0.0699153	0	1533	280.957	1252.04	NA	611	465.855	145.145	NA	NA	1	0.799324:1.40827:0.765639:1.36563:0.619841:1	0.363666(0.447162:0.387476:0.25636)	-3399.73	NA	NA	NA
Paer	Pyez	bapo	nad4L	MA	0.314095	3.39684	0.0924669	0	282	62.7445	219.255	NA	104	78.6022	25.3978	NA	NA	1	1.62144:1.62312:1.78457:1.82955:0.884873:1	0.258865(0.345745:0.265957:0.164894)	-586	NA	NA	NA
Ncya	Paer	porh	atp6	MA	0.39271	6.07442	0.0646498	0	744	79.5226	664.477	NA	258	167.51	90.4896	NA	NA	1	0.526516:2.28038:0.627403:3.74316:2.05104:1	0.202957(0.254032:0.254032:0.100806)	-1476.85	NA	NA	NA
Pumb	rpil	bast	cob	MA	0.346061	2.83524	0.122057	0	1095	287.671	807.329	NA	480	357.53	122.47	NA	NA	1	0.875231:1.08672:0.644033:0.70318:0.552575:1	0.424201(0.494521:0.364384:0.413699)	-2566.01	NA	NA	NA
Cmer	corn	cyst	nad4L	MA	0.686673	1.97862	0.347046	0	279	67.6637	211.336	NA	144	69.0999	74.9001	NA	NA	1	0.666432:0.618872:0.73198:0.743233:0.538793:1	0.299283(0.397849:0.268817:0.231183)	-649.489	NA	NA	NA
Pumb	corn	bast	cob	MA	0.315873	3.48884	0.090538	0	1089	234.801	854.199	NA	462	347.532	114.468	NA	NA	1	0.538818:0.592747:0.455054:0.589658:0.363882:1	0.385675(0.506887:0.365014:0.285124)	-2492.36	NA	NA	NA
Paer	bsub	post	cox3	MA	0.553323	2.48342	0.222807	0	780	180.514	599.486	NA	407	233.916	173.084	NA	NA	1	1.14194:1.63121:1.05229:1.02215:0.651076:1	0.412179(0.567308:0.392308:0.276923)	-1912.7	NA	NA	NA
Ccae	Ccri	cofl	cob	MA	0.17382	4.54765	0.0382219	0	1104	208.536	895.464	NA	329	282.615	46.3846	NA	NA	1	0.974196:1.92651:1.22744:1.40617:0.398114:1	0.307065(0.421196:0.320652:0.179348)	-2193.08	NA	NA	NA
Bfus	cmob	bast	cox3	MA	0.578089	2.33375	0.247708	0	762	183.119	578.881	NA	400	224.334	175.666	NA	NA	1	0.705338:1.48858:0.728065:0.791912:0.685996:1	0.435039(0.533465:0.442913:0.32874)	-1891.08	NA	NA	NA
Ccri	corn	flst	nad3	MA	0.71457	2.12619	0.33608	0	291	58.8405	232.16	NA	158	67.9269	90.0731	NA	NA	1	1.252:1.52244:1.48518:1.91107:0.833693:1	0.305842(0.417526:0.304124:0.195876)	-702.745	NA	NA	NA
Coff	Pumb	bafl	atp6	MA	0.210533	3.67502	0.0572875	0	747	170.222	576.778	NA	243	203.498	39.5015	NA	NA	1	1.14765:1.49908:0.862862:0.879092:0.484718:1	0.293173(0.353414:0.305221:0.220884)	-1525.37	NA	NA	NA
Mery	rmar	cost	atp6	MA	0.58075	2.20773	0.263053	0	693	178.577	514.423	NA	372	211.632	160.368	NA	NA	1	1.19883:1.60023:0.940538:1.04685:1.00571:1	0.357864(0.441558:0.339827:0.292208)	-1718.78	NA	NA	NA
Pumb	rmar	bast	cob	MA	0.433559	2.54902	0.170089	0	1098	294.003	803.997	NA	545	371.98	173.02	NA	NA	1	1.13713:1.14478:0.952023:1.06859:0.557082:1	0.412568(0.478142:0.367486:0.392077)	-2668.42	NA	NA	NA
Ppal	sals	flst	nad2	MA	0.830479	1.4475	0.573734	3.34132e-52	1302	357.713	944.287	NA	853	339.228	513.772	NA	NA	1	1.03211:1.10505:0.923918:1.16241:0.687485:1	0.422043(0.467742:0.381336:0.417051)	-3431	NA	NA	NA
Ncya	Ppal	flrh	nad4	MA	0.304061	4.32979	0.0702254	0	1437	248.418	1188.58	NA	512	383.233	128.767	NA	NA	1	1.13678:1.5311:1.25242:1.27898:0.81809:1	0.277314(0.338205:0.322547:0.17119)	-2990.39	NA	NA	NA
Cmer	Ssub	cocy	nad3	MA	0.271133	4.22322	0.0642007	0	348	64.1802	283.82	NA	101	78.6659	22.3341	NA	NA	1	1.46852:0.680943:1.17872:1.94434:0.464115:1	0.274425(0.323276:0.301724:0.198276)	-706.345	NA	NA	NA
Bfus	rpil	bast	sdh2	MA	0.693702	1.90208	0.364708	0	669	169.578	499.422	NA	411	198.158	212.842	NA	NA	1	1.24074:1.42139:1.066:1.05888:0.606232:1	0.452915(0.446188:0.475336:0.43722)	-1768.03	NA	NA	NA
Pkor	Pven	coco	nad4L	MA	0.180268	4.25669	0.0423494	0	300	57.6456	242.354	NA	79	67.0602	11.9398	NA	NA	0.96356	1.01108:1.52122:0.716724:0.714637:0.479114:1	0.246667(0.34:0.255:0.145)	-558.995	NA	NA	NA
Bfus	Ncya	barh	cox3	MA	0.347899	4.67164	0.0744704	0	777	117.186	659.814	NA	296	208.553	87.4472	NA	NA	1	1.17128:2.28381:1.45078:2.28365:1.99811:1	0.300515(0.3861:0.343629:0.171815)	-1685.84	NA	NA	NA
Cmer	Gele	cyfl	nad3	MA	0.20719	4.8795	0.0424613	0	342	58.0315	283.968	NA	107	88.5924	18.4076	NA	NA	1	0.800532:1.06368:0.665008:1.37543:0.543439:1	0.276316(0.350877:0.29386:0.184211)	-690.658	NA	NA	NA
Gele	rmar	flst	nad5	MA	0.725004	1.90842	0.379898	0	1830	425.246	1404.75	NA	1098	486.928	611.072	NA	NA	1	1.22863:1.23743:1.28159:1.27541:1.12103:1	0.389891(0.411475:0.391803:0.366393)	-4593.92	NA	NA	NA
Coff	rmar	flst	cox1	MA	0.270089	3.09555	0.0872506	0	1473	380.525	1092.48	NA	605	483.809	121.191	NA	NA	1	1.03742:1.62413:1.13377:1.32065:0.620664:1	0.416836(0.479633:0.398167:0.372709)	-3323.66	NA	NA	NA
Bfus	Gele	bafl	nad1	MA	0.112065	4.14917	0.027009	0	954	209.826	744.174	NA	250	228.146	21.8542	NA	NA	1	1.11456:1.4031:1.31141:1.27897:1.17071:1	0.333333(0.41195:0.360063:0.227987)	-1806.84	NA	NA	NA
Bfus	Ncya	barh	atp6	MA	0.423443	3.55848	0.118996	0	756	139.034	616.966	NA	294	192.403	101.597	NA	NA	1	1.69062:2.89577:1.50015:2.77595:1.64472:1	0.251984(0.297619:0.281746:0.176587)	-1608.04	NA	NA	NA
Cmer	Ecox	cypo	cox1	MA	0.235852	4.7239	0.0499274	0	1539	262.035	1276.97	NA	486	390.892	95.1078	NA	NA	1	1.2138:2.19884:2.07136:2.85969:0.78248:1	0.314815(0.39961:0.378168:0.166667)	-3150.77	NA	NA	NA
cmob	gcho	flst	atp6	MA	0.637523	2.24109	0.28447	0	696	157.327	538.673	NA	396	200.608	195.392	NA	NA	1	0.853999:1.89979:0.708645:1.82915:1.06858:1	0.376437(0.439655:0.362069:0.327586)	-1762.92	NA	NA	NA
Gele	Gsul	cyfl	cox1	MA	0.31124	3.49678	0.0890078	0	1515	327.565	1187.43	NA	634	479.338	154.662	NA	NA	1	1.09535:1.20803:1.17695:2.05569:1.03634:1	0.39769(0.430693:0.391089:0.371287)	-3405.68	NA	NA	NA
Cmer	Pumb	bacy	nad4L	MA	0.318224	3.28417	0.0968965	0	303	69.65	233.35	NA	105	79.2672	25.7328	NA	NA	1	0.681198:1.2568:0.81194:0.855485:0.329575:1	0.259076(0.306931:0.257426:0.212871)	-632.38	NA	NA	NA
Apli	Dgri	flrh	nad2	MA	0.511708	3.1479	0.162555	0	1434	265.614	1168.39	NA	645	376.082	268.918	NA	NA	1	1.40473:1.64998:1.24352:1.32185:0.889947:1	0.254184(0.294979:0.293933:0.17364)	-3190.01	NA	NA	NA
Ppal	gcho	flfl	nad5	MA	0.221885	5.23605	0.0423764	0	1950	302.608	1647.39	NA	609	494.842	114.158	NA	NA	1	0.692094:1.10068:0.725528:0.496736:0.851015:1	0.290769(0.342308:0.344615:0.185385)	-3848.74	NA	NA	NA
Hrub	ttra	flst	nad4	MA	0.743489	1.91809	0.38762	0	1413	308.573	1104.43	NA	812	340.127	471.873	NA	NA	1	0.955705:1.82798:1.08114:2.52373:1.59575:1	0.397381(0.456476:0.366242:0.369427)	-3475.35	NA	NA	NA
Pven	Pyez	baco	nad2	MA	0.506441	3.37592	0.150016	0	1443	248.2	1194.8	NA	604	350.724	253.276	NA	NA	1	1.21541:1.43745:1.02145:1.03512:0.71949:1	0.258143(0.31185:0.309771:0.152807)	-3165.89	NA	NA	NA
Gele	Pven	cofl	cox3	MA	0.290407	4.46859	0.0649885	0	780	132.47	647.53	NA	273	207.184	65.8165	NA	NA	1	1.01418:2.56875:1.65365:1.71678:0.756958:1	0.300641(0.419231:0.323077:0.159615)	-1633.17	NA	NA	NA
Pumb	cmob	bast	cox2	MA	0.471001	2.64913	0.177794	0	711	172.68	538.32	NA	351	225.83	125.17	NA	NA	1	0.822053:1.28916:0.725955:0.760401:0.603403:1	0.428973(0.535865:0.381857:0.369198)	-1754.26	NA	NA	NA
Ccri	ttra	flst	sdh2	MA	0.636075	2.35366	0.270249	0	660	139.842	520.158	NA	381	190.004	190.996	NA	NA	1	0.969327:2.00987:1.1693:1.26213:0.645031:1	0.420455(0.431818:0.447727:0.381818)	-1679.51	NA	NA	NA
Ssub	ttra	cost	cob	MA	0.328543	3.15346	0.104185	0	1116	265.263	850.737	NA	461	345.542	115.458	NA	NA	1	1.12376:1.60643:1.11882:1.12099:0.841051:1	0.373656(0.478495:0.364247:0.278226)	-2539.24	NA	NA	NA
Gele	Mery	cofl	atp9	MA	0.0511438	5.34076	0.00957614	0	228	40.8989	187.101	NA	42	40.2373	1.76272	NA	NA	1	1.02829:2.85017:2.38411:3.06825:9.91048:1	0.342105(0.434211:0.421053:0.171053)	-378.524	NA	NA	NA
gcho	rpil	flst	nad4	MA	0.686365	1.90985	0.359381	0	1326	339.914	986.086	NA	771	377.468	393.532	NA	NA	1	1.11074:1.17181:0.9466:0.957709:0.748226:1	0.413273(0.441176:0.38009:0.418552)	-3324.76	NA	NA	NA
Ccae	Rvio	corh	nad2	MA	0.52593	3.2207	0.163297	0	1434	252.273	1181.73	NA	644	364.886	279.114	NA	NA	1	0.862482:1.31366:0.887932:1.91206:0.693587:1	0.263598(0.297071:0.308577:0.185146)	-3226.67	NA	NA	NA
Hrub	sals	flst	nad1	MA	0.534075	2.16586	0.246589	0	918	262.118	655.882	NA	488	301.789	186.211	NA	NA	1	0.895427:0.951194:0.822049:0.828609:0.746779:1	0.44281(0.521242:0.392157:0.415033)	-2266.47	NA	NA	NA
Apli	Mery	cofl	atp6	MA	0.311015	4.51573	0.0688738	0	762	124.861	637.139	NA	273	202.006	70.9943	NA	NA	1	0.629821:1.71801:0.472543:1.13308:0.577205:1	0.283465(0.352362:0.316929:0.181102)	-1621.42	NA	NA	NA
Ecox	Mery	copo	cox3	MA	0.347566	5.3657	0.0647756	0	759	98.6816	660.318	NA	260	181.382	78.6181	NA	NA	1	1.00589:1.3736:0.995517:1.02494:0.954084:1	0.28195(0.401186:0.312253:0.132411)	-1597.1	NA	NA	NA
Bfus	gcho	bafl	cox1	MA	0.110762	4.2948	0.0257897	0	1386	294.568	1091.43	NA	362	330.426	31.5741	NA	NA	1	1.2519:2.36536:1.53044:1.60051:0.508578:1	0.348124(0.430736:0.385281:0.228355)	-2672.9	NA	NA	NA
Mery	Paer	copo	nad4L	MA	0.324256	3.83604	0.0845287	0	288	55.4174	232.583	NA	110	81.1952	28.8048	NA	NA	1	1.04134:1.05742:0.747828:0.741453:0.411985:1	0.253472(0.380208:0.244792:0.135417)	-599.911	NA	NA	NA
Ccae	ttra	cost	nad4L	MA	0.792426	1.66136	0.476974	5.75407e-13	261	62.3485	198.651	NA	145	57.5464	87.4536	NA	NA	1	0.333288:0.325749:0.334178:0.510995:0.416277:1	0.306513(0.367816:0.298851:0.252874)	-635.29	NA	NA	NA
Dgri	Pkor	corh	nad1	MA	0.190729	4.55036	0.0419152	0	945	175.419	769.581	NA	281	237.354	43.6461	NA	NA	1	1.05245:1.32951:1.10592:1.10221:0.66846:1	0.295767(0.374603:0.346032:0.166667)	-1852.68	NA	NA	NA
Ecox	gcho	flpo	nad2	MA	0.704643	2.62599	0.268335	0	1434	220.441	1213.56	NA	640	258.354	381.646	NA	NA	1	0.879987:1.25105:0.766023:0.909821:1.07453:1	0.227336(0.263598:0.273013:0.145397)	-3164.39	NA	NA	NA
Ccri	Gsul	cyfl	cob	MA	0.262609	3.96039	0.0663089	0	1110	221.35	888.65	NA	444	350.653	93.347	NA	NA	1	0.531202:0.497188:0.504364:0.705052:0.414654:1	0.362613(0.47027:0.343243:0.274324)	-2383.15	NA	NA	NA
Gsul	Pkor	cocy	cox2	MA	0.332934	3.53386	0.0942125	0	696	145.045	550.955	NA	285	209.888	75.1121	NA	NA	1	0.693553:1.45154:0.928108:0.980414:1.15468:1	0.372845(0.478448:0.338362:0.301724)	-1554.47	NA	NA	NA
Ssub	ttra	cost	atp9	MA	0.197427	3.09962	0.0636941	0	225	62.2216	162.778	NA	89	76.2881	12.7119	NA	NA	1	1.20971:1.42185:1.58731:1.58054:1.84377:1	0.428889(0.5:0.426667:0.36)	-480.654	NA	NA	NA
Dgri	ttra	rhst	cob	MA	0.407114	3.49507	0.116482	0	1110	213.12	896.88	NA	485	325.46	159.54	NA	NA	1	0.813298:1.16376:0.824929:0.795182:1.15634:1	0.349099(0.45:0.341892:0.255405)	-2490.18	NA	NA	NA
Ppal	gcho	flfl	cob	MA	0.0930311	5.3139	0.0175071	0	1110	192.829	917.171	NA	264	243.706	20.2936	NA	NA	1	1.01647:3.23315:1.02779:0.988495:0.92582:1	0.310811(0.422973:0.333784:0.175676)	-2026.6	NA	NA	NA
Coff	Hrub	flfl	nad4	MA	0.269334	3.65307	0.0737282	0	1440	310.946	1129.05	NA	495	390.468	104.532	NA	NA	1	0.922631:1.72868:0.854911:0.960075:0.436105:1	0.3(0.361458:0.319792:0.21875)	-3039.48	NA	NA	NA
Bfus	cmob	bast	sdh2	MA	0.606291	2.41537	0.251014	0	639	139.065	499.935	NA	333	175.043	157.957	NA	NA	1	1.33317:1.65871:1.56904:1.58413:1.15167:1	0.404538(0.438967:0.457746:0.316901)	-1605.98	NA	NA	NA
Ccae	Pyez	baco	cox1	MA	0.155895	4.12447	0.0377975	0	1548	329.256	1218.74	NA	459	402.664	56.3359	NA	NA	1	1.35461:1.54309:1.47819:1.60811:1.08429:1	0.34593(0.43314:0.382752:0.221899)	-3125.38	NA	NA	NA
Ssub	sals	cost	nad2	MA	0.809551	1.50061	0.539481	3.31933e-56	1284	353.856	930.144	NA	807	333.737	473.263	NA	NA	1	0.931418:1.03226:0.782782:1.06988:0.586524:1	0.40109(0.455607:0.357477:0.390187)	-3319.5	NA	NA	NA
Ppal	gcho	flfl	sdh2	MA	0.214708	5.44393	0.0394398	0	729	109.477	619.523	NA	232	189.668	42.3317	NA	NA	1	1.22049:1.29894:1.16648:1.16479:0.706508:1	0.29561(0.343621:0.37037:0.17284)	-1487.74	NA	NA	NA
Bfus	Cmer	bacy	nad4L	MA	0.342293	3.22166	0.106247	0	303	69.2116	233.788	NA	115	84.6278	30.3722	NA	NA	1	1.02842:1.46112:0.910888:0.944344:0.52147:1	0.262376(0.30198:0.262376:0.222772)	-643.097	NA	NA	NA
Cmer	Hrub	cyfl	nad5	MA	0.39669	3.67751	0.107869	0	1956	359.689	1596.31	NA	801	541.682	259.318	NA	NA	1	0.825993:1.46641:0.815836:0.953552:0.408989:1	0.284765(0.336656:0.322853:0.194785)	-4307.8	NA	NA	NA
Dgri	Pkor	corh	nad5	MA	0.3549	4.60213	0.0771164	0	1953	296.635	1656.36	NA	729	509.574	219.426	NA	NA	1	0.869965:1.45356:1.03343:1.33628:0.835937:1	0.267537(0.332565:0.319508:0.150538)	-4148.79	NA	NA	NA
Ccri	Gsul	cyfl	nad4L	MA	0.600521	2.65924	0.225824	0	276	53.5558	222.444	NA	127	65.5328	61.4672	NA	NA	1	0.428378:0.484729:0.496412:1.22241:0.585221:1	0.288043(0.331522:0.293478:0.23913)	-626.862	NA	NA	NA
Rvio	ttra	rhst	cox2	MA	0.513233	2.54288	0.201831	0	678	162.603	515.397	NA	351	214.059	136.941	NA	NA	1	0.910686:1.15234:0.93461:1.11745:0.784514:1	0.424041(0.544248:0.353982:0.373894)	-1666.13	NA	NA	NA
Pven	cmob	cost	nad5	MA	0.726122	2.12127	0.342306	0	732	143.697	588.303	NA	393	163.653	229.347	NA	NA	1	0.76999:0.880802:0.678959:0.706981:0.55005:1	0.355191(0.430328:0.362705:0.272541)	-1810.36	NA	NA	NA
Apli	Ccri	flfl	atp9	MA	0.00432063	3.65169	0.00118319	0	228	62.0332	165.967	NA	36	35.8864	0.1136	NA	NA	0.996681	12.2525:13.3057:21.838:21.8005:0.860715:1	0.357456(0.473684:0.421053:0.177632)	-353.743	NA	NA	NA
Gele	Mery	cofl	cox2	MA	0.206985	5.90821	0.0350335	0	729	101.401	627.599	NA	212	174.223	37.7772	NA	NA	1	0.381772:1.09272:0.412065:0.465332:0.28469:1	0.299726(0.444444:0.308642:0.146091)	-1463.31	NA	NA	NA
Apli	Pkor	cofl	atp9	MA	0.0574393	4.26625	0.0134637	7.90138e-37	216	48.3731	167.627	NA	45	42.9941	2.00591	NA	NA	1	0.663569:0.992737:0.76117:0.752051:0.788413:1	0.368056(0.5:0.4375:0.166667)	-374.501	NA	NA	NA
Ccri	Ncya	flrh	nad4	MA	0.293611	4.70522	0.0624012	0	1428	228.652	1199.35	NA	481	362.386	118.614	NA	NA	1	0.693624:1.03019:0.733339:1.00846:0.475872:1	0.253852(0.307773:0.318277:0.135504)	-2891.44	NA	NA	NA
Ecox	Pumb	bapo	nad4	MA	0.386851	3.66471	0.105561	0	1437	268.802	1168.2	NA	542	371.548	170.452	NA	NA	1	0.968342:1.11951:0.764257:0.924825:0.524492:1	0.271747(0.323591:0.308977:0.182672)	-3107.59	NA	NA	NA
Gele	Rvio	flrh	nad4L	MA	0.337102	3.1655	0.106492	0	294	68.9053	225.095	NA	110	81.6095	28.3905	NA	NA	1	0.852831:0.78888:0.543388:0.643543:0.280314:1	0.268707(0.321429:0.290816:0.193878)	-630	NA	NA	NA
Ccri	Ppur	flpo	atp9	MA	0.519889	2.90529	0.178946	0	216	43.4744	172.526	NA	99	57.8902	41.1098	NA	NA	1	0.735168:0.664973:0.584995:0.646914:0.39342:1	0.337963(0.347222:0.451389:0.215278)	-510.511	NA	NA	NA
Hrub	Ppal	flfl	atp6	MA	0.252865	3.81635	0.0662583	0	738	154.732	583.268	NA	260	208.04	51.9605	NA	NA	1	1.14462:1.96908:1.13025:1.14853:1.17279:1	0.29878(0.369919:0.300813:0.22561)	-1542.13	NA	NA	NA
Apli	Pven	cofl	nad4L	MA	0.203537	4.05946	0.0501389	0	300	61.9667	238.033	NA	93	77.9809	15.0191	NA	NA	1	1.38318:1.49418:1.10689:1.03888:0.470823:1	0.256667(0.325:0.265:0.18)	-588.696	NA	NA	NA
Ccae	Ccri	cofl	nad4	MA	0.27619	4.16147	0.0663685	0	1428	266.03	1161.97	NA	489	379.103	109.897	NA	NA	1	0.590857:1.03804:0.697831:1.07154:0.356822:1	0.278711(0.348739:0.316176:0.171218)	-2973.14	NA	NA	NA
Mery	sals	cost	cox2	MA	0.437807	2.74806	0.159315	0	648	157.688	490.312	NA	329	220.013	108.987	NA	NA	1	0.780451:0.814194:0.685523:0.858329:0.461227:1	0.423611(0.518519:0.358796:0.393519)	-1565.35	NA	NA	NA
Pumb	ttra	bast	atp6	MA	0.636186	2.05084	0.310207	0	708	182.08	525.92	NA	365	192.51	172.49	NA	NA	1	2.77378:3.28412:2.68018:4.94968:2.24595:1	0.360876(0.459746:0.315678:0.307203)	-1698.63	NA	NA	NA
Gele	Mery	cofl	nad5	MA	0.31665	5.29742	0.0597743	0	1932	265.066	1666.93	NA	657	477.504	179.496	NA	NA	1	0.800506:0.944384:0.807787:0.859278:0.723404:1	0.284938(0.350932:0.345497:0.158385)	-4018.88	NA	NA	NA
Ccri	Ppal	flfl	nad2	MA	0.338927	3.8806	0.0873388	0	1470	274.383	1195.62	NA	534	386.795	147.205	NA	NA	1	1.09734:2.19839:0.780887:0.795732:0.832258:1	0.280272(0.318367:0.32551:0.196939)	-3132.51	NA	NA	NA
Ppal	gcho	flfl	cox1	MA	0.0498118	4.66318	0.0106819	2.12485e-267	1554	320.068	1233.93	NA	306	293.897	12.103	NA	NA	1	1.42588:1.5593:1.11556:1.03929:0.533713:1	0.346203(0.433398:0.392857:0.212355)	-2724.09	NA	NA	NA
Coff	Ecox	flpo	nad2	MA	0.674318	2.51141	0.268502	0	1455	257.943	1197.06	NA	716	318.781	397.219	NA	NA	1	0.928027:1.0748:0.841404:0.961502:0.971106:1	0.255326(0.293814:0.294845:0.17732)	-3362.06	NA	NA	NA
bsub	sals	stst	atp9	MA	0.644052	1.89171	0.34046	3.31038e-20	201	57.3438	143.656	NA	104	56.1279	47.8721	NA	NA	1	0.699614:0.763043:0.815773:0.793064:1.34585:1	0.527363(0.634328:0.462687:0.485075)	-506.815	NA	NA	NA
Gsul	Rvio	cyrh	nad3	MA	0.595416	2.71893	0.218989	0	339	64.5881	274.412	NA	168	87.0283	80.9717	NA	NA	1	1.57456:1.4751:1.81405:2.83642:2.0063:1	0.300885(0.402655:0.269912:0.230088)	-782.768	NA	NA	NA
Paer	Rvio	porh	cob	MA	0.327287	4.74416	0.0689872	0	1089	165.86	923.14	NA	390	281.799	108.201	NA	NA	1	1.14027:1.88247:0.818376:0.820084:0.708494:1	0.277319(0.35124:0.331956:0.14876)	-2303.9	NA	NA	NA
Bfus	Ppal	bafl	cox1	MA	0.122526	4.06511	0.0301408	0	1395	310.476	1084.52	NA	405	366.421	38.5787	NA	NA	1	1.07469:2.16311:1.19336:1.05155:0.426338:1	0.355914(0.427957:0.389247:0.250538)	-2747.61	NA	NA	NA
Ccae	Ppur	copo	cox2	MA	0.333088	4.30161	0.0774334	0	654	109.905	544.095	NA	253	182.89	70.1095	NA	NA	1	1.01501:1.27414:1.02213:1.04453:0.994963:1	0.317278(0.454128:0.327982:0.169725)	-1449.48	NA	NA	NA
Gsul	cmob	cyst	cox3	MA	0.675342	1.95817	0.344884	0	774	195.884	578.116	NA	442	219.043	222.957	NA	NA	1	0.73957:0.717099:0.820169:0.94599:0.862778:1	0.455426(0.501938:0.434109:0.430233)	-1980.66	NA	NA	NA
Coff	Gele	flfl	nad4	MA	0.203639	4.14043	0.0491831	0	1440	291.293	1148.71	NA	458	383.6	74.4001	NA	NA	1	0.700447:1.81676:0.786279:0.575687:0.354791:1	0.291667(0.35625:0.328125:0.190625)	-2894.27	NA	NA	NA
Ecox	ttra	post	nad4L	MA	0.811368	1.72364	0.47073	3.61597e-15	258	53.3474	204.653	NA	149	53.1038	95.8962	NA	NA	1	0.560784:0.602244:0.524515:0.894116:0.498132:1	0.306202(0.389535:0.30814:0.22093)	-636.973	NA	NA	NA
Pyez	bsub	bast	cox1	MA	0.242598	3.77685	0.0642329	0	1521	325.956	1195.04	NA	559	452.45	106.55	NA	NA	1	1.14278:3.32267:1.37817:2.25902:1.5496:1	0.421762(0.505917:0.403353:0.356016)	-3258.08	NA	NA	NA
Pyez	gcho	bafl	atp9	MA	0.0342044	4.20664	0.00813105	0	228	52.7753	175.225	NA	38	37.0011	0.998908	NA	NA	1	0.790063:0.812955:0.821988:0.841902:0.810556:1	0.344298(0.440789:0.421053:0.171053)	-376.58	NA	NA	NA
Bfus	rpil	bast	nad1	MA	0.49144	2.34885	0.209226	0	918	251.349	666.651	NA	449	288.759	160.241	NA	NA	1	1.117:1.53349:1.1976:1.21307:1.01469:1	0.438453(0.49183:0.395425:0.428105)	-2235.71	NA	NA	NA
Dgri	corn	rhst	nad2	MA	0.777537	2.00478	0.387841	0	1347	244.171	1102.83	NA	798	289.999	508.001	NA	NA	1	0.607001:0.794691:0.578469:0.587074:0.565483:1	0.31663(0.378619:0.336303:0.234967)	-3333.84	NA	NA	NA
corn	sals	stst	nad1	MA	0.393287	2.55925	0.153673	0	912	255.462	656.538	NA	400	286.751	113.249	NA	NA	1	1.03359:1.48016:0.974781:0.96153:0.896645:1	0.481908(0.567434:0.412829:0.465461)	-2117.92	NA	NA	NA
Dgri	Gsul	cyrh	nad1	MA	0.447786	3.25998	0.137359	0	912	179.084	732.916	NA	411	263.099	147.901	NA	NA	1	1.15336:1.2872:1.42713:2.37853:1.7759:1	0.331689(0.398026:0.353618:0.243421)	-2033.18	NA	NA	NA
Bfus	Mery	baco	nad2	MA	0.4618	3.28503	0.140577	0	1449	276.227	1172.77	NA	624	390.77	233.23	NA	NA	1	0.989981:1.42916:0.852334:0.854063:0.630604:1	0.279158(0.324017:0.31677:0.196687)	-3252.79	NA	NA	NA
Cmer	Pkor	cocy	cox2	MA	0.237311	5.38929	0.0440337	0	738	109.252	628.748	NA	229	182.701	46.2991	NA	NA	1	0.93294:2.51063:0.84543:0.834788:0.812464:1	0.315041(0.48374:0.304878:0.156504)	-1501.47	NA	NA	NA
Gele	Rvio	flrh	nad2	MA	0.582524	2.80065	0.207996	0	1434	269.894	1164.11	NA	667	351.585	315.415	NA	NA	1	0.915073:1.11989:0.875255:1.0684:0.583699:1	0.273013(0.305439:0.324268:0.189331)	-3263.78	NA	NA	NA
Ccri	Ssub	cofl	atp6	MA	0.275028	4.52871	0.0607297	0	753	128.337	624.663	NA	246	189.874	56.1258	NA	NA	1	0.615014:0.788574:0.664541:0.916289:0.46447:1	0.284861(0.366534:0.320717:0.167331)	-1566.19	NA	NA	NA
Ecox	Hrub	flpo	atp9	MA	0.106985	3.73484	0.0286452	0	225	55.385	169.615	NA	66	60.6771	5.32291	NA	NA	1	2.55416:2.86123:3.39455:3.37117:2.80895:1	0.38(0.48:0.433333:0.226667)	-430.915	NA	NA	NA
Pkor	Pumb	baco	nad4L	MA	0.323772	3.14629	0.102906	0	300	71.8751	228.125	NA	107	80.6564	26.3436	NA	NA	1	0.536525:0.899204:0.34257:0.314221:0.214335:1	0.285(0.345:0.28:0.23)	-633.491	NA	NA	NA
Ccae	Hrub	cofl	nad1	MA	0.162997	3.98942	0.0408573	0	948	207.369	740.631	NA	280	244.344	35.6559	NA	NA	1	1.0242:1.86516:0.735026:0.756448:0.983977:1	0.329641(0.428797:0.356013:0.204114)	-1889.53	NA	NA	NA
Ppal	rmar	flst	cob	MA	0.428805	2.58942	0.165599	0	1083	286.31	796.69	NA	536	366.923	169.077	NA	NA	1	1.52518:1.54582:1.34922:1.37583:0.860158:1	0.411357(0.479224:0.369806:0.385042)	-2621.61	NA	NA	NA
Ppal	Ssub	cofl	nad4	MA	0.267671	4.25037	0.0629758	0	1434	263.68	1170.32	NA	496	387.648	108.352	NA	NA	1	0.795941:1.08028:0.572479:0.808801:0.404573:1	0.298815(0.368201:0.329498:0.198745)	-3009.35	NA	NA	NA
Dgri	Pven	corh	atp9	MA	0.0844731	5.09455	0.0165811	0	219	40.0195	178.981	NA	45	41.8933	3.10665	NA	NA	1	0.681339:0.731132:1.13931:1.11574:1.64621:1	0.324201(0.417808:0.424658:0.130137)	-375.221	NA	NA	NA
Pumb	cmob	bast	nad4L	MA	0.866781	1.34085	0.646441	5.55157e-05	282	79.2452	202.755	NA	155	58.4031	96.5969	NA	NA	1	0.900781:1.48034:1.21072:1.2054:0.621109:1	0.368794(0.425532:0.297872:0.382979)	-697.041	NA	NA	NA
Bfus	Ccri	bafl	atp9	MA	0.0502932	5.07547	0.00990908	2.47619e-41	228	38.7766	189.223	NA	39	37.2012	1.79885	NA	NA	0.904938	0.536912:0.940341:0.376602:0.631357:1.65017:1	0.342105(0.453947:0.421053:0.151316)	-373.796	NA	NA	NA
Bfus	Gele	bafl	cox1	MA	0.11075	4.28569	0.0258419	0	1383	294.575	1088.43	NA	368	335.925	32.0752	NA	NA	1	1.23447:1.79618:1.22066:1.31059:0.584464:1	0.34671(0.425163:0.390456:0.224512)	-2668.58	NA	NA	NA
Mery	corn	cost	cob	MA	0.313559	4.06872	0.0770656	0	1089	199.069	889.931	NA	437	325.023	111.977	NA	NA	1	0.4389:1.14026:0.406382:0.517837:0.512214:1	0.364096(0.497245:0.366391:0.22865)	-2413.64	NA	NA	NA
Coff	sals	flst	atp6	MA	0.595486	1.97843	0.300989	0	687	200.949	486.051	NA	364	210.645	153.355	NA	NA	1	0.969143:1.06335:0.790934:0.797879:0.660288:1	0.393013(0.441048:0.362445:0.375546)	-1688.94	NA	NA	NA
Ccae	cmob	cost	nad1	MA	0.461163	2.44386	0.188703	0	915	248.669	666.331	NA	451	299.539	151.461	NA	NA	1	1.09069:1.54814:1.22921:1.30819:0.891131:1	0.400546(0.491803:0.377049:0.332787)	-2192.49	NA	NA	NA
Pkor	rmar	cost	cox1	MA	0.283487	3.09732	0.0915264	0	1476	375.848	1100.15	NA	620	488.994	131.006	NA	NA	1	1.60576:2.20905:1.48211:1.9563:0.801698:1	0.406165(0.468496:0.39939:0.35061)	-3353.58	NA	NA	NA
Ccri	Gele	flfl	nad2	MA	0.368306	3.7593	0.0979719	0	1458	271.605	1186.4	NA	546	382.366	163.634	NA	NA	1	0.93257:1.36802:0.757481:1.46586:0.599546:1	0.269204(0.292181:0.322016:0.193416)	-3122.73	NA	NA	NA
Paer	Pven	copo	cox3	MA	0.322027	5.13304	0.0627362	0	774	109.073	664.927	NA	276	199.645	76.3545	NA	NA	1	1.04189:1.7227:1.17516:1.51742:0.764242:1	0.278424(0.406977:0.30814:0.120155)	-1622.26	NA	NA	NA
Bfus	Ccri	bafl	cox2	MA	0.146347	4.80374	0.0304652	0	735	134.718	600.282	NA	217	191.063	25.9365	NA	NA	1	1.31221:1.57705:1.33963:1.34795:1.08782:1	0.327891(0.440816:0.336735:0.206122)	-1450.06	NA	NA	NA
Cmer	gcho	cyfl	nad5	MA	0.370187	4.11966	0.0898586	0	1929	324.022	1604.98	NA	736	509.308	226.692	NA	NA	1	1.10689:1.47523:1.0427:1.11052:0.866273:1	0.262053(0.319596:0.319596:0.146967)	-4104.62	NA	NA	NA
Apli	Mery	cofl	nad4L	MA	0.211675	3.97638	0.0532332	0	300	62.8197	237.18	NA	96	79.9343	16.0657	NA	NA	1	1.21505:1.26045:0.833073:0.765595:0.409437:1	0.266667(0.355:0.26:0.185)	-600.479	NA	NA	NA
Ccri	Ecox	flpo	nad4L	MA	0.362544	3.69048	0.0982376	0	303	58.0387	244.961	NA	113	79.8797	33.1203	NA	NA	1	0.968234:1.06354:0.908629:1.06089:0.648365:1	0.245875(0.311881:0.282178:0.143564)	-643.429	NA	NA	NA
Pkor	rmar	cost	cox2	MA	0.498021	2.63539	0.188974	0	729	171.212	557.788	NA	386	238.912	147.088	NA	NA	1	1.08737:1.13617:0.920678:1.04268:0.667613:1	0.398491(0.50823:0.360082:0.32716)	-1813.49	NA	NA	NA
Apli	Ppal	flfl	nad2	MA	0.269386	3.90409	0.0690008	0	1473	296.088	1176.91	NA	518	406.508	111.492	NA	NA	1	1.63509:1.93788:1.29504:1.54345:1.25309:1	0.309572(0.370672:0.335031:0.223014)	-3123.06	NA	NA	NA
Ncya	Pumb	barh	nad1	MA	0.209155	4.38357	0.0477133	0	945	179.031	765.969	NA	286	237.514	48.4857	NA	NA	1	1.09074:1.30664:0.960794:0.94419:0.661003:1	0.293122(0.371429:0.339683:0.168254)	-1891.09	NA	NA	NA
Ccae	Ppal	cofl	nad3	MA	0.207252	3.8173	0.0542929	0	351	76.5364	274.464	NA	104	87.0513	16.9487	NA	NA	0.994432	1.08235:1.90953:0.766912:1.30145:0.392027:1	0.294872(0.371795:0.286325:0.226496)	-695.181	NA	NA	NA
Ppur	Pven	copo	nad4	MA	0.462853	3.67785	0.125849	0	1419	237.08	1181.92	NA	612	376.061	235.939	NA	NA	1	0.783047:1.31051:0.809567:1.60469:0.762908:1	0.27167(0.331924:0.303383:0.179704)	-3171.02	NA	NA	NA
Ccae	Ncya	corh	nad4	MA	0.310542	4.11818	0.0754074	0	1425	258.028	1166.97	NA	493	367.625	125.375	NA	NA	1	1.3603:2.69887:1.80422:2.04836:0.551921:1	0.258596(0.310526:0.308421:0.156842)	-2934.45	NA	NA	NA
Gele	Pyez	bafl	sdh2	MA	0.277104	4.78676	0.0578897	0	729	116.859	612.141	NA	258	197.967	60.0325	NA	NA	1	1.23919:1.2335:1.20848:1.15494:0.855621:1	0.302469(0.329218:0.386831:0.191358)	-1543.62	NA	NA	NA
Ccri	Mery	cofl	atp9	MA	0.0419749	4.46465	0.00940161	1.15972e-35	228	49.3886	178.611	NA	42	40.6189	1.38106	NA	NA	1	0.694671:0.787258:0.942457:0.942313:1.17585:1	0.342105(0.453947:0.421053:0.151316)	-376.175	NA	NA	NA
Ncya	rmar	rhst	nad1	MA	0.601613	2.12585	0.282999	0	915	239.152	675.848	NA	520	288.928	231.072	NA	NA	1	1.28817:1.19736:1.13827:1.1308:1.07713:1	0.36612(0.422951:0.363934:0.311475)	-2278.18	NA	NA	NA
Hrub	Ppal	flfl	sdh2	MA	0.335665	4.18204	0.0802634	0	729	125.911	603.089	NA	291	210.192	80.8078	NA	NA	1	0.853875:1.49459:0.90814:0.67863:0.350907:1	0.331276(0.378601:0.378601:0.236626)	-1632.48	NA	NA	NA
Pkor	Ppal	cofl	nad1	MA	0.128166	4.23038	0.0302966	0	960	204.027	755.973	NA	270	242.75	27.2504	NA	NA	1	1.05203:1.21413:0.825283:0.822045:0.539659:1	0.331771(0.403125:0.382812:0.209375)	-1856.58	NA	NA	NA
corn	gcho	flst	atp9	MA	0.0392664	3.51693	0.011165	4.69875e-41	222	61.3294	160.671	NA	54	52.4654	1.53461	NA	NA	1	9.88515:14.3518:18.9658:18.9847:0.932624:1	0.380631(0.493243:0.432432:0.216216)	-390.183	NA	NA	NA
Bfus	Pven	baco	nad1	MA	0.170142	4.46967	0.0380658	0	951	183.554	767.446	NA	280	241.555	38.4446	NA	NA	1	1.89383:3.25546:2.30118:2.99364:2.02726:1	0.304942(0.384858:0.337539:0.192429)	-1849.87	NA	NA	NA
Bfus	Ccri	bafl	sdh2	MA	0.211044	4.96745	0.0424854	0	729	120.921	608.079	NA	226	186.215	39.7845	NA	NA	1	1.54087:1.56044:1.36819:1.33721:0.761568:1	0.292867(0.316872:0.378601:0.183128)	-1491.03	NA	NA	NA
Apli	Gsul	cyfl	atp9	MA	0.12506	3.25984	0.0383638	0	228	63.6364	164.364	NA	74	67.3285	6.67146	NA	NA	1	2.095:2.72615:3.00391:3.0884:1.35773:1	0.394737(0.486842:0.421053:0.276316)	-444.08	NA	NA	NA
Paer	gcho	flpo	nad3	MA	0.405065	4.42921	0.0914532	0	348	51.4488	296.551	NA	138	90.3652	47.6348	NA	NA	1	1.1102:1.51349:1.32144:1.31877:0.691381:1	0.234195(0.318966:0.280172:0.103448)	-726.582	NA	NA	NA
Ppal	Ssub	cofl	nad4L	MA	0.251928	3.79328	0.0664143	0	300	63.3718	236.628	NA	90	72.116	17.884	NA	NA	1	0.809155:0.829455:0.565151:0.560084:0.300015:1	0.263333(0.335:0.255:0.2)	-603.088	NA	NA	NA
Hrub	cmob	flst	nad2	MA	0.794651	1.63984	0.484589	3.07355e-78	1374	333.828	1040.17	NA	824	328.296	495.704	NA	NA	1	1.01811:1.53222:1.00923:1.03816:0.873166:1	0.375546(0.405022:0.376638:0.344978)	-3536.09	NA	NA	NA
Coff	ttra	flst	nad3	MA	0.688827	1.78744	0.38537	1.00877e-30	288	81.5733	206.427	NA	165	83.5357	81.4643	NA	NA	1	1.66058:1.77918:1.39064:1.36931:0.732473:1	0.373264(0.46875:0.302083:0.348958)	-715.973	NA	NA	NA
Gele	bsub	flst	nad3	MA	0.652457	1.76256	0.370176	4.45011e-32	297	92.983	204.017	NA	169	93.256	75.744	NA	NA	1	1.0085:1.14929:0.71592:0.781859:0.361614:1	0.441077(0.505051:0.313131:0.505051)	-753.19	NA	NA	NA
Gele	rpil	flst	nad5	MA	0.701486	1.87019	0.375088	0	1860	475.087	1384.91	NA	1064	508.262	555.738	NA	NA	1	0.871944:0.888319:0.809864:0.813964:0.71535:1	0.433065(0.471774:0.420161:0.407258)	-4749.57	NA	NA	NA
Coff	Ppal	flfl	nad4L	MA	0.0873718	4.11873	0.0212133	7.85944e-49	303	68.5938	234.406	NA	64	59.6741	4.32591	NA	NA	1	0.697658:0.682918:0.493077:0.521293:0.121925:1	0.260726(0.29703:0.282178:0.20297)	-545.901	NA	NA	NA
Dgri	Ncya	rhrh	nad4L	MA	0.144131	5.47794	0.0263112	0	294	47.1755	246.824	NA	69	60.6507	8.34927	NA	NA	1	0.526757:0.738217:0.386922:0.915483:0.236338:1	0.209184(0.255102:0.244898:0.127551)	-519.483	NA	NA	NA
Gsul	sals	cyst	nad4	MA	0.796052	1.6313	0.487985	1.0218e-99	1332	325.241	1006.76	NA	836	332.999	503.001	NA	NA	1	0.562402:0.542965:0.628309:0.799102:0.856655:1	0.457583(0.443694:0.396396:0.532658)	-3296.71	NA	NA	NA
Ecox	Pumb	bapo	atp6	MA	0.456466	3.52674	0.12943	0	753	133.304	619.696	NA	306	191.049	114.951	NA	NA	1	0.999101:1.39169:0.744257:0.776952:1.3841:1	0.254316(0.320717:0.256972:0.185259)	-1634.42	NA	NA	NA
Gele	Paer	flpo	cox3	MA	0.360383	3.97485	0.0906659	0	777	137.498	639.502	NA	306	215.237	90.7627	NA	NA	1	1.33956:2.33985:1.61462:1.94644:1.11045:1	0.314672(0.444015:0.341699:0.158301)	-1708.93	NA	NA	NA
Pven	cmob	cost	nad4	MA	0.701593	2.24346	0.312729	0	1386	268.241	1117.76	NA	749	325.209	423.791	NA	NA	1	0.684938:0.904321:0.607852:0.613472:0.81866:1	0.349928(0.41342:0.369048:0.267316)	-3269.8	NA	NA	NA
Coff	Ppur	flpo	nad1	MA	0.238245	3.83574	0.0621119	0	792	167.703	624.297	NA	263	213.609	49.3908	NA	NA	1	0.999347:1.07951:0.949807:0.949593:0.900268:1	0.325126(0.397727:0.363636:0.214015)	-1664.78	NA	NA	NA
Dgri	gcho	flrh	cob	MA	0.167347	5.15973	0.0324333	0	1104	184.13	919.87	NA	293	252.145	40.8548	NA	NA	1	1.11569:1.97535:1.15591:1.31852:0.541595:1	0.280344(0.389946:0.317935:0.133152)	-2123.07	NA	NA	NA
Gele	Rvio	flrh	atp9	MA	0.109545	4.08225	0.0268345	2.24784e-42	228	51.1047	176.895	NA	53	48.4955	4.50453	NA	NA	1	0.703538:2.76533:0.921176:1.15628:0.538585:1	0.342105(0.440789:0.421053:0.164474)	-413.931	NA	NA	NA
Coff	Gele	flfl	nad5	MA	0.244706	4.37106	0.0559832	0	1920	351.44	1568.56	NA	661	528.857	132.143	NA	NA	1	1.02492:1.91581:1.02793:1.20662:0.639097:1	0.304427(0.344531:0.342969:0.225781)	-3979.77	NA	NA	NA
Pyez	gcho	bafl	nad5	MA	0.258338	4.20736	0.0614014	0	1947	365.665	1581.34	NA	677	534.952	142.048	NA	NA	1	0.702217:0.779225:0.667504:0.663739:0.532199:1	0.298408(0.365177:0.343606:0.186441)	-4081.49	NA	NA	NA
Pyez	Rvio	barh	cox1	MA	0.19733	4.16629	0.0473633	0	1539	311.242	1227.76	NA	507	427.187	79.8131	NA	NA	1	0.810198:1.6371:1.37651:1.38361:0.6629:1	0.350227(0.431774:0.38694:0.231969)	-3223.12	NA	NA	NA
Ccae	Gele	cofl	cox2	MA	0.233884	5.10459	0.0458184	0	750	117.968	632.032	NA	237	190.288	46.7118	NA	NA	1	0.982171:2.09983:0.841333:0.841238:0.657483:1	0.306667(0.436:0.334:0.15)	-1533.64	NA	NA	NA
Pyez	ttra	bast	nad2	MA	0.84135	1.44247	0.583269	1.8815e-34	1356	357.878	998.122	NA	801	304.941	496.059	NA	NA	1	0.715912:0.833112:0.628431:0.849984:0.632019:1	0.399705(0.463496:0.371681:0.363938)	-3435.01	NA	NA	NA
Bfus	Coff	bafl	nad5	MA	0.289022	4.21196	0.0686195	0	1968	356.673	1611.33	NA	728	555.725	172.275	NA	NA	1	0.85942:1.23455:0.782199:0.984689:0.683536:1	0.320903(0.356164:0.361492:0.245053)	-4210.46	NA	NA	NA
Pven	cmob	cost	cob	MA	0.326909	3.83774	0.0851827	0	1077	206.481	870.519	NA	457	336.245	120.755	NA	NA	1	0.627909:0.829042:0.524375:0.654748:0.700088:1	0.373259(0.488858:0.35376:0.277159)	-2430.2	NA	NA	NA
cmob	rpil	stst	atp6	MA	0.799276	1.47628	0.541411	2.97349e-19	696	206.356	489.644	NA	373	163.262	209.738	NA	NA	1	0.74168:1.82388:1.14881:1.20702:1.12972:1	0.52658(0.549569:0.450431:0.579741)	-1788.02	NA	NA	NA
Pkor	Pyez	baco	nad1	MA	0.124447	4.35264	0.0285912	0	960	198.792	761.208	NA	265	238.851	26.1495	NA	NA	1	0.551287:0.873587:0.438457:0.380997:0.428962:1	0.329167(0.415625:0.364063:0.207813)	-1842.71	NA	NA	NA
Ccri	Ppal	flfl	nad1	MA	0.110663	4.97689	0.0222353	0	951	173.802	777.198	NA	239	217.385	21.6148	NA	NA	1	1.35781:2.7262:1.37386:1.81472:2.79045:1	0.319138(0.397476:0.373817:0.18612)	-1746.23	NA	NA	NA
Mery	rpil	cost	nad5	MA	0.697679	1.96929	0.354279	0	1818	432.223	1385.78	NA	1071	501.434	569.566	NA	NA	1	1.07581:1.28653:0.914266:0.925299:1.16625:1	0.418592(0.466172:0.423267:0.366337)	-4595.54	NA	NA	NA
Coff	Pven	cofl	nad1	MA	0.176508	4.87866	0.0361795	0	936	163.923	772.077	NA	264	225.563	38.4373	NA	NA	1	0.905091:1.87481:0.747358:1.01437:1.10836:1	0.30235(0.402244:0.344551:0.160256)	-1805.12	NA	NA	NA
Ecox	Pumb	bapo	nad3	MA	0.315682	4.98309	0.0633507	0	348	51.0224	296.978	NA	112	81.8274	30.1726	NA	NA	1	1.12102:1.47544:0.901142:1.09915:0.391757:1	0.229885(0.314655:0.24569:0.12931)	-688.951	NA	NA	NA
Gele	Ncya	flrh	cox1	MA	0.214825	4.8002	0.0447533	0	1548	265.071	1282.93	NA	482	396.185	85.8149	NA	NA	1	1.08439:1.7146:1.11726:1.5954:0.811753:1	0.310724(0.397287:0.374031:0.160853)	-3156.55	NA	NA	NA
Cmer	gcho	cyfl	atp6	MA	0.286069	4.09031	0.069938	0	756	141.876	614.124	NA	246	188.834	57.1662	NA	NA	1	1.23515:1.77465:1.19363:1.19404:1.09926:1	0.268519(0.337302:0.303571:0.164683)	-1548.99	NA	NA	NA
Ccri	Coff	flfl	sdh2	MA	0.172929	5.25167	0.0329284	0	735	119.694	615.306	NA	201	171.902	29.0983	NA	NA	1	1.66785:1.70128:1.77526:1.70889:1.18998:1	0.289116(0.304082:0.377551:0.185714)	-1451.48	NA	NA	NA
Paer	gcho	flpo	nad5	MA	0.498007	3.64582	0.136597	0	1815	289.445	1525.56	NA	771	448.269	322.731	NA	NA	1	0.732187:1.28547:0.787567:0.888553:0.599165:1	0.258127(0.316529:0.332231:0.12562)	-3965.33	NA	NA	NA
Ccri	Pyez	bafl	nad4L	MA	0.171043	3.8006	0.0450041	0	303	69.2025	233.798	NA	89	77.254	11.746	NA	NA	1	1.74333:2.35744:0.965634:0.941665:0.317017:1	0.257426(0.306931:0.282178:0.183168)	-581.735	NA	NA	NA
Coff	Ppal	flfl	cox2	MA	0.137702	4.32917	0.031808	0	750	138.118	611.882	NA	199	174.422	24.5783	NA	NA	0.909593	0.898903:1.15529:0.662508:0.799813:0.381421:1	0.326667(0.444:0.324:0.212)	-1467.93	NA	NA	NA
Hrub	sals	flst	atp9	MA	0.635379	1.88057	0.337864	1.27025e-27	213	62.3712	150.629	NA	118	64.9796	53.0204	NA	NA	1	1.25696:1.11932:1.35309:1.35354:0.99452:1	0.471831(0.56338:0.429577:0.422535)	-545.525	NA	NA	NA
Apli	Ecox	flpo	cob	MA	0.26887	4.42395	0.060776	0	1104	194.26	909.74	NA	393	305.927	87.073	NA	NA	1	1.15928:2.21037:0.839093:0.923046:0.997454:1	0.308424(0.400815:0.317935:0.206522)	-2330.19	NA	NA	NA
Ccri	ttra	flst	atp6	MA	0.606953	2.2522	0.269493	0	714	170.574	543.426	NA	375	201.768	173.232	NA	NA	1	1.03619:1.54948:1.06082:1.49744:1.36497:1	0.356443(0.466387:0.340336:0.262605)	-1719.88	NA	NA	NA
Pyez	rmar	bast	cob	MA	0.468989	2.50056	0.187554	0	1098	286.995	811.005	NA	545	356.209	188.791	NA	NA	1	1.42749:1.46645:1.2317:1.26103:0.841398:1	0.412568(0.484973:0.368852:0.38388)	-2596.61	NA	NA	NA
Paer	sals	post	cox3	MA	0.600335	2.24384	0.267548	0	738	179.466	558.534	NA	429	234.085	194.915	NA	NA	1	0.972367:1.06986:0.943977:1.14935:0.865748:1	0.414634(0.481707:0.398374:0.363821)	-1859.05	NA	NA	NA
Cmer	Ppal	cyfl	atp9	MA	0.0596467	4.34132	0.0137393	1.10693e-32	228	50.074	177.926	NA	40	38.1381	1.86188	NA	NA	1	1.03948:1.30427:1.45073:1.66854:1.02377:1	0.337719(0.467105:0.421053:0.125)	-382.253	NA	NA	NA
Ecox	Ppur	popo	nad4L	MA	0.439726	3.40881	0.128997	0	300	56.6107	243.389	NA	127	81.6929	45.3071	NA	NA	1	0.926231:0.968396:1.06388:1.13861:1.51063:1	0.268333(0.345:0.295:0.165)	-654.719	NA	NA	NA
Bfus	cmob	bast	cob	MA	0.308532	3.23513	0.0953695	0	1092	258.007	833.993	NA	487	372.246	114.754	NA	NA	1	0.557437:0.673955:0.425778:0.583281:0.484208:1	0.411172(0.516484:0.369505:0.347527)	-2520.08	NA	NA	NA
Hrub	Mery	cofl	cox3	MA	0.332585	4.0375	0.082374	0	768	138.35	629.65	NA	283	205.834	77.1662	NA	NA	1	1.20097:1.47911:0.977587:0.901927:0.572552:1	0.333333(0.431641:0.349609:0.21875)	-1686.93	NA	NA	NA
Dgri	Rvio	rhrh	nad3	MA	0.346652	4.50383	0.0769682	0	351	55.1637	295.836	NA	118	83.5238	34.4762	NA	NA	1	1.16946:1.72375:0.701413:0.898644:0.376342:1	0.233618(0.350427:0.226496:0.123932)	-712.412	NA	NA	NA
Dgri	Mery	corh	cox3	MA	0.329769	5.32783	0.0618956	0	765	102.585	662.415	NA	269	192.188	76.8124	NA	NA	1	0.973997:1.98095:1.57366:1.5832:0.829288:1	0.287582(0.396078:0.333333:0.133333)	-1606.1	NA	NA	NA
Coff	Pkor	cofl	atp6	MA	0.2875	3.88374	0.0740268	0	747	147.998	599.002	NA	262	201.599	60.4014	NA	NA	1	1.21444:1.8406:1.21817:1.23174:0.888314:1	0.28581(0.355422:0.313253:0.188755)	-1564.43	NA	NA	NA
Mery	Rvio	corh	cox1	MA	0.204236	4.98019	0.0410098	0	1539	256.426	1282.57	NA	480	398.301	81.6992	NA	NA	1	0.810815:1.95839:1.34413:1.86794:0.559413:1	0.324561(0.412281:0.392788:0.168616)	-3124.94	NA	NA	NA
Apli	Pkor	cofl	cob	MA	0.135054	4.07445	0.0331467	0	1104	242.398	861.602	NA	294	263.012	30.988	NA	NA	1	1.73452:2.13398:1.15186:1.2166:0.56542:1	0.343297(0.449728:0.349185:0.230978)	-2181.67	NA	NA	NA
Ppal	sals	flst	atp9	MA	0.688053	1.85783	0.370353	1.34777e-26	213	56.801	156.199	NA	124	61.4334	62.5666	NA	NA	1	0.601306:0.558209:0.616308:0.626014:0.581529:1	0.448357(0.570423:0.43662:0.338028)	-554.713	NA	NA	NA
Ccae	Dgri	corh	nad4L	MA	0.335419	3.71673	0.0902457	0	294	57.7843	236.216	NA	94	68.6675	25.3325	NA	NA	1	0.863185:1.78382:0.407426:0.428844:0.672332:1	0.243197(0.290816:0.260204:0.178571)	-596.188	NA	NA	NA
Gsul	gcho	cyfl	nad1	MA	0.407119	3.42121	0.118998	0	927	182.344	744.656	NA	392	263.801	128.199	NA	NA	1	1.10105:1.40231:1.68973:3.06222:1.8682:1	0.3452(0.409385:0.37055:0.255663)	-2060.44	NA	NA	NA
Bfus	Hrub	bafl	nad3	MA	0.161413	3.72226	0.0433643	0	351	82.6612	268.339	NA	99	86.7834	12.2166	NA	NA	1	1.33718:1.86383:0.838781:0.855064:0.3578:1	0.299145(0.410256:0.260684:0.226496)	-691.413	NA	NA	NA
Gele	bsub	flst	atp9	MA	0.09161	3.14426	0.0291356	4.251e-48	222	66.0614	155.939	NA	68	63.6242	4.37575	NA	NA	1	1.98408:3.16448:1.93407:1.95523:0.512184:1	0.425676(0.533784:0.425676:0.317568)	-428.242	NA	NA	NA
Coff	Gsul	cyfl	nad2	MA	0.788562	1.76725	0.44621	1.33068e-104	1224	264.437	959.563	NA	727	277.57	449.43	NA	NA	1	0.590762:0.604337:0.593131:0.856534:0.631197:1	0.352124(0.371324:0.354167:0.330882)	-3072.72	NA	NA	NA
corn	gcho	flst	nad4	MA	0.69535	2.07388	0.335289	0	1425	314.919	1110.08	NA	778	356.572	421.428	NA	NA	1	0.851259:1.11167:0.927065:0.981974:0.849778:1	0.356491(0.415789:0.376842:0.276842)	-3522.13	NA	NA	NA
bsub	cmob	stst	cox1	MA	0.177645	3.7867	0.0469128	0	1521	346.574	1174.43	NA	465	401.218	63.7825	NA	NA	1	0.797317:2.73003:1.45511:1.53485:1.40484:1	0.47929(0.54931:0.413215:0.475345)	-3222.94	NA	NA	NA
Apli	Cmer	cyfl	cox3	MA	0.285787	3.90877	0.0731144	0	786	154.947	631.053	NA	279	214.984	64.0163	NA	NA	1	1.04784:1.6529:1.19481:1.22178:0.631949:1	0.336514(0.459924:0.358779:0.19084)	-1687.91	NA	NA	NA
Ppal	rpil	flst	cox1	MA	0.228269	3.29206	0.0693392	0	1536	386.899	1149.1	NA	582	482.611	99.3885	NA	NA	1	0.968482:1.42868:0.729463:1.15642:0.690257:1	0.438802(0.474609:0.416016:0.425781)	-3414.32	NA	NA	NA
Ecox	sals	post	cox2	MA	0.423038	2.89957	0.145897	0	660	153.762	506.238	NA	353	238.458	114.542	NA	NA	1	0.645693:0.584581:0.57225:0.88308:0.545806:1	0.413636(0.481818:0.35:0.409091)	-1610.46	NA	NA	NA
Gsul	rmar	cyst	nad1	MA	0.58381	2.50914	0.232674	0	897	193.901	703.099	NA	468	253.838	214.162	NA	NA	1	1.22504:1.04865:1.12545:1.64583:1.14822:1	0.429766(0.48495:0.389632:0.414716)	-2209.26	NA	NA	NA
Ccae	Ecox	copo	cox3	MA	0.340731	5.4281	0.0627716	0	726	94.0819	631.918	NA	262	184.297	77.7028	NA	NA	1	1.05324:1.64468:0.800614:1.05309:1.02078:1	0.279614(0.384298:0.320248:0.134298)	-1530.17	NA	NA	NA
Ssub	gcho	cofl	nad1	MA	0.123045	4.24205	0.029006	0	951	202.472	748.528	NA	263	237.529	25.471	NA	NA	1	1.05355:1.52361:0.947739:0.956459:0.609953:1	0.3102(0.381703:0.356467:0.192429)	-1807.7	NA	NA	NA
Dgri	Pkor	corh	cox1	MA	0.19853	4.89134	0.0405881	0	1557	265.915	1291.09	NA	469	391.791	77.2086	NA	NA	1	0.900297:1.42358:0.890766:1.28235:0.624854:1	0.311496(0.413295:0.374759:0.146435)	-3107.32	NA	NA	NA
Gsul	Ssub	cocy	nad4	MA	0.537744	2.99352	0.179636	0	1329	250.16	1078.84	NA	651	366.824	284.176	NA	NA	1	0.737214:0.958262:1.01582:1.94939:1.05242:1	0.332205(0.336343:0.345372:0.314898)	-3106.78	NA	NA	NA
Ccri	Pumb	bafl	sdh2	MA	0.234288	4.86821	0.0481261	0	729	120.007	608.993	NA	227	182.443	44.5566	NA	NA	0.997121	1.30678:1.32735:1.26698:1.23196:0.816801:1	0.292867(0.306584:0.384774:0.187243)	-1493.79	NA	NA	NA
Coff	Rvio	flrh	nad3	MA	0.220898	4.1622	0.0530724	0	351	69.3844	281.616	NA	103	84.7451	18.2549	NA	NA	1	1.59218:2.15397:1.29286:1.42057:0.722407:1	0.267806(0.354701:0.252137:0.196581)	-698.34	NA	NA	NA
cmob	ttra	stst	nad4	MA	0.701511	1.82017	0.385409	9.23625e-109	1449	386.631	1062.37	NA	772	374.938	397.062	NA	NA	1	1.40037:2.35232:1.4977:2.31245:2.07416:1	0.471705(0.533126:0.430642:0.451346)	-3431.64	NA	NA	NA
Paer	gcho	flpo	atp6	MA	0.430578	3.88326	0.11088	0	741	122.207	618.793	NA	292	187.007	104.993	NA	NA	1	1.19954:1.94842:1.01472:1.4307:1.25358:1	0.246964(0.309717:0.287449:0.143725)	-1592.88	NA	NA	NA
Dgri	Hrub	flrh	nad5	MA	0.368328	4.23922	0.0868857	0	1953	318.701	1634.3	NA	737	509.84	227.16	NA	NA	1	0.60529:0.791972:0.597704:0.556737:0.52756:1	0.271377(0.324885:0.316436:0.172811)	-4212.14	NA	NA	NA
cmob	rmar	stst	atp6	MA	0.637914	1.85776	0.343377	5.83974e-64	708	210.154	497.846	NA	369	203.48	165.52	NA	NA	1	0.880413:1.08311:1.06521:1.23383:1.39203:1	0.477401(0.536017:0.394068:0.502119)	-1794.22	NA	NA	NA
Paer	Pkor	copo	nad1	MA	0.236446	4.41299	0.0535794	0	954	174.41	779.59	NA	312	251.716	60.2842	NA	NA	1	0.869178:1.44094:0.706603:0.722771:0.80314:1	0.298742(0.372642:0.363208:0.160377)	-1958.24	NA	NA	NA
Dgri	Pkor	corh	cox3	MA	0.297047	5.41422	0.0548642	0	786	107.974	678.026	NA	261	194.121	66.8789	NA	NA	1	0.679108:2.2738:1.70724:1.81058:0.917516:1	0.292621(0.391221:0.341603:0.145038)	-1629.89	NA	NA	NA
Cmer	Dgri	cyrh	cox3	MA	0.320252	4.98083	0.064297	0	780	113.764	666.236	NA	285	207.04	77.9598	NA	NA	1	0.522663:1.27279:1.10025:0.975004:0.488757:1	0.285256(0.396154:0.330769:0.128846)	-1631.56	NA	NA	NA
Ccae	Ssub	coco	cox3	MA	0.191782	5.08399	0.0377228	0	744	122.913	621.087	NA	205	172.18	32.8202	NA	NA	1	0.767082:1.50562:0.886321:0.799889:0.447512:1	0.324597(0.427419:0.360887:0.185484)	-1507.91	NA	NA	NA
Ecox	Pyez	bapo	cox2	MA	0.277444	4.18568	0.0662842	0	714	132.005	581.995	NA	260	201.201	58.7991	NA	NA	1	1.17784:1.2668:1.17262:1.2354:0.746998:1	0.320028(0.426471:0.327731:0.205882)	-1561.64	NA	NA	NA
Ncya	gcho	flrh	cox3	MA	0.323056	4.90634	0.0658446	0	768	113.432	654.568	NA	270	195.658	74.3421	NA	NA	1	1.33777:3.37677:1.74131:1.82063:1.01814:1	0.276042(0.375:0.328125:0.125)	-1595.85	NA	NA	NA
Gsul	Rvio	cyrh	nad2	MA	0.800068	1.80787	0.442547	5.02154e-105	1248	247.584	1000.42	NA	730	261.817	468.183	NA	NA	1	0.887134:0.863348:0.854781:1.28195:0.891953:1	0.330929(0.334135:0.338942:0.319712)	-3077.81	NA	NA	NA
Coff	Gele	flfl	nad1	MA	0.103654	4.26208	0.02432	0	945	203.694	741.306	NA	236	216.811	19.1895	NA	NA	1	1.04165:1.0629:0.865058:0.872322:0.700722:1	0.333333(0.428571:0.369841:0.201587)	-1771.8	NA	NA	NA
Bfus	Pkor	baco	nad5	MA	0.342665	4.31054	0.0794947	0	1971	326.524	1644.48	NA	775	553.429	221.571	NA	NA	1	0.859452:1.12869:0.731693:0.814884:0.554497:1	0.318642(0.378419:0.364742:0.212766)	-4298.53	NA	NA	NA
Ccri	Dgri	flrh	cox1	MA	0.191543	5.18156	0.0369663	0	1548	250.799	1297.2	NA	452	379.449	72.5507	NA	NA	1	1.05623:1.5911:1.06913:1.09414:0.692525:1	0.306525(0.414729:0.377907:0.126938)	-3052.79	NA	NA	NA
Pumb	Ssub	baco	atp9	MA	0.115907	3.94191	0.0294037	0	225	51.9918	173.008	NA	56	51.0091	4.99092	NA	NA	1	0.609134:0.600441:0.694594:0.687961:0.594053:1	0.344444(0.46:0.42:0.153333)	-415.695	NA	NA	NA
Mery	Pven	coco	nad1	MA	0.142315	5.04576	0.0282049	0	957	167.394	789.606	NA	237	209.171	27.829	NA	NA	1	1.18343:1.73219:1.31802:1.68465:0.49135:1	0.280042(0.376176:0.326019:0.137931)	-1755.22	NA	NA	NA
Ecox	Rvio	porh	nad5	MA	0.458402	3.87089	0.118423	0	1941	308.057	1632.94	NA	803	493.324	309.676	NA	NA	1	0.750275:1.51708:0.907426:0.945946:0.636236:1	0.262236(0.320711:0.301391:0.164606)	-4261.24	NA	NA	NA
Apli	Paer	flpo	nad3	MA	0.413795	3.46298	0.119491	0	348	66.9028	281.097	NA	143	95.2032	47.7968	NA	NA	1	1.32472:1.45587:1.31514:1.32041:0.639536:1	0.274425(0.37069:0.288793:0.163793)	-766.61	NA	NA	NA
Pven	rpil	cost	cox2	MA	0.453347	2.50387	0.181058	0	723	192.746	530.254	NA	380	253.654	126.346	NA	NA	1	1.02931:1.29201:0.706568:0.752118:0.564082:1	0.428077(0.539419:0.356846:0.387967)	-1782.16	NA	NA	NA
Rvio	bsub	rhst	nad5	MA	0.705414	2.02526	0.348307	0	1758	392.38	1365.62	NA	987	446.156	540.844	NA	NA	1	0.871034:1.02397:0.706563:0.654818:0.819781:1	0.404437(0.500853:0.37884:0.333618)	-4302.47	NA	NA	NA
Gsul	Mery	cocy	nad5	MA	0.6792	2.38905	0.284297	0	1692	317.451	1374.55	NA	941	421.785	519.215	NA	NA	1	0.568228:0.710607:0.691677:1.30958:0.766341:1	0.342494(0.382979:0.359043:0.285461)	-4105.39	NA	NA	NA
Ccri	corn	flst	cox2	MA	0.473382	3.32048	0.142564	0	711	131.511	579.489	NA	335	205.75	129.25	NA	NA	1	0.664157:1.0202:0.733596:0.766393:0.583787:1	0.377637(0.506329:0.373418:0.253165)	-1696.33	NA	NA	NA
Hrub	Mery	cofl	cob	MA	0.188208	4.71017	0.0399577	0	1113	199.808	913.192	NA	345	291.725	53.2749	NA	NA	1	1.26443:1.65847:0.944555:1.09433:0.671341:1	0.312668(0.438005:0.326146:0.173854)	-2222.35	NA	NA	NA
Ppur	ttra	post	cox2	MA	0.481993	2.65032	0.181863	0	600	143.339	456.661	NA	297	188.047	108.953	NA	NA	1	1.39684:1.63749:1.31846:1.75073:1.17603:1	0.418333(0.53:0.34:0.385)	-1451.79	NA	NA	NA
Ppur	bsub	post	nad2	MA	0.822011	1.54285	0.532789	1.56226e-47	1122	277.045	844.955	NA	690	262.863	427.137	NA	NA	1	0.969582:1.35724:0.797095:0.803367:0.763257:1	0.384135(0.442513:0.350267:0.359626)	-2904.52	NA	NA	NA
Ecox	Gele	flpo	cox2	MA	0.267333	5.40641	0.0494475	0	717	102.221	614.779	NA	236	181.904	54.096	NA	NA	1	0.609709:0.706125:0.767233:0.787963:0.886003:1	0.292887(0.414226:0.309623:0.154812)	-1500.84	NA	NA	NA
Bfus	bsub	bast	nad4	MA	0.713507	1.75412	0.40676	5.62694e-112	1413	389.015	1023.98	NA	797	384.895	412.105	NA	NA	1	1.20245:1.17319:1.12884:1.1316:1.04248:1	0.412243(0.473461:0.357749:0.40552)	-3478.66	NA	NA	NA
Rvio	ttra	rhst	nad3	MA	0.750256	1.62534	0.4616	1.8585e-15	303	86.4747	216.525	NA	165	76.5375	88.4625	NA	NA	1	1.83877:2.44186:1.1299:1.1295:1.26408:1	0.376238(0.465347:0.311881:0.351485)	-741.02	NA	NA	NA
Cmer	Pumb	bacy	atp6	MA	0.297843	3.63226	0.0819995	0	759	159.829	599.171	NA	279	213.4	65.5996	NA	NA	1	1.09209:1.2304:1.08815:1.02713:0.846125:1	0.279315(0.341897:0.290514:0.205534)	-1603.5	NA	NA	NA
Cmer	rmar	cyst	nad5	MA	0.778066	1.68736	0.461114	1.12757e-135	1815	442.993	1372.01	NA	1089	448.493	640.507	NA	NA	1	1.0881:1.09652:1.04966:0.991679:0.956143:1	0.370799(0.383471:0.384298:0.344628)	-4522.06	NA	NA	NA
Apli	Bfus	bafl	cox2	MA	0.124035	4.24136	0.0292442	0	735	156.372	578.628	NA	213	192.201	20.7988	NA	NA	1	1.64292:2.08417:1.29276:1.2796:0.904501:1	0.364626(0.487755:0.346939:0.259184)	-1453.37	NA	NA	NA
Coff	Gele	flfl	cox2	MA	0.115006	4.43033	0.0259587	0	747	129.922	617.078	NA	183	162.914	20.0863	NA	NA	0.865548	0.902885:0.996983:0.719382:0.739658:0.384603:1	0.312584(0.431727:0.327309:0.178715)	-1401.6	NA	NA	NA
Apli	ttra	flst	atp9	MA	0.115066	3.09552	0.0371717	0	228	67.6961	160.304	NA	77	70.7706	6.22939	NA	NA	1	0.855357:1.83215:1.54761:1.72655:0.725598:1	0.434211(0.480263:0.427632:0.394737)	-456.039	NA	NA	NA
Paer	Rvio	porh	cox1	MA	0.229728	5.00297	0.0459183	0	1521	245.448	1275.55	NA	500	403.672	96.3281	NA	NA	1	0.659797:1.76947:1.23107:1.11369:1.29551:1	0.322485(0.412229:0.390533:0.164694)	-3128.55	NA	NA	NA
Rvio	Ssub	corh	nad4L	MA	0.29201	3.32031	0.0879466	0	294	68.7348	225.265	NA	101	78.4022	22.5978	NA	NA	1	0.786106:0.832664:0.616038:0.63811:0.329259:1	0.27381(0.362245:0.265306:0.193878)	-598.423	NA	NA	NA
Paer	rpil	post	cob	MA	0.455051	2.79017	0.163091	0	1071	249.94	821.06	NA	510	332.084	177.916	NA	NA	1	0.881201:1.35445:0.616527:0.625619:0.856107:1	0.387488(0.439776:0.369748:0.352941)	-2502.44	NA	NA	NA
Ccae	ttra	cost	nad2	MA	0.845134	1.50912	0.560016	3.50599e-46	1329	309.97	1019.03	NA	822	289.329	532.671	NA	NA	1	0.524416:0.94892:0.524263:0.836989:0.698042:1	0.376223(0.43228:0.34763:0.348758)	-3295.39	NA	NA	NA
Gsul	bsub	cyst	cox1	MA	0.369139	2.85647	0.129229	0	1515	384.248	1130.75	NA	671	486.13	184.87	NA	NA	1	1.0019:1.04354:0.989491:1.29069:0.893397:1	0.467327(0.492079:0.405941:0.50396)	-3574.97	NA	NA	NA
Gele	Hrub	flfl	atp9	MA	0.0280725	3.60778	0.0077811	0	228	61.9043	166.096	NA	47	46.0388	0.961175	NA	NA	1	14.4279:16.9802:24.7324:24.9714:12.0648:1	0.372807(0.460526:0.421053:0.236842)	-390.109	NA	NA	NA
Coff	Ssub	cofl	nad4	MA	0.25631	4.31123	0.0594516	0	1434	263.002	1171	NA	491	388.233	102.767	NA	NA	1	0.902954:1.53193:0.978981:1.78936:0.528177:1	0.287657(0.34728:0.325314:0.190377)	-2992.21	NA	NA	NA
Ccae	bsub	cost	nad1	MA	0.549042	2.12389	0.258507	0	927	265.446	661.554	NA	456	277.328	178.672	NA	NA	1	1.1431:1.7564:1.11109:1.28463:1.12857:1	0.417476(0.521036:0.367314:0.364078)	-2257.15	NA	NA	NA
Ecox	bsub	post	cox3	MA	0.58252	2.57884	0.225885	0	774	161.863	612.137	NA	403	217.338	185.662	NA	NA	1	1.10491:1.24782:0.846215:0.864119:0.532339:1	0.390181(0.534884:0.370155:0.265504)	-1893.07	NA	NA	NA
Cmer	Rvio	cyrh	cox1	MA	0.211256	4.8629	0.0434423	0	1557	264.009	1292.99	NA	487	401.563	85.4367	NA	NA	1	0.865363:2.05945:1.37998:1.43039:0.500346:1	0.327553(0.421965:0.385356:0.175337)	-3171.12	NA	NA	NA
Coff	Ncya	flrh	cob	MA	0.240881	4.82052	0.0499699	0	1107	183.496	923.504	NA	343	274.073	68.9267	NA	NA	1	1.04479:1.32469:1.03544:1.56063:0.774057:1	0.294038(0.372629:0.325203:0.184282)	-2272.89	NA	NA	NA
Apli	Rvio	flrh	nad5	MA	0.323021	3.91083	0.0825965	0	1965	370.773	1594.23	NA	756	557.875	198.125	NA	NA	1	0.91504:1.58863:0.878201:0.848136:0.67866:1	0.314504(0.377099:0.344275:0.222137)	-4300.76	NA	NA	NA
Bfus	Ccae	baco	cox3	MA	0.303689	3.96293	0.0766325	0	732	139.291	592.709	NA	266	200.59	65.4095	NA	NA	1	1.17456:1.81735:1.11747:1.15532:0.633613:1	0.338115(0.438525:0.372951:0.202869)	-1614.35	NA	NA	NA
Coff	Pven	cofl	atp9	MA	0.134975	4.40133	0.0306668	1.4402e-38	228	46.2282	181.772	NA	49	43.7272	5.27278	NA	NA	1	0.478139:0.560871:0.61838:0.473906:1.03426:1	0.337719(0.414474:0.421053:0.177632)	-423.745	NA	NA	NA
Pven	rmar	cost	nad2	MA	0.806974	1.57974	0.510826	5.9716e-83	1236	308.734	927.266	NA	793	312.915	480.085	NA	NA	1	1.36487:1.33956:1.30123:1.37201:1.14847:1	0.330502(0.342233:0.332524:0.316748)	-3192.32	NA	NA	NA
Ccae	Ppur	copo	nad1	MA	0.244904	3.75962	0.0651407	0	789	169.507	619.493	NA	265	214.043	50.9567	NA	NA	1	0.820333:1.47789:0.620221:0.787173:0.537194:1	0.309252(0.382129:0.344106:0.201521)	-1642.65	NA	NA	NA
Cmer	Mery	cocy	cox3	MA	0.257053	4.88913	0.0525764	0	771	123.662	647.338	NA	255	199.965	55.035	NA	NA	1	0.767646:1.76068:1.18532:1.23059:0.435504:1	0.310636(0.431907:0.340467:0.159533)	-1592.79	NA	NA	NA
Gele	Pven	cofl	nad1	MA	0.17781	4.79576	0.0370764	0	945	168.25	776.75	NA	268	228.831	39.1687	NA	NA	1	0.752195:1.60839:0.786012:0.943359:0.826509:1	0.293651(0.373016:0.342857:0.165079)	-1818.81	NA	NA	NA
Cmer	Pyez	bacy	sdh2	MA	0.275384	5.06798	0.0543381	0	735	111.128	623.872	NA	267	204.589	62.4106	NA	NA	1	0.56404:0.561125:0.516593:0.560793:0.418523:1	0.313605(0.332653:0.393878:0.214286)	-1591.44	NA	NA	NA
gcho	rmar	flst	cob	MA	0.404314	2.71183	0.149092	0	1074	277.253	796.747	NA	516	361.231	154.769	NA	NA	1	1.55635:1.52864:1.39047:1.41649:0.845587:1	0.391061(0.460894:0.361732:0.350559)	-2554.81	NA	NA	NA
Coff	Ssub	cofl	cox2	MA	0.195171	4.97951	0.0391948	0	747	125.662	621.338	NA	224	187.636	36.3639	NA	NA	1	1.02041:1.6799:0.826261:0.999343:0.406654:1	0.321285(0.449799:0.327309:0.186747)	-1515.13	NA	NA	NA
Paer	rpil	post	nad5	MA	0.728743	1.78454	0.408365	2.44297e-176	1743	447.815	1295.18	NA	1011	463.531	547.469	NA	NA	1	1.12622:1.38981:0.826906:0.838164:1.03071:1	0.40677(0.451807:0.407917:0.360585)	-4357.35	NA	NA	NA
Hrub	Pven	cofl	nad2	MA	0.507861	3.4046	0.149169	0	1395	237.003	1158	NA	605	349.945	255.055	NA	NA	1	1.06628:1.29735:0.897999:1.19698:0.902881:1	0.248387(0.280645:0.295699:0.168817)	-3083.53	NA	NA	NA
Ccae	sals	cost	cox2	MA	0.417559	2.74686	0.152013	0	666	166.533	499.467	NA	331	227.348	103.652	NA	NA	1	0.737412:0.794281:0.635992:0.836406:0.44517:1	0.431682(0.513514:0.378378:0.403153)	-1606.62	NA	NA	NA
Pumb	Rvio	barh	nad1	MA	0.118652	4.44704	0.026681	0	957	194.865	762.135	NA	239	216.416	22.5835	NA	NA	1	1.08146:1.02242:0.942762:0.934385:0.647647:1	0.316614(0.405956:0.357367:0.18652)	-1805.92	NA	NA	NA
Dgri	Ncya	rhrh	nad4	MA	0.197497	6.13677	0.0321825	0	1428	192.949	1235.05	NA	390	323.384	66.6164	NA	NA	1	0.54321:1.46704:0.519046:0.874697:0.465309:1	0.237045(0.283613:0.309874:0.117647)	-2650.26	NA	NA	NA
Pkor	rpil	cost	atp9	MA	0.175718	2.87946	0.0610247	2.78551e-44	216	65.8514	150.149	NA	74	64.9611	9.0389	NA	NA	1	1.07769:1.81758:0.647326:1.06628:0.121637:1	0.460648(0.548611:0.458333:0.375)	-455.098	NA	NA	NA
Pkor	Ppur	copo	cox1	MA	0.2601	4.06895	0.0639231	0	1539	298.963	1240.04	NA	545	430.783	114.217	NA	NA	1	1.23084:1.87957:1.39618:2.42869:0.930738:1	0.335608(0.421053:0.382066:0.203704)	-3320.46	NA	NA	NA
Gele	Pumb	bafl	cox3	MA	0.18241	4.36143	0.0418234	0	783	153.187	629.813	NA	245	209.053	35.9471	NA	NA	1	1.2053:2.1576:0.948064:0.945474:0.96984:1	0.345466(0.45977:0.375479:0.201149)	-1600.51	NA	NA	NA
Bfus	ttra	bast	atp9	MA	0.14009	3.08147	0.0454622	0	228	66.6557	161.344	NA	77	69.3666	7.63338	NA	NA	1	0.795051:1.07988:0.901898:1.04781:0.480805:1	0.41886(0.460526:0.427632:0.368421)	-462.348	NA	NA	NA
Bfus	Ccae	baco	atp6	MA	0.326695	3.25202	0.100459	0	753	173.313	579.687	NA	288	215.568	72.4324	NA	NA	1	1.2061:1.49811:1.23805:1.3041:0.701093:1	0.290837(0.35259:0.302789:0.217131)	-1630.4	NA	NA	NA
Ccae	gcho	cofl	atp9	MA	0.0337523	4.2049	0.0080269	3.72339e-32	228	52.8162	175.184	NA	41	39.9367	1.06328	NA	NA	1	1.65428:2.30284:1.10171:1.08421:0.495677:1	0.342105(0.434211:0.421053:0.171053)	-371.388	NA	NA	NA
Coff	Pyez	bafl	nad1	MA	0.113784	4.1641	0.0273251	0	942	206.111	735.889	NA	249	226.867	22.1332	NA	NA	1	1.09383:1.28068:1.08228:1.08156:1.05103:1	0.338641(0.447452:0.361465:0.207006)	-1783.49	NA	NA	NA
Ecox	rpil	post	nad1	MA	0.640524	2.12921	0.300827	0	948	228.915	719.085	NA	523	268.897	254.103	NA	NA	1	0.980363:1.08603:0.834846:0.823981:0.975318:1	0.406118(0.441456:0.389241:0.387658)	-2291.37	NA	NA	NA
Hrub	cmob	flst	nad4	MA	0.684639	2.02899	0.337428	0	1401	328.649	1072.35	NA	762	362.685	399.315	NA	NA	1	0.890859:1.3998:1.03158:1.03727:0.988214:1	0.377231(0.441113:0.369379:0.321199)	-3493.92	NA	NA	NA
Apli	Cmer	cyfl	sdh2	MA	0.27419	4.58561	0.0597935	0	723	121.714	601.286	NA	254	196.08	57.9198	NA	NA	1	0.716405:1.13075:0.654295:0.550478:0.350245:1	0.325758(0.349174:0.373967:0.254132)	-1574.22	NA	NA	NA
Gele	Pven	cofl	cob	MA	0.160539	6.6758	0.0240479	0	1101	141.859	959.141	NA	296	254.603	41.3968	NA	NA	1	0.669916:1.51749:0.707185:0.711989:0.734383:1	0.282925(0.40327:0.320163:0.125341)	-2070.37	NA	NA	NA
Paer	Pkor	copo	atp9	MA	0.104673	4.26672	0.0245324	0	216	46.4653	169.535	NA	58	53.235	4.76504	NA	NA	1	0.666189:3.37312:0.757307:0.788082:0.464178:1	0.377315(0.5:0.444444:0.1875)	-402.807	NA	NA	NA
Apli	Gele	flfl	cox3	MA	0.10717	4.1799	0.0256394	0	780	170.993	609.007	NA	199	182.348	16.6515	NA	NA	1	2.79488:4.8487:2.76284:2.6478:1.08677:1	0.349359(0.475:0.365385:0.207692)	-1471.86	NA	NA	NA
Pkor	gcho	cofl	cob	MA	0.140846	5.0668	0.0277979	0	1104	192.553	911.447	NA	294	259.813	34.1866	NA	NA	1	1.11982:2.17376:0.76427:0.875345:0.52719:1	0.306612(0.415761:0.34375:0.160326)	-2121.18	NA	NA	NA
Apli	Ccae	cofl	nad4	MA	0.274819	3.68058	0.0746674	0	1431	304.699	1126.3	NA	518	405.955	112.045	NA	NA	1	0.994523:2.10259:1.01877:1.04373:0.471277:1	0.306778(0.3826:0.323899:0.213836)	-3067.41	NA	NA	NA
rmar	rpil	stst	nad1	MA	0.628954	1.89354	0.332158	6.97514e-115	921	270.233	650.767	NA	499	277.239	221.761	NA	NA	1	1.3329:2.1104:1.57295:1.59602:1.19482:1	0.501629(0.542345:0.418567:0.543974)	-2337.42	NA	NA	NA
Ecox	rpil	post	nad2	MA	0.784791	1.68926	0.464578	4.90222e-104	1221	290.526	930.474	NA	752	302.261	449.739	NA	NA	1	1.03869:1.19261:0.795672:0.800178:0.728727:1	0.384111(0.391892:0.373464:0.386978)	-3092.84	NA	NA	NA
Ccri	bsub	flst	nad3	MA	0.636343	1.78521	0.356452	4.58163e-38	297	94.0107	202.989	NA	173	97.7591	75.2409	NA	NA	1	0.942085:1.1863:0.610842:0.819224:0.396827:1	0.430976(0.520202:0.318182:0.454545)	-752.323	NA	NA	NA
Gele	sals	flst	nad2	MA	0.752673	1.61311	0.466597	1.15686e-88	1218	350.105	867.895	NA	751	348.222	402.778	NA	NA	1	0.919044:0.862631:0.806234:1.05115:0.637579:1	0.413383(0.456897:0.373153:0.410099)	-3143.85	NA	NA	NA
Bfus	corn	bast	nad1	MA	0.460189	2.72752	0.168721	0	927	220.702	706.298	NA	428	277.932	150.068	NA	NA	1	1.02251:1.33837:1.00411:1.0063:1.05347:1	0.383495(0.477346:0.389968:0.283172)	-2186.58	NA	NA	NA
Ccri	cmob	flst	nad4L	MA	0.748758	1.69931	0.440624	6.12624e-18	282	74.5358	207.464	NA	156	70.067	85.933	NA	NA	1	0.841051:1.14941:0.975603:0.8853:0.683522:1	0.343972(0.414894:0.287234:0.329787)	-689.912	NA	NA	NA
Pkor	Ppal	cofl	nad3	MA	0.170667	4.43386	0.0384917	0	357	69.4484	287.552	NA	98	84.5283	13.4717	NA	NA	1	1.63207:2.49339:1.44609:1.5289:0.552738:1	0.281513(0.369748:0.285714:0.189076)	-679.721	NA	NA	NA
Ppur	cmob	post	nad3	MA	0.7557	1.64748	0.4587	3.38325e-19	297	81.3619	215.638	NA	174	78.5297	95.4703	NA	NA	1	1.19226:1.38876:0.984313:1.47096:0.612825:1	0.392256(0.484848:0.323232:0.368687)	-764.682	NA	NA	NA
Cmer	Ssub	cocy	cob	MA	0.202755	5.07374	0.0399618	0	1131	185.113	945.887	NA	328	272.381	55.6189	NA	NA	1	0.888369:1.80217:0.472941:0.727277:0.406503:1	0.313439(0.411141:0.342175:0.187003)	-2268.61	NA	NA	NA
Gele	Hrub	flfl	nad5	MA	0.296263	4.36799	0.067826	0	1929	333.399	1595.6	NA	704	531.479	172.521	NA	NA	1	0.719985:1.03317:0.66519:0.610476:0.53232:1	0.306117(0.363142:0.340591:0.214619)	-4118.34	NA	NA	NA
Ppal	rmar	flst	cox1	MA	0.275124	3.05518	0.0900514	0	1479	385.636	1093.36	NA	602	479.561	122.439	NA	NA	1	1.55163:2.06941:1.40457:2.05338:0.661861:1	0.419202(0.467546:0.410751:0.37931)	-3346.37	NA	NA	NA
Ecox	Paer	popo	nad3	MA	0.321548	5.52413	0.0582079	0	348	45.3816	302.618	NA	118	85.0053	32.9947	NA	NA	1	1.04627:1.09076:0.903502:0.901617:0.595736:1	0.20546(0.262931:0.25431:0.0991379)	-677.021	NA	NA	NA
Pven	Ssub	coco	atp6	MA	0.210507	6.26934	0.0335772	0	753	98.1192	654.881	NA	206	168.286	37.7139	NA	NA	1	0.68248:1.44011:0.484232:0.548025:0.809549:1	0.247012(0.330677:0.292829:0.11753)	-1439.04	NA	NA	NA
Mery	Pumb	baco	nad4L	MA	0.302897	3.63691	0.0832842	0	300	62.7264	237.274	NA	100	76.0435	23.9565	NA	NA	1	0.617971:1.33505:0.398018:0.264828:0.301317:1	0.268333(0.345:0.26:0.2)	-617.763	NA	NA	NA
Bfus	Coff	bafl	nad3	MA	0.156936	4.25425	0.0368893	0	351	72.2217	278.778	NA	91	79.6573	11.3427	NA	NA	1	0.842084:0.927067:0.588925:0.675998:0.233209:1	0.279202(0.376068:0.264957:0.196581)	-674.686	NA	NA	NA
Apli	Pkor	cofl	nad5	MA	0.319889	4.29807	0.0744262	0	1974	337.476	1636.52	NA	750	551.1	198.9	NA	NA	1	0.90117:1.54716:0.876393:0.956169:0.787142:1	0.320922(0.386018:0.353343:0.223404)	-4278.98	NA	NA	NA
Ncya	cmob	rhst	nad1	MA	0.503543	2.51812	0.199968	0	939	231.4	707.6	NA	461	286.072	174.928	NA	NA	1	1.21047:1.33741:0.944177:0.947784:0.609011:1	0.376464(0.448882:0.373802:0.306709)	-2227.37	NA	NA	NA
Pyez	gcho	bafl	nad3	MA	0.142968	4.60878	0.0310209	0	351	67.3602	283.64	NA	91	80.4866	10.5134	NA	NA	1	0.588206:0.637534:0.420455:0.510285:0.174419:1	0.2849(0.397436:0.282051:0.175214)	-664.343	NA	NA	NA
Cmer	Hrub	cyfl	nad3	MA	0.286952	4.10087	0.0699733	0	342	63.9401	278.06	NA	125	95.8371	29.1629	NA	NA	1	0.711909:1.75669:0.696871:1.3778:0.380937:1	0.288012(0.377193:0.27193:0.214912)	-721.045	NA	NA	NA
Dgri	Ssub	corh	cob	MA	0.18919	5.19342	0.0364289	0	1116	180.82	935.18	NA	325	273.476	51.5245	NA	NA	1	0.766207:1.55041:0.946341:1.15887:0.512298:1	0.293011(0.403226:0.329301:0.146505)	-2197.43	NA	NA	NA
Ccae	sals	cost	nad4	MA	0.754182	1.59684	0.472297	4.98509e-96	1389	405.196	983.804	NA	860	400.61	459.39	NA	NA	1	1.02896:1.03525:1.00401:1.02509:0.893238:1	0.412527(0.451404:0.37581:0.410367)	-3484.73	NA	NA	NA
Ppur	Pven	copo	cox1	MA	0.244591	4.44651	0.0550075	0	1533	275.599	1257.4	NA	540	431.666	108.334	NA	NA	1	0.967925:1.02007:0.980642:1.40944:0.928452:1	0.317025(0.393346:0.374755:0.182975)	-3256.58	NA	NA	NA
Paer	bsub	post	atp9	MA	0.169347	3.16275	0.0535441	0	222	61.6037	160.396	NA	70	61.4352	8.56477	NA	NA	1	1.36956:6.78227:3.7731:3.31219:4.35891:1	0.445946(0.560811:0.432432:0.344595)	-457.336	NA	NA	NA
Ccri	gcho	flfl	sdh2	MA	0.181644	5.6854	0.0319492	0	738	109.733	628.267	NA	206	174.145	31.8549	NA	NA	1	1.0685:1.2462:1.17893:0.717004:0.74717:1	0.273035(0.294715:0.371951:0.152439)	-1411.85	NA	NA	NA
Cmer	Ppal	cyfl	cox3	MA	0.256343	4.17342	0.0614229	0	798	150.814	647.186	NA	258	204.181	53.8188	NA	NA	0.996631	0.714391:1.43339:1.03277:1.00515:0.480511:1	0.33584(0.441729:0.364662:0.201128)	-1671.11	NA	NA	NA
Paer	Ppal	flpo	cob	MA	0.272411	4.77867	0.0570057	0	1089	175.832	913.168	NA	383	295.512	87.4877	NA	NA	1	0.876347:1.81783:0.844706:0.855573:0.750672:1	0.294307(0.385675:0.338843:0.158402)	-2285.63	NA	NA	NA
Ccri	gcho	flfl	nad5	MA	0.209359	4.86448	0.0430383	0	1950	331.195	1618.81	NA	597	493.241	103.759	NA	NA	1	0.942368:1.3838:0.828851:0.613303:0.581925:1	0.271538(0.336923:0.332308:0.145385)	-3840.13	NA	NA	NA
Ccri	Ppur	flpo	cox1	MA	0.247918	4.20387	0.0589738	0	1524	289.734	1234.27	NA	540	431.576	108.424	NA	NA	1	1.13696:1.65679:1.53426:1.62768:0.966356:1	0.328412(0.42126:0.382874:0.181102)	-3247.69	NA	NA	NA
Coff	cmob	flst	nad3	MA	0.779831	1.70253	0.458042	1.41313e-15	294	70.1524	223.848	NA	162	65.8121	96.1879	NA	NA	1	0.831147:1.13923:1.02476:1.25323:0.789145:1	0.362245(0.459184:0.311224:0.316327)	-743	NA	NA	NA
Ppal	sals	flst	nad2	MA	0.830479	1.4475	0.573734	3.34132e-52	1302	357.713	944.287	NA	853	339.228	513.772	NA	NA	1	1.03211:1.10505:0.923918:1.16241:0.687485:1	0.422043(0.467742:0.381336:0.417051)	-3431	NA	NA	NA
Mery	bsub	cost	nad2	MA	0.814291	1.58323	0.514322	7.1169e-63	1392	336.185	1055.81	NA	839	320.808	518.192	NA	NA	1	1.12064:1.17595:0.971664:0.976171:0.75398:1	0.371049(0.440733:0.363147:0.309267)	-3559.79	NA	NA	NA
Ncya	Pven	corh	nad4	MA	0.346127	4.79188	0.072232	0	1416	208.263	1207.74	NA	480	338.295	141.705	NA	NA	1	0.795463:2.33046:1.16339:2.22418:0.254435:1	0.240466(0.294492:0.306144:0.120763)	-2846.65	NA	NA	NA
Rvio	cmob	rhst	nad5	MA	0.611779	2.48856	0.245837	0	729	150.797	578.203	NA	378	194.583	183.417	NA	NA	1	0.923676:0.954502:0.763526:0.760437:0.536721:1	0.377915(0.467078:0.378601:0.288066)	-1776.52	NA	NA	NA
Apli	Paer	flpo	nad1	MA	0.25986	3.92018	0.0662877	0	942	190.478	751.522	NA	330	261.586	68.4139	NA	NA	1	0.999643:1.94518:0.942373:0.966566:1.51008:1	0.322718(0.399682:0.36465:0.203822)	-1982.92	NA	NA	NA
Coff	Hrub	flfl	nad4	MA	0.269334	3.65307	0.0737282	0	1440	310.946	1129.05	NA	495	390.468	104.532	NA	NA	1	0.922631:1.72868:0.854911:0.960075:0.436105:1	0.3(0.361458:0.319792:0.21875)	-3039.48	NA	NA	NA
Hrub	Pumb	bafl	cox3	MA	0.284186	3.7744	0.0752932	0	786	161.202	624.798	NA	284	219.844	64.1562	NA	NA	1	0.949327:1.19421:0.667931:0.645313:0.405924:1	0.353053(0.448473:0.374046:0.236641)	-1725.12	NA	NA	NA
Ecox	Ppur	popo	nad4	MA	0.398392	3.84976	0.103485	0	1425	248.392	1176.61	NA	572	383.842	188.158	NA	NA	1	0.739427:1.40311:0.754497:1.70571:0.531125:1	0.264561(0.317895:0.288421:0.187368)	-3104.35	NA	NA	NA
Ccae	Pyez	baco	nad2	MA	0.528445	2.88957	0.18288	0	1467	292.984	1174.02	NA	674	388.961	285.039	NA	NA	1	1.01415:1.32916:0.86858:0.871796:0.635252:1	0.283231(0.323108:0.330266:0.196319)	-3364.77	NA	NA	NA
Ccae	Ncya	corh	nad1	MA	0.220347	4.37896	0.0503194	0	942	176.606	765.394	NA	286	234.796	51.2043	NA	NA	1	1.02962:1.44406:0.763265:0.769873:0.912248:1	0.285032(0.361465:0.328025:0.165605)	-1873.38	NA	NA	NA
Ccae	bsub	cost	atp9	MA	0.0854663	3.09116	0.0276486	7.16193e-46	222	67.5473	154.453	NA	66	62.0755	3.92447	NA	NA	1	1.50922:1.97021:1.23687:1.23033:0.678571:1	0.425676(0.533784:0.425676:0.317568)	-429.446	NA	NA	NA
Pven	sals	cost	cob	MA	0.349893	2.99097	0.116983	0	1065	262.152	802.848	NA	519	382.105	136.895	NA	NA	1	0.806937:0.831134:0.703501:0.76402:0.469334:1	0.395775(0.477465:0.35493:0.35493)	-2483.19	NA	NA	NA
Pkor	rmar	cost	atp6	MA	0.624651	2.11974	0.294683	0	705	176.993	528.007	NA	401	213.4	187.6	NA	NA	1	1.23011:1.48235:1.06851:1.17108:1.36855:1	0.388652(0.470213:0.355319:0.340426)	-1734.79	NA	NA	NA
Dgri	corn	rhst	cox2	MA	0.459939	3.4264	0.134234	0	711	129.442	581.558	NA	328	204.605	123.395	NA	NA	1	0.568957:0.952437:0.584231:0.874158:0.38784:1	0.357947(0.491561:0.35865:0.223629)	-1674.86	NA	NA	NA
Apli	Hrub	flfl	sdh2	MA	0.29787	3.93019	0.0757903	0	726	140.336	585.664	NA	276	209.68	66.3205	NA	NA	1	1.31845:1.47724:1.02595:1.003:0.615945:1	0.34225(0.372428:0.382716:0.271605)	-1626.76	NA	NA	NA
Pyez	sals	bast	atp6	MA	0.570583	2.05104	0.278192	0	720	208.841	511.159	NA	383	227.854	155.146	NA	NA	1	0.76513:0.768287:0.699015:0.70338:0.777925:1	0.394444(0.447917:0.345833:0.389583)	-1778.3	NA	NA	NA
Cmer	Ppur	cypo	cox3	MA	0.38818	3.71216	0.10457	0	759	139.703	619.297	NA	297	202.931	94.069	NA	NA	1	0.974985:1.78138:0.942994:0.995264:0.712079:1	0.317523(0.422925:0.333992:0.195652)	-1701.6	NA	NA	NA
Ppal	rpil	flst	cox1	MA	0.228269	3.29206	0.0693392	0	1536	386.899	1149.1	NA	582	482.611	99.3885	NA	NA	1	0.968482:1.42868:0.729463:1.15642:0.690257:1	0.438802(0.474609:0.416016:0.425781)	-3414.32	NA	NA	NA
Bfus	Cmer	bacy	atp9	MA	0.0578018	4.35604	0.0132694	1.48956e-36	228	49.9789	178.021	NA	45	42.9691	2.03091	NA	NA	1	1.19303:2.16723:1.91939:2.42529:0.828214:1	0.328947(0.453947:0.421053:0.111842)	-380.28	NA	NA	NA
Ccae	Hrub	cofl	cox1	MA	0.192992	4.2251	0.0456775	0	1554	311.026	1242.97	NA	502	424.509	77.4914	NA	NA	1	1.17809:1.31608:1.22822:1.31276:0.915585:1	0.339447(0.427606:0.388996:0.201737)	-3204.01	NA	NA	NA
Ecox	Mery	copo	cox2	MA	0.269496	5.51947	0.0488263	0	705	98.0967	606.903	NA	239	183.553	55.4472	NA	NA	1	0.78549:1.5994:0.901028:1.14999:0.515306:1	0.285106(0.421277:0.297872:0.13617)	-1463.86	NA	NA	NA
Apli	Ccae	cofl	nad1	MA	0.142573	3.7352	0.0381702	0	942	224.82	717.18	NA	283	252.281	30.7186	NA	NA	1	1.07456:1.6138:0.89684:0.898664:0.857148:1	0.340234(0.433121:0.353503:0.234076)	-1873.92	NA	NA	NA
Ppal	cmob	flst	cox1	MA	0.22794	3.37464	0.0675451	0	1536	376.866	1159.13	NA	594	491.824	102.176	NA	NA	1	0.80318:1.02467:0.751939:1.00933:0.694459:1	0.42513(0.484375:0.412109:0.378906)	-3395.12	NA	NA	NA
Ccae	corn	cost	atp9	MA	0.0352231	3.77382	0.00933353	4.07547e-52	222	57.2889	164.711	NA	58	56.4843	1.51574	NA	NA	1	1.13597:1.31726:1.33096:1.33829:0.962871:1	0.387387(0.493243:0.432432:0.236486)	-392.926	NA	NA	NA
Hrub	Ppal	flfl	atp9	MA	0.0323913	3.54428	0.00913904	6.08479e-36	228	62.8195	165.181	NA	50	48.8267	1.17333	NA	NA	1	17.0003:17.4843:25.4637:26.2916:7.15233:1	0.372807(0.473684:0.421053:0.223684)	-389.82	NA	NA	NA
Bfus	corn	bast	cox1	MA	0.233699	3.76856	0.0620127	0	1368	296.56	1071.44	NA	518	423.187	94.813	NA	NA	1	0.765033:1.43832:0.824521:1.0671:0.623239:1	0.401316(0.483553:0.403509:0.316886)	-3025.55	NA	NA	NA
Pyez	cmob	bast	nad1	MA	0.464078	2.41494	0.192169	0	936	257.128	678.872	NA	459	304.505	154.495	NA	NA	1	1.02661:1.54336:1.11904:1.12041:0.816745:1	0.419338(0.516026:0.391026:0.350962)	-2254.09	NA	NA	NA
Ccae	Hrub	cofl	cox3	MA	0.329306	4.02863	0.0817412	0	729	132.169	596.831	NA	278	203.051	74.9493	NA	NA	1	0.848523:0.964596:0.674777:0.7828:0.455413:1	0.332647(0.421811:0.358025:0.218107)	-1625.97	NA	NA	NA
Coff	Mery	cofl	nad1	MA	0.149717	4.37355	0.0342324	0	942	189.63	752.37	NA	255	224.508	30.4925	NA	NA	1	1.14401:1.54467:1.17366:1.31708:0.655246:1	0.320594(0.436306:0.355096:0.170382)	-1826.7	NA	NA	NA
Ncya	sals	rhst	cox2	MA	0.493001	2.59001	0.190347	0	660	159.57	500.43	NA	352	220.42	131.58	NA	NA	1	0.531546:0.576531:0.524384:0.579617:0.461199:1	0.4(0.459091:0.336364:0.404545)	-1612.44	NA	NA	NA
Rvio	cmob	rhst	cob	MA	0.401515	3.67548	0.109241	0	1089	199.07	889.93	NA	485	325.863	159.137	NA	NA	1	0.567324:1.38868:0.409505:0.426594:1.22664:1	0.391644(0.482094:0.360882:0.331956)	-2463.91	NA	NA	NA
Ssub	sals	cost	nad1	MA	0.517117	2.271	0.227704	0	909	250.268	658.732	NA	484	302.624	181.376	NA	NA	1	1.01395:1.02685:0.921233:0.923825:0.790853:1	0.428493(0.5033:0.382838:0.39934)	-2228.56	NA	NA	NA
Cmer	cmob	cyst	nad1	MA	0.46946	2.45519	0.191211	0	942	251.68	690.32	NA	480	314.865	165.135	NA	NA	1	0.995987:1.2701:0.917055:0.919075:0.654822:1	0.400212(0.485669:0.393312:0.321656)	-2267.4	NA	NA	NA
Gsul	cmob	cyst	nad2	MA	0.866357	1.42132	0.609545	7.12783e-35	1158	278.865	879.135	NA	761	260.472	500.528	NA	NA	1	0.466922:0.424522:0.566058:0.715337:0.702063:1	0.427461(0.445596:0.380829:0.455959)	-3076.88	NA	NA	NA
Hrub	ttra	flst	nad4	MA	0.743489	1.91809	0.38762	0	1413	308.573	1104.43	NA	812	340.127	471.873	NA	NA	1	0.955705:1.82798:1.08114:2.52373:1.59575:1	0.397381(0.456476:0.366242:0.369427)	-3475.35	NA	NA	NA
Ppur	rmar	post	cox1	MA	0.336054	2.94286	0.114193	0	1455	370.585	1084.42	NA	648	485.701	162.299	NA	NA	1	1.62375:2.21014:1.73192:1.82376:1.29088:1	0.410309(0.461856:0.402062:0.36701)	-3384.54	NA	NA	NA
Mery	Pyez	baco	nad3	MA	0.219973	4.06469	0.054118	0	348	70.6031	277.397	NA	108	89.0628	18.9372	NA	NA	1	0.772177:0.666224:0.643651:0.721495:0.435676:1	0.300287(0.392241:0.297414:0.211207)	-714.312	NA	NA	NA
Gsul	rpil	cyst	nad2	MA	0.877951	1.38792	0.632568	1.39437e-27	1149	274.988	874.012	NA	747	248.129	498.871	NA	NA	1	0.676167:0.642584:0.720153:0.766614:0.751099:1	0.478677(0.456919:0.438642:0.54047)	-3038.97	NA	NA	NA
Ccae	rpil	cost	atp6	MA	0.74649	1.63305	0.457114	6.8787e-62	714	204.167	509.833	NA	444	207.334	236.666	NA	NA	1	1.33668:1.59185:1.19029:1.21685:1.25009:1	0.420868(0.472689:0.384454:0.405462)	-1867.03	NA	NA	NA
Hrub	rpil	flst	cox1	MA	0.247509	3.26106	0.0758985	0	1527	381.296	1145.7	NA	611	497.534	113.466	NA	NA	1	1.02551:1.70121:0.90787:1.24781:1.03463:1	0.437459(0.477407:0.413556:0.421415)	-3443.24	NA	NA	NA
Ncya	Pyez	barh	cox1	MA	0.229167	4.38098	0.0523096	0	1542	286.29	1255.71	NA	519	422.144	96.8557	NA	NA	1	1.04101:1.72944:0.958628:1.68106:0.912552:1	0.329442(0.404669:0.370623:0.213035)	-3266.24	NA	NA	NA
Ppur	Rvio	porh	nad5	MA	0.517818	3.25757	0.158958	0	1827	321.542	1505.46	NA	842	482.731	359.269	NA	NA	1	0.856285:1.72204:1.1255:1.20232:0.710132:1	0.301587(0.370279:0.329228:0.205255)	-4246.53	NA	NA	NA
Gele	Hrub	flfl	cox2	MA	0.655142	2.55952	0.255963	0	735	133.099	601.901	NA	379	175.665	203.335	NA	NA	1	1.25534:1.35459:1.04691:1.07258:0.760133:1	0.329932(0.471429:0.340816:0.177551)	-1776.48	NA	NA	NA
Mery	corn	cost	nad5	MA	0.689902	2.27853	0.302784	0	1875	365.999	1509	NA	1035	460.333	574.667	NA	NA	1	0.906284:1.05008:0.82504:0.819059:0.740558:1	0.3568(0.4472:0.4048:0.2184)	-4630.29	NA	NA	NA
Mery	Pven	coco	nad4L	MA	0.146854	4.95647	0.0296288	0	300	53.215	246.785	NA	80	70.3356	9.66437	NA	NA	1	1.2753:1.41387:1.24659:1.2428:1.01:1	0.23(0.34:0.235:0.115)	-533.745	NA	NA	NA
Ccae	bsub	cost	nad4L	MA	0.717952	1.63633	0.438759	4.33479e-16	279	85.6856	193.314	NA	153	76.8891	76.1109	NA	NA	1	0.287063:0.52924:0.488403:0.300928:0.40291:1	0.401434(0.510753:0.311828:0.38172)	-678.803	NA	NA	NA
Ssub	sals	cost	cob	MA	0.357525	2.83177	0.126255	0	1089	282.776	806.224	NA	510	375.009	134.991	NA	NA	1	0.7664:0.915505:0.621963:0.770733:0.417878:1	0.423324(0.495868:0.374656:0.399449)	-2547.54	NA	NA	NA
Bfus	Rvio	barh	cob	MA	0.203675	4.77159	0.0426849	0	1113	194.03	918.97	NA	348	289.477	58.5225	NA	NA	1	1.02036:2.3117:0.794697:0.809265:0.806493:1	0.312668(0.407008:0.328841:0.202156)	-2270.58	NA	NA	NA
Ppur	rpil	post	atp6	MA	0.704531	1.72553	0.408299	1.85122e-66	678	196.208	481.792	NA	400	199.742	200.258	NA	NA	1	1.07392:1.65338:0.887601:0.883904:1.45133:1	0.432153(0.451327:0.404867:0.440265)	-1752.9	NA	NA	NA
Ccri	Rvio	flrh	atp6	MA	0.348421	3.6914	0.0943873	0	735	143.259	591.741	NA	275	197.86	77.1404	NA	NA	1	1.46984:2.86921:1.10056:1.60692:0.668956:1	0.282313(0.35102:0.306122:0.189796)	-1573.79	NA	NA	NA
rpil	ttra	stst	cox3	MA	0.537041	2.0873	0.25729	0	765	228.455	536.545	NA	389	242.478	146.522	NA	NA	1	1.32418:1.3052:1.24851:1.37091:0.757665:1	0.540365(0.605469:0.46875:0.546875)	-1839.85	NA	NA	NA
Mery	Rvio	corh	cob	MA	0.216891	5.22134	0.0415395	0	1110	173.696	936.304	NA	352	287.601	64.399	NA	NA	1	0.894083:2.73765:1.16142:1.25611:0.57984:1	0.290541(0.398649:0.328378:0.144595)	-2226.32	NA	NA	NA
Ecox	ttra	post	cob	MA	0.462596	3.19861	0.144624	0	1110	218.025	891.975	NA	490	307.851	182.149	NA	NA	1	0.911445:1.58742:0.893633:0.909041:1.57459:1	0.339189(0.422973:0.336486:0.258108)	-2572.12	NA	NA	NA
Gele	rpil	flst	nad2	MA	0.830393	1.45989	0.568806	1.8042e-44	1371	369.394	1001.61	NA	842	331.195	510.805	NA	NA	1	1.22164:1.26758:1.07109:1.26085:0.861824:1	0.421955(0.432166:0.423414:0.410284)	-3516.43	NA	NA	NA
Apli	bsub	flst	cob	MA	0.312655	3.16677	0.0987301	0	1101	265.149	835.851	NA	452	344.713	107.287	NA	NA	1	0.765061:1.0772:0.664632:0.671193:0.653337:1	0.421435(0.529973:0.358311:0.376022)	-2466.94	NA	NA	NA
Hrub	Ppal	flfl	cob	MA	0.163741	4.15445	0.0394133	0	1113	233.231	879.769	NA	325	282.936	42.0643	NA	NA	1	1.53186:1.75826:1.06244:1.09008:0.508626:1	0.332884(0.448787:0.326146:0.22372)	-2241.56	NA	NA	NA
Ccri	Paer	flpo	nad3	MA	0.417813	4.12357	0.101323	0	348	54.6721	293.328	NA	142	91.9915	50.0085	NA	NA	1	1.4001:1.7542:1.69097:1.73019:0.809555:1	0.238506(0.327586:0.284483:0.103448)	-724.706	NA	NA	NA
Gele	Pkor	cofl	cox1	MA	0.146713	4.65876	0.0314918	0	1557	294.449	1262.55	NA	429	377.963	51.0371	NA	NA	1	1.12179:2.17659:1.52072:1.74595:1.15256:1	0.33237(0.425819:0.391137:0.180154)	-3043.61	NA	NA	NA
Gsul	Rvio	cyrh	atp6	MA	0.610312	2.47247	0.246843	0	723	151.3	571.7	NA	394	203.858	190.142	NA	NA	1	2.13485:2.54663:2.30422:3.71598:2.14801:1	0.33195(0.338174:0.30083:0.356846)	-1727.6	NA	NA	NA
gcho	ttra	flst	sdh2	MA	0.621562	2.50387	0.248241	0	660	132.693	527.307	NA	373	187.769	185.231	NA	NA	1	1.06378:2.10191:1.19663:1.33585:0.58914:1	0.412121(0.447727:0.443182:0.345455)	-1654.2	NA	NA	NA
Coff	Ssub	cofl	cox1	MA	0.133942	4.57336	0.0292874	0	1551	302.575	1248.43	NA	418	372.935	45.0654	NA	NA	1	0.911403:1.26118:1.09331:1.83425:0.757089:1	0.337202(0.435203:0.378143:0.198259)	-3032.47	NA	NA	NA
Ccri	corn	flst	nad4	MA	0.651051	2.31403	0.28135	0	1407	295.236	1111.76	NA	750	364.171	385.829	NA	NA	1	0.815614:1.08266:0.824608:0.835541:0.773038:1	0.353234(0.421109:0.372068:0.266525)	-3461.03	NA	NA	NA
Mery	Pumb	baco	atp9	MA	0.0668961	3.95634	0.0169086	7.34606e-31	228	54.6988	173.301	NA	43	40.8136	2.18643	NA	NA	1	0.502886:0.708852:0.448976:0.499736:0.277896:1	0.335526(0.421053:0.421053:0.164474)	-393.894	NA	NA	NA
Ccri	cmob	flst	nad2	MA	0.780419	1.73568	0.449632	1.69875e-118	1386	318.591	1067.41	NA	830	331.146	498.854	NA	NA	1	0.715036:1.37496:0.701985:0.756502:0.831812:1	0.361111(0.395022:0.366883:0.321429)	-3534.08	NA	NA	NA
Dgri	Mery	corh	cox2	MA	0.249869	5.39992	0.0462727	0	696	101.376	594.624	NA	216	169.89	46.1105	NA	NA	1	1.07341:1.80388:1.08777:1.20835:0.917731:1	0.28592(0.439655:0.306034:0.112069)	-1416.62	NA	NA	NA
cmob	rpil	stst	nad5	MA	0.739002	1.52696	0.483968	6.43131e-34	702	232.524	469.476	NA	407	205.852	201.148	NA	NA	1	1.11448:1.11726:1.09917:1.14975:0.820496:1	0.517806(0.570513:0.455128:0.527778)	-1753.63	NA	NA	NA
Hrub	Mery	cofl	nad3	MA	0.267623	3.70525	0.0722281	0	348	74.1403	273.86	NA	126	99.4635	26.5365	NA	NA	1	0.938984:1.1717:0.801887:0.815916:0.627408:1	0.29454(0.375:0.275862:0.232759)	-735.947	NA	NA	NA
Ncya	ttra	rhst	nad3	MA	0.752609	1.76354	0.42676	3.81266e-31	303	74.1489	228.851	NA	184	79.4082	104.592	NA	NA	1	1.6077:1.74564:1.31673:1.31766:1.11831:1	0.349835(0.425743:0.287129:0.336634)	-753.772	NA	NA	NA
Mery	Ppal	cofl	atp6	MA	0.289748	4.04627	0.0716086	0	762	144.073	617.927	NA	280	214.21	65.79	NA	NA	1	1.16479:1.52329:1.0072:1.18928:0.580666:1	0.270997(0.346457:0.30315:0.163386)	-1594.83	NA	NA	NA
Ncya	gcho	flrh	cob	MA	0.208236	5.15666	0.0403818	0	1101	176.164	924.836	NA	319	263.201	55.7986	NA	NA	1	1.28182:2.61494:1.53886:2.54636:0.773891:1	0.279292(0.359673:0.324251:0.153951)	-2182.3	NA	NA	NA
Gele	gcho	flfl	nad2	MA	0.332705	4.19003	0.0794041	0	1440	249.112	1190.89	NA	516	374.023	141.977	NA	NA	1	0.839636:2.06974:0.553696:1.26303:0.689378:1	0.265625(0.309375:0.315625:0.171875)	-3004.41	NA	NA	NA
gcho	rmar	flst	nad2	MA	0.792417	1.62673	0.487122	1.58513e-103	1281	318.72	962.28	NA	814	329.459	484.541	NA	NA	1	1.12514:1.20542:1.1346:1.24914:0.999431:1	0.359485(0.371194:0.367681:0.339578)	-3325.83	NA	NA	NA
bsub	sals	stst	cob	MA	0.35314	2.5171	0.140297	0	1089	325.529	763.471	NA	455	342.352	112.648	NA	NA	1	0.869242:1.17454:0.694809:0.844424:0.651484:1	0.503673(0.573003:0.38843:0.549587)	-2417.47	NA	NA	NA
Dgri	Ecox	porh	cox3	MA	0.360082	5.51219	0.0653247	0	756	93.8991	662.101	NA	262	179.376	82.6237	NA	NA	1	1.23349:1.95081:1.21517:1.43672:0.508533:1	0.257275(0.365079:0.305556:0.10119)	-1568.95	NA	NA	NA
Ccri	Ecox	flpo	nad1	MA	0.255319	4.38545	0.0582196	0	951	171.469	779.531	NA	300	237.215	62.7853	NA	NA	1	0.782146:1.42235:1.07762:1.27139:0.761566:1	0.286015(0.351735:0.351735:0.154574)	-1936.42	NA	NA	NA
rpil	ttra	stst	nad1	MA	0.494843	2.15098	0.230054	0	903	275.434	627.566	NA	446	292.618	153.382	NA	NA	1	0.863688:1.54806:0.679139:0.712397:1.48544:1	0.460133(0.538206:0.403654:0.438538)	-2132.99	NA	NA	NA
Bfus	Ncya	barh	nad4L	MA	0.37849	3.54603	0.106736	0	300	58.8637	241.136	NA	108	75.1436	32.8564	NA	NA	1	0.625667:0.831677:0.50512:0.550698:0.383379:1	0.245(0.275:0.265:0.195)	-637.967	NA	NA	NA
Ccri	cmob	flst	nad4L	MA	0.748758	1.69931	0.440624	6.12624e-18	282	74.5358	207.464	NA	156	70.067	85.933	NA	NA	1	0.841051:1.14941:0.975603:0.8853:0.683522:1	0.343972(0.414894:0.287234:0.329787)	-689.912	NA	NA	NA
Dgri	bsub	rhst	cox1	MA	0.291041	3.94468	0.0737807	0	1530	296.884	1233.12	NA	626	479.161	146.839	NA	NA	1	1.31944:2.55333:1.20719:2.68722:1.14721:1	0.381699(0.484314:0.389216:0.271569)	-3321.49	NA	NA	NA
Ecox	Ppur	popo	nad3	MA	0.343525	4.21278	0.0815437	0	348	59.0432	288.957	NA	121	86.4858	34.5142	NA	NA	1	1.08655:1.30937:1.36625:1.38348:0.841015:1	0.25431(0.314655:0.237069:0.211207)	-719.622	NA	NA	NA
Apli	Hrub	flfl	cox3	MA	0.252709	3.6866	0.0685479	0	777	169.092	607.908	NA	265	212.606	52.3942	NA	NA	1	1.04884:1.3193:0.655926:0.820063:0.307661:1	0.359717(0.46332:0.368726:0.247104)	-1670.6	NA	NA	NA
corn	sals	stst	cox2	MA	0.333345	3.20966	0.103857	0	669	155.057	513.943	NA	281	209.04	71.9596	NA	NA	1	0.736672:1.20782:1.18851:1.38819:0.677619:1	0.492526(0.569507:0.399103:0.508969)	-1557.14	NA	NA	NA
Gele	Mery	cofl	cox1	MA	0.149468	4.82515	0.0309768	0	1542	280.498	1261.5	NA	421	369.521	51.4794	NA	NA	1	1.38535:2.87339:1.90591:2.30985:0.811862:1	0.323606(0.417315:0.392996:0.160506)	-2984.66	NA	NA	NA
Ccae	Hrub	cofl	cox2	MA	0.611048	2.8413	0.215059	0	741	129.229	611.771	NA	360	178.386	181.614	NA	NA	1	1.02823:1.05005:0.843309:0.863163:0.537513:1	0.327935(0.479757:0.340081:0.163968)	-1771.03	NA	NA	NA
Ccri	Mery	cofl	atp6	MA	0.270953	4.68448	0.0578405	0	750	123.889	626.111	NA	259	200.415	58.5846	NA	NA	1	0.793481:1.35278:0.750112:1.2976:0.430564:1	0.269333(0.352:0.314:0.142)	-1537.22	NA	NA	NA
Dgri	Ppal	flrh	nad4	MA	0.2943	4.47886	0.0657088	0	1434	241.835	1192.16	NA	517	390.506	126.494	NA	NA	1	0.808914:1.30238:0.697343:0.858232:0.45239:1	0.279289(0.348326:0.320084:0.169456)	-2984.63	NA	NA	NA
Ccae	Ppur	copo	nad2	MA	0.658158	2.46388	0.267123	0	1143	216.382	926.618	NA	595	277.531	317.469	NA	NA	1	0.766202:1.26822:0.742971:1.06533:0.758577:1	0.267717(0.301837:0.291339:0.209974)	-2724.44	NA	NA	NA
Pumb	Ssub	baco	nad4L	MA	0.319502	3.08065	0.103712	0	300	73.9364	226.064	NA	105	79.7203	25.2797	NA	NA	1	0.636964:0.774249:0.463511:0.362153:0.235454:1	0.28(0.335:0.265:0.24)	-624.231	NA	NA	NA
Ccri	Paer	flpo	nad2	MA	0.672799	2.76009	0.24376	0	1395	218.678	1176.32	NA	649	280.802	368.198	NA	NA	1	0.622566:1.04547:0.63747:1.05969:1.15533:1	0.242652(0.26129:0.3:0.166667)	-3187.66	NA	NA	NA
Gsul	bsub	cyst	nad4	MA	0.723885	1.85708	0.389797	4.82033e-141	1338	326.016	1011.98	NA	754	341.182	412.818	NA	NA	1	0.364951:0.383482:0.459194:0.524235:0.638949:1	0.445441(0.459641:0.380045:0.496637)	-3419.35	NA	NA	NA
Rvio	rmar	rhst	nad4	MA	0.635279	2.06116	0.308214	0	1365	349.147	1015.85	NA	781	411.756	369.244	NA	NA	1	1.30783:1.45544:1.39223:1.41373:0.98717:1	0.378022(0.428571:0.359341:0.346154)	-3454.02	NA	NA	NA
Ecox	rpil	post	atp9	MA	0.187333	2.83397	0.0661028	0	225	69.0878	155.912	NA	85	73.966	11.034	NA	NA	1	0.957504:1.00648:0.813493:0.756917:0.479336:1	0.464444(0.526667:0.453333:0.413333)	-483.646	NA	NA	NA
Ccri	Hrub	flfl	nad3	MA	0.134749	4.57579	0.0294482	0	351	68.3855	282.615	NA	92	82.0184	9.98162	NA	NA	1	0.740521:2.12486:0.495605:0.448898:0.710316:1	0.282051(0.384615:0.264957:0.196581)	-665.959	NA	NA	NA
Ncya	Paer	porh	cox1	MA	0.242703	5.25511	0.0461841	0	1515	228.893	1286.11	NA	482	382.692	99.3085	NA	NA	1	0.813914:1.77099:1.21341:2.09941:1.02479:1	0.30066(0.386139:0.373267:0.142574)	-3115.39	NA	NA	NA
Ssub	cmob	cost	nad4L	MA	0.807264	1.4899	0.541825	1.08732e-08	279	78.7732	200.227	NA	151	63.5196	87.4804	NA	NA	1	1.1016:1.30526:1.45874:1.45911:0.805634:1	0.356631(0.456989:0.274194:0.33871)	-678.925	NA	NA	NA
Dgri	cmob	rhst	atp9	MA	0.095389	3.32772	0.0286649	0	222	62.1296	159.87	NA	71	66.1228	4.87722	NA	NA	1	1.22153:1.34321:1.33262:1.32043:0.645329:1	0.405405(0.493243:0.425676:0.297297)	-435.392	NA	NA	NA
Ccae	Mery	coco	cox1	MA	0.11956	5.19798	0.0230012	0	1551	268.895	1282.1	NA	395	355.961	39.0386	NA	NA	1	1.27512:2.2139:1.54252:1.59682:1.33212:1	0.319149(0.414894:0.387814:0.154739)	-2907.42	NA	NA	NA
Coff	Ncya	flrh	nad4	MA	0.315615	4.16141	0.0758432	0	1431	254.656	1176.34	NA	517	382.865	134.135	NA	NA	1	0.943228:1.74935:1.1331:1.63214:0.436234:1	0.266247(0.31761:0.31761:0.163522)	-2975.33	NA	NA	NA
Coff	Pkor	cofl	cox3	MA	0.199396	4.43297	0.0449803	0	780	147.505	632.495	NA	231	193.65	37.3501	NA	NA	1	0.752599:1.75077:1.166:1.21844:0.560894:1	0.332692(0.436538:0.361538:0.2)	-1606.2	NA	NA	NA
Pven	Ssub	coco	atp6	MA	0.210507	6.26934	0.0335772	0	753	98.1192	654.881	NA	206	168.286	37.7139	NA	NA	1	0.68248:1.44011:0.484232:0.548025:0.809549:1	0.247012(0.330677:0.292829:0.11753)	-1439.04	NA	NA	NA
Pkor	Ppur	copo	cox3	MA	0.351231	4.30385	0.0816086	0	759	124.58	634.42	NA	293	206.981	86.0192	NA	NA	1	0.761227:2.50283:1.33825:1.33097:1.53629:1	0.322793(0.418972:0.337945:0.211462)	-1677.47	NA	NA	NA
Ccri	Mery	cofl	nad1	MA	0.119335	4.91913	0.0242594	0	951	174.489	776.511	NA	228	205.784	22.2163	NA	NA	1	0.713894:0.918509:0.75026:0.878591:0.487033:1	0.298633(0.397476:0.34858:0.149842)	-1770.58	NA	NA	NA
Ppal	Pven	cofl	cox3	MA	0.283748	4.71891	0.0601301	0	780	125.965	654.035	NA	277	211.095	65.9051	NA	NA	1	0.943158:2.07935:0.746902:0.787005:0.533508:1	0.308333(0.425:0.330769:0.169231)	-1642.58	NA	NA	NA
Cmer	Rvio	cyrh	cob	MA	0.229455	5.0438	0.0454924	0	1119	179.098	939.902	NA	347	280.123	66.8773	NA	NA	1	1.32064:2.36661:0.777026:0.761876:1.03327:1	0.297587(0.383378:0.321716:0.187668)	-2261.81	NA	NA	NA
Ccae	Pyez	baco	atp6	MA	0.307045	3.45332	0.088913	0	753	165.846	587.154	NA	271	206.117	64.8826	NA	NA	1	1.1191:1.56008:1.17973:1.18475:0.823869:1	0.284861(0.356574:0.300797:0.197211)	-1601.11	NA	NA	NA
Ppal	bsub	flst	cob	MA	0.297477	3.11499	0.0954986	0	1107	276.021	830.979	NA	465	361.164	103.836	NA	NA	1	0.847082:1.0176:0.666601:0.734754:0.495739:1	0.406956(0.512195:0.365854:0.342818)	-2529.93	NA	NA	NA
Hrub	bsub	flst	cox1	MA	0.255119	3.98161	0.0640745	0	1527	305.229	1221.77	NA	598	475.934	122.066	NA	NA	1	1.20547:2.75359:0.953233:2.13975:1.89354:1	0.413556(0.498035:0.407662:0.334971)	-3324.03	NA	NA	NA
Ccri	Dgri	flrh	cox3	MA	0.281283	5.57628	0.0504428	0	780	105.873	674.127	NA	260	196.793	63.2069	NA	NA	1	0.450298:2.06431:1.1667:1.08209:0.464561:1	0.282051(0.386538:0.35:0.109615)	-1598.89	NA	NA	NA
Pven	cmob	cost	nad5	MA	0.726122	2.12127	0.342306	0	732	143.697	588.303	NA	393	163.653	229.347	NA	NA	1	0.76999:0.880802:0.678959:0.706981:0.55005:1	0.355191(0.430328:0.362705:0.272541)	-1810.36	NA	NA	NA
Apli	rmar	flst	atp6	MA	0.672906	1.81683	0.370373	5.46793e-67	690	197.298	492.702	NA	380	197.412	182.588	NA	NA	1	0.973688:1.05129:0.897437:0.893194:1.10068:1	0.40942(0.482609:0.367391:0.378261)	-1757.52	NA	NA	NA
Bfus	Cmer	bacy	cox1	MA	0.155684	4.38635	0.0354928	0	1383	276.006	1106.99	NA	412	360.659	51.341	NA	NA	1	1.12097:2.23135:1.43466:1.63461:0.534892:1	0.343818(0.43167:0.381779:0.218004)	-2779.73	NA	NA	NA
Ecox	Paer	popo	nad1	MA	0.255426	4.58233	0.0557416	0	954	164.164	789.836	NA	304	239.712	64.2876	NA	NA	1	0.700258:1.29377:0.821957:1.07426:0.626146:1	0.27673(0.334906:0.352201:0.143082)	-1924.83	NA	NA	NA
Pumb	ttra	bast	nad1	MA	0.446273	2.91073	0.15332	0	915	205.587	709.413	NA	400	261.599	138.401	NA	NA	1	0.874511:1.53995:0.916032:1.16627:0.741699:1	0.354098(0.468852:0.370492:0.222951)	-2098.1	NA	NA	NA
Bfus	Ecox	bapo	nad1	MA	0.259078	3.88481	0.06669	0	954	194.951	759.049	NA	337	267.532	69.4677	NA	NA	1	0.884263:1.02689:0.718728:0.953825:0.563834:1	0.3087(0.374214:0.347484:0.204403)	-2021.38	NA	NA	NA
Ccae	Ccri	cofl	cox1	MA	0.146134	4.90585	0.0297877	0	1542	276.626	1265.37	NA	410	360.834	49.1665	NA	NA	1	1.15015:1.86791:1.71153:1.80658:1.10379:1	0.322633(0.427043:0.385214:0.155642)	-2974.43	NA	NA	NA
Bfus	sals	bast	cox2	MA	0.465061	2.57344	0.180715	0	654	165.933	488.067	NA	339	221.345	117.655	NA	NA	1	0.72718:0.74576:0.646982:0.804187:0.495198:1	0.455657(0.522936:0.376147:0.46789)	-1609.59	NA	NA	NA
Gele	Paer	flpo	nad3	MA	0.450629	3.59086	0.125493	0	348	60.8813	287.119	NA	141	88.5772	52.4228	NA	NA	1	1.14605:1.51666:1.23675:1.28334:0.481081:1	0.252874(0.318966:0.288793:0.150862)	-755.038	NA	NA	NA
Dgri	Rvio	rhrh	cob	MA	0.241455	5.0404	0.047904	0	1107	174.978	932.022	NA	353	281.239	71.7613	NA	NA	1	0.965883:2.25228:1.39712:1.40602:0.941396:1	0.280036(0.372629:0.314363:0.153117)	-2248.63	NA	NA	NA
Ncya	Ppur	porh	cob	MA	0.306261	4.14164	0.0739468	0	1104	199.69	904.31	NA	410	307.145	102.855	NA	NA	1	1.06984:1.33041:0.924838:1.14236:0.70255:1	0.288043(0.349185:0.317935:0.197011)	-2376.12	NA	NA	NA
Bfus	Pyez	baba	atp6	MA	0.049124	5.30044	0.00926791	0	759	137.226	621.774	NA	143	137.237	5.76298	NA	NA	0.998556	0.432207:2.3023:0.213118:1.03141:2.13424:1	0.302372(0.343874:0.302372:0.26087)	-1312.34	NA	NA	NA
Ecox	cmob	post	atp6	MA	0.73318	1.92541	0.380791	0	723	161.806	561.194	NA	399	171.931	227.069	NA	NA	1	0.680275:1.59661:0.431571:0.482804:0.973823:1	0.341632(0.392116:0.311203:0.321577)	-1802.63	NA	NA	NA
Paer	Ppur	popo	atp9	MA	0.413716	3.14164	0.131688	0	201	43.1988	157.801	NA	85	57.3919	27.6081	NA	NA	1	0.738589:0.664748:0.675553:0.701784:0.694145:1	0.360697(0.38806:0.462687:0.231343)	-469.171	NA	NA	NA
Dgri	rpil	rhst	nad1	MA	0.516121	2.4445	0.211136	0	933	234.114	698.886	NA	468	287.065	180.935	NA	NA	1	0.895726:1.5015:0.696683:0.71296:0.979131:1	0.405681(0.456592:0.377814:0.382637)	-2247.59	NA	NA	NA
Ssub	bsub	cost	cox1	MA	0.261699	3.97691	0.0658046	0	1545	307.028	1237.97	NA	585	462.329	122.671	NA	NA	1	1.02402:2.36588:1.21285:1.77708:1.4186:1	0.400647(0.487379:0.403883:0.31068)	-3309.76	NA	NA	NA
Ssub	bsub	cost	cox3	MA	0.545964	2.47211	0.220849	0	801	188.813	612.187	NA	404	235.424	168.576	NA	NA	1	1.28285:1.83576:0.796053:0.802469:0.678158:1	0.432584(0.565543:0.41573:0.316479)	-1960.18	NA	NA	NA
Mery	ttra	cost	atp9	MA	0.163977	3.15369	0.0519953	0	228	63.7563	164.244	NA	84	74.0776	9.9224	NA	NA	1	1.25646:1.6939:1.82661:2.07332:2.33672:1	0.41886(0.460526:0.427632:0.368421)	-470.133	NA	NA	NA
Dgri	Pkor	corh	nad2	MA	0.592391	3.07939	0.192373	0	1458	238.961	1219.04	NA	643	324.522	318.478	NA	NA	1	0.861063:1.02724:0.755142:1.16544:0.730119:1	0.239369(0.274691:0.282922:0.160494)	-3250.04	NA	NA	NA
cmob	rpil	stst	cox2	MA	0.419066	2.48926	0.16835	0	732	205.413	526.587	NA	355	247.979	107.021	NA	NA	1	1.09985:1.29848:1.05816:1.06127:0.922423:1	0.543033(0.616803:0.415984:0.596311)	-1785.21	NA	NA	NA
corn	gcho	flst	nad4L	MA	0.667166	2.06118	0.323682	0	276	65.8976	210.102	NA	143	70.374	72.626	NA	NA	1	0.90137:1.53094:0.761437:0.774502:0.398043:1	0.309783(0.402174:0.282609:0.244565)	-645.016	NA	NA	NA
Ccae	Cmer	cocy	nad4L	MA	0.259499	3.68118	0.0704934	0	300	64.9244	235.076	NA	101	80.4627	20.5373	NA	NA	1	0.905794:1.04857:0.887659:0.862311:0.627186:1	0.241667(0.305:0.25:0.17)	-595.874	NA	NA	NA
Pkor	gcho	cofl	cox3	MA	0.200097	5.12467	0.0390458	0	777	126.209	650.791	NA	230	191.453	38.5468	NA	NA	1	0.715712:1.73405:1.30331:1.32542:1.06884:1	0.315315(0.42471:0.355212:0.166023)	-1562.52	NA	NA	NA
Apli	Hrub	flfl	cox2	MA	0.58311	2.65611	0.219535	0	714	143.589	570.411	NA	370	197.638	172.362	NA	NA	1	1.1551:1.23745:0.917985:0.918704:0.575725:1	0.364846(0.516807:0.35084:0.226891)	-1757.06	NA	NA	NA
Hrub	bsub	flst	cox3	MA	0.602263	2.18738	0.275335	0	777	194.965	582.035	NA	394	216.249	177.751	NA	NA	1	1.43288:1.60923:1.07194:1.07769:0.732689:1	0.445302(0.57722:0.405405:0.353282)	-1836.84	NA	NA	NA
Bfus	Ncya	barh	nad5	MA	0.46475	4.36486	0.106475	0	1968	270.088	1697.91	NA	815	488.212	326.788	NA	NA	1	0.798342:1.16022:0.572335:0.601525:0.766005:1	0.275748(0.317352:0.337139:0.172755)	-4277.91	NA	NA	NA
Cmer	Ncya	cyrh	nad4L	MA	0.379986	4.04752	0.0938813	0	300	50.7164	249.284	NA	104	71.1622	32.8378	NA	NA	1	0.841578:1.32324:0.723174:1.25754:0.490692:1	0.208333(0.27:0.23:0.125)	-597.858	NA	NA	NA
Ecox	Rvio	porh	nad3	MA	0.436946	3.86916	0.11293	0	348	57.0894	290.911	NA	127	80.6113	46.3887	NA	NA	1	4.13189:5.89044:4.77788:5.18608:1.45462:1	0.234195(0.310345:0.237069:0.155172)	-713.525	NA	NA	NA
Ppal	Pven	cofl	nad4	MA	0.303025	4.27217	0.07093	0	1440	252.862	1187.14	NA	519	389.347	129.653	NA	NA	1	1.1434:2.24314:0.990404:1.07096:0.662467:1	0.282986(0.358333:0.316667:0.173958)	-3010.06	NA	NA	NA
Ppur	corn	post	nad5	MA	0.738067	1.98702	0.371444	0	1725	361.769	1363.23	NA	964	401.719	562.281	NA	NA	1	0.964144:1.31464:1.00997:0.91967:1.06943:1	0.373043(0.456522:0.388696:0.273913)	-4334.15	NA	NA	NA
Coff	Mery	cofl	cob	MA	0.137251	5.2013	0.0263879	0	1107	188.597	918.403	NA	299	264.953	34.0466	NA	NA	1	0.862341:1.15516:0.706625:0.709105:0.650708:1	0.304878(0.428184:0.331978:0.154472)	-2111.25	NA	NA	NA
Ppur	bsub	post	cob	MA	0.445545	2.74142	0.162523	0	1107	267.341	839.659	NA	507	335.662	171.338	NA	NA	1	0.951002:1.45999:0.703679:0.790771:1.16738:1	0.398374(0.48645:0.355014:0.353659)	-2574.38	NA	NA	NA
Ecox	Gele	flpo	cox1	MA	0.22656	4.61946	0.0490447	0	1536	270.437	1265.56	NA	482	392.025	89.9753	NA	NA	1	0.853326:1.02827:1.07944:1.34183:1.00347:1	0.31901(0.396484:0.384766:0.175781)	-3175.52	NA	NA	NA
Ccri	Pyez	bafl	nad4L	MA	0.171043	3.8006	0.0450041	0	303	69.2025	233.798	NA	89	77.254	11.746	NA	NA	1	1.74333:2.35744:0.965634:0.941665:0.317017:1	0.257426(0.306931:0.282178:0.183168)	-581.735	NA	NA	NA
Gsul	Hrub	cyfl	nad4L	MA	0.636436	2.43608	0.261254	0	273	55.1515	217.848	NA	130	63.9778	66.0222	NA	NA	1	0.595277:0.606738:0.77527:1.03811:1.00544:1	0.300366(0.351648:0.296703:0.252747)	-631.489	NA	NA	NA
Bfus	corn	bast	nad4L	MA	0.796125	1.58581	0.502031	5.98434e-10	279	72.0306	206.969	NA	146	59.7745	86.2255	NA	NA	1	0.612943:1.03695:0.524441:0.568239:0.55535:1	0.336918(0.403226:0.295699:0.311828)	-679.3	NA	NA	NA
Bfus	Ncya	barh	nad1	MA	0.223718	4.01864	0.0556701	0	945	193.307	751.693	NA	302	248.258	53.7424	NA	NA	1	1.39122:1.50566:1.19028:1.17467:0.865259:1	0.302646(0.369841:0.339683:0.198413)	-1920.06	NA	NA	NA
Ccae	Gsul	cocy	nad1	MA	0.464645	3.12478	0.148697	0	939	188.975	750.025	NA	406	255.319	150.681	NA	NA	1	0.724359:0.899373:1.04036:1.80482:1.29119:1	0.34771(0.43131:0.357827:0.253994)	-2125.97	NA	NA	NA
Bfus	rmar	bast	cox2	MA	0.488427	2.58653	0.188835	0	717	174.823	542.177	NA	368	232.085	135.915	NA	NA	1	1.1338:1.15843:0.942186:0.991546:0.607358:1	0.412831(0.483264:0.378661:0.376569)	-1776.29	NA	NA	NA
Gele	Pkor	cofl	cox3	MA	0.20727	4.75555	0.0435848	0	783	136.471	646.529	NA	248	205.556	42.4437	NA	NA	1	0.80905:2.21814:1.33551:1.29289:1.18026:1	0.328863(0.440613:0.354406:0.191571)	-1601.99	NA	NA	NA
Cmer	rmar	cyst	cox2	MA	0.525166	2.53135	0.207465	0	747	176.804	570.196	NA	394	236.058	157.942	NA	NA	1	1.32482:1.3193:1.11964:1.19023:0.708913:1	0.386881(0.483936:0.353414:0.323293)	-1856.71	NA	NA	NA
Ccri	Pyez	bafl	cox2	MA	0.161094	4.56061	0.035323	0	732	139.579	592.421	NA	215	186.969	28.031	NA	NA	1	1.69755:1.87979:1.61253:1.66336:1.18217:1	0.333333(0.454918:0.342213:0.202869)	-1463.88	NA	NA	NA
Gsul	rmar	cyst	nad5	MA	0.813357	1.7891	0.454619	1.05051e-129	1635	312.749	1322.25	NA	966	330.59	635.41	NA	NA	1	0.967081:0.944049:0.910206:1.11402:0.793604:1	0.443119(0.436697:0.404587:0.488073)	-3957.59	NA	NA	NA
Ecox	Pyez	bapo	cox3	MA	0.334731	4.27089	0.0783748	0	771	130.31	640.69	NA	287	207.169	79.8308	NA	NA	1	1.2074:1.30319:0.983646:1.13911:0.570798:1	0.302853(0.412451:0.340467:0.155642)	-1669.05	NA	NA	NA
Ccae	bsub	cost	cox3	MA	0.556884	2.48847	0.223786	0	744	170.678	573.322	NA	367	209.509	157.491	NA	NA	1	1.32728:1.68061:1.01503:0.981472:0.575415:1	0.426075(0.552419:0.413306:0.3125)	-1817.17	NA	NA	NA
Ccri	Hrub	flfl	cox2	MA	0.604009	2.84893	0.212013	0	720	127.004	592.996	NA	360	180.913	179.087	NA	NA	1	1.35354:1.49337:1.04566:1.04811:0.756697:1	0.329861(0.470833:0.341667:0.177083)	-1725.23	NA	NA	NA
Ssub	rmar	cost	nad2	MA	0.788331	1.64007	0.480669	1.31821e-114	1326	329.53	996.47	NA	842	343.183	498.817	NA	NA	1	1.33779:1.34843:1.38928:1.4117:1.19284:1	0.363876(0.383484:0.355204:0.352941)	-3464.16	NA	NA	NA
rmar	rpil	stst	atp9	MA	0.217372	2.67169	0.0813613	0	222	70.7909	151.209	NA	85	72.4151	12.5849	NA	NA	1	0.919715:1.22307:0.973939:1.04716:0.401438:1	0.524775(0.567568:0.439189:0.567568)	-490.051	NA	NA	NA
Paer	Pumb	bapo	nad4	MA	0.403156	3.6358	0.110885	0	1422	262.544	1159.46	NA	594	398.74	195.26	NA	NA	1	0.761467:0.954216:0.819915:1.12613:0.643643:1	0.288678(0.337553:0.336498:0.191983)	-3167.14	NA	NA	NA
Pyez	bsub	bast	nad5	MA	0.681813	1.90136	0.358593	0	1761	459.456	1301.54	NA	992	492.108	499.892	NA	NA	1	0.93479:1.05027:0.780049:0.813872:0.639567:1	0.424191(0.506814:0.399489:0.366269)	-4533.99	NA	NA	NA
Dgri	Ncya	rhrh	atp6	MA	0.223456	5.8327	0.0383108	0	753	104.245	648.755	NA	208	167.956	40.0442	NA	NA	1	0.556995:1.85589:0.831149:1.05123:0.731183:1	0.202523(0.266932:0.262948:0.0776892)	-1375.83	NA	NA	NA
Pkor	rpil	cost	nad5	MA	0.702612	1.88685	0.372374	0	1809	454.281	1354.72	NA	1044	494.679	549.321	NA	NA	1	0.852595:0.993667:0.819799:0.827645:0.934046:1	0.432283(0.483416:0.421227:0.392206)	-4611.98	NA	NA	NA
cmob	corn	stst	nad4	MA	0.0982691	0.95378	0.103031	6.02934e-97	1467	349.431	1117.57	NA	277	208.346	68.6542	NA	NA	0.302047	1.30479:3.47995:1.8568:1.34956:0.764697:1	0.444444(0.50818:0.428425:0.396728)	-2765.52	NA	NA	NA
rpil	sals	stst	atp9	MA	0.622849	2.0217	0.308082	0	210	56.6191	153.381	NA	119	64.8646	54.1354	NA	NA	1	0.638324:0.58715:0.730095:0.710696:0.853765:1	0.55(0.621429:0.464286:0.564286)	-532.336	NA	NA	NA
Ppur	Pven	copo	atp6	MA	0.476475	3.65931	0.130209	0	750	123.363	626.637	NA	328	197.422	130.578	NA	NA	1	0.975067:1.76085:0.789381:1.31013:0.903755:1	0.252667(0.312:0.298:0.148)	-1642.86	NA	NA	NA
Ccri	cmob	flst	cob	MA	0.312828	3.4099	0.0917412	0	1083	240.294	842.706	NA	467	353.323	113.677	NA	NA	1	0.479774:0.595305:0.376564:0.53156:0.409555:1	0.39289(0.504155:0.358726:0.315789)	-2461.43	NA	NA	NA
rmar	sals	stst	cob	MA	0.356895	3.13722	0.113762	0	1071	247.728	823.272	NA	427	309.855	117.145	NA	NA	1	0.590099:0.606627:0.53992:0.6366:0.381838:1	0.510738(0.540616:0.392157:0.59944)	-2434.38	NA	NA	NA
Apli	bsub	flst	cob	MA	0.312655	3.16677	0.0987301	0	1101	265.149	835.851	NA	452	344.713	107.287	NA	NA	1	0.765061:1.0772:0.664632:0.671193:0.653337:1	0.421435(0.529973:0.358311:0.376022)	-2466.94	NA	NA	NA
Bfus	cmob	bast	nad4	MA	0.698727	1.95347	0.357684	0	1392	334.229	1057.77	NA	763	357.879	405.121	NA	NA	1	0.83105:0.975982:0.764107:0.776813:0.738405:1	0.382902(0.447198:0.380388:0.321121)	-3370.38	NA	NA	NA
Hrub	Pumb	bafl	sdh2	MA	0.31197	4.28389	0.072824	0	735	127.319	607.681	NA	281	208.522	72.4783	NA	NA	1	1.08379:1.38304:0.890027:0.875943:0.426712:1	0.323129(0.34898:0.395918:0.22449)	-1617.39	NA	NA	NA
Cmer	Pyez	bacy	nad4	MA	0.302275	3.84225	0.0786715	0	1440	283.822	1156.18	NA	524	396.827	127.173	NA	NA	1	1.24303:1.62787:1.08492:1.09861:0.68229:1	0.283681(0.338542:0.323958:0.188542)	-3071.24	NA	NA	NA
Gele	Pyez	bafl	nad2	MA	0.471329	3.09507	0.152284	0	1461	294.384	1166.62	NA	641	399.754	241.246	NA	NA	1	1.19706:1.41941:0.912791:0.994809:0.633257:1	0.28987(0.330595:0.337782:0.201232)	-3306.47	NA	NA	NA
Dgri	Pkor	corh	nad4	MA	0.299558	4.58733	0.0653012	0	1434	234.255	1199.74	NA	498	373.19	124.81	NA	NA	1	0.468471:0.837928:0.739071:0.968423:0.39156:1	0.26848(0.330544:0.3159:0.158996)	-2957.45	NA	NA	NA
Cmer	corn	cyst	sdh2	MA	0.522313	2.86898	0.182055	0	672	136.793	535.207	NA	326	190.387	135.613	NA	NA	1	1.0165:1.39786:0.876856:0.899404:0.550548:1	0.38244(0.419643:0.453125:0.274554)	-1647.3	NA	NA	NA
Dgri	cmob	rhst	nad5	MA	0.671144	2.28818	0.293309	0	729	148.257	580.743	NA	386	179.624	206.376	NA	NA	1	0.958496:1.13021:0.762491:0.79787:0.489533:1	0.353224(0.432099:0.360082:0.26749)	-1788.92	NA	NA	NA
bsub	gcho	flst	nad3	MA	0.667342	1.78512	0.373836	2.76188e-40	297	88.3892	208.611	NA	178	94.5649	83.4351	NA	NA	1	0.788535:1.13624:0.509434:0.667649:0.451266:1	0.429293(0.515152:0.308081:0.464646)	-758.776	NA	NA	NA
rmar	rpil	stst	atp9	MA	0.217372	2.67169	0.0813613	0	222	70.7909	151.209	NA	85	72.4151	12.5849	NA	NA	1	0.919715:1.22307:0.973939:1.04716:0.401438:1	0.524775(0.567568:0.439189:0.567568)	-490.051	NA	NA	NA
Ccae	corn	cost	nad4	MA	0.692034	2.07814	0.333007	0	1377	305.943	1071.06	NA	754	348.139	405.861	NA	NA	1	0.979154:1.37581:0.791666:0.816523:0.729637:1	0.357298(0.425926:0.362745:0.283224)	-3421.89	NA	NA	NA
Ppal	cmob	flst	nad5	MA	0.662044	2.03934	0.324636	0	738	181.088	556.912	NA	401	200.663	200.337	NA	NA	1	1.01497:0.965635:1.0711:1.08456:0.852103:1	0.405149(0.471545:0.404472:0.339431)	-1848.75	NA	NA	NA
Pkor	rpil	cost	cox2	MA	0.425728	2.50987	0.169621	0	714	196.738	517.262	NA	366	253.118	112.882	NA	NA	1	0.903341:1.32859:0.617387:0.850677:0.61476:1	0.460784(0.577731:0.365546:0.439076)	-1760.58	NA	NA	NA
Apli	gcho	flfl	atp6	MA	0.127541	4.41	0.0289208	0	753	153.407	599.593	NA	203	182.384	20.6161	NA	NA	1	1.74445:2.04221:2.13427:2.14854:1.9356:1	0.305445(0.37251:0.326693:0.217131)	-1436.48	NA	NA	NA
Ecox	bsub	post	nad4	MA	0.68414	1.92268	0.355826	0	1398	356.527	1041.47	NA	805	394.719	410.281	NA	NA	1	0.85135:0.946146:0.791601:0.809447:0.685955:1	0.372318(0.42382:0.337983:0.35515)	-3527.36	NA	NA	NA
Gele	rmar	flst	cob	MA	0.381775	2.78536	0.137065	0	1074	276.243	797.757	NA	520	372.539	147.461	NA	NA	1	1.45283:1.42267:1.33024:1.35277:0.934519:1	0.396182(0.462291:0.363128:0.363128)	-2539.86	NA	NA	NA
Ccri	Gsul	cyfl	cox3	MA	0.434305	3.23496	0.134254	0	759	153.308	605.692	NA	344	224.776	119.224	NA	NA	1	1.31594:1.45916:1.56544:1.88031:1.58119:1	0.347826(0.41502:0.359684:0.268775)	-1737.86	NA	NA	NA
Cmer	Hrub	cyfl	atp6	MA	0.320738	3.73872	0.0857883	0	738	146.664	591.336	NA	260	193.181	66.8193	NA	NA	1	1.04238:2.36133:1.21695:1.05183:1.00906:1	0.272358(0.343496:0.284553:0.189024)	-1539.23	NA	NA	NA
Apli	Pven	cofl	cox1	MA	0.17089	4.53238	0.0377042	0	1548	294.271	1253.73	NA	466	401.504	64.4963	NA	NA	1	1.21928:1.63702:1.26328:1.99826:0.979341:1	0.332687(0.418605:0.378876:0.200581)	-3134.34	NA	NA	NA
Mery	corn	cost	atp6	MA	0.630994	2.62116	0.240731	0	708	131.274	576.726	NA	353	171.559	181.441	NA	NA	1	1.35858:2.27284:1.41755:2.45696:0.948553:1	0.310028(0.411017:0.330508:0.188559)	-1685.95	NA	NA	NA
Rvio	cmob	rhst	cox3	MA	0.590848	2.46044	0.240139	0	771	168.73	602.27	NA	389	209.459	179.541	NA	NA	1	1.07732:2.26164:0.970696:1.38375:0.646482:1	0.418936(0.507782:0.429961:0.319066)	-1880.34	NA	NA	NA
Pyez	cmob	bast	sdh2	MA	0.658352	2.13681	0.308101	0	654	151.129	502.871	NA	353	174.305	178.695	NA	NA	1	1.56359:1.60448:1.44316:1.45062:0.897411:1	0.409786(0.428899:0.477064:0.323394)	-1662.26	NA	NA	NA
Pven	Pyez	baco	cob	MA	0.151066	5.7391	0.0263222	0	1104	167.72	936.28	NA	308	268.54	39.4597	NA	NA	1	1.06046:1.4081:0.81983:0.833696:0.645771:1	0.297101(0.419837:0.32337:0.148098)	-2119.13	NA	NA	NA
Pumb	Pven	baco	nad2	MA	0.495407	3.58872	0.138046	0	1431	233.431	1197.57	NA	607	355.342	251.658	NA	NA	1	0.872565:1.01491:0.746604:0.937859:0.542596:1	0.25856(0.315514:0.307128:0.15304)	-3137.92	NA	NA	NA
Cmer	Gsul	cycy	nad3	MA	0.45032	3.44244	0.130814	0	351	64.4818	286.518	NA	157	99.288	57.712	NA	NA	1	1.00588:0.961982:1.00731:1.91055:0.970033:1	0.301994(0.367521:0.303419:0.235043)	-778.386	NA	NA	NA
Coff	Ppal	flfl	cox1	MA	0.0555265	4.49878	0.0123426	7.94828e-285	1548	329.048	1218.95	NA	326	311.746	14.2539	NA	NA	1	0.949181:2.27538:0.957008:0.917612:0.632493:1	0.352713(0.443798:0.385659:0.228682)	-2787.44	NA	NA	NA
Cmer	Hrub	cyfl	cox3	MA	0.327828	3.75214	0.0873708	0	777	152.52	624.48	NA	300	220.957	79.0431	NA	NA	1	1.1669:1.22161:0.909879:0.891748:0.531896:1	0.329472(0.436293:0.343629:0.208494)	-1718.98	NA	NA	NA
Ppal	Ppur	flpo	nad2	MA	0.657033	2.5175	0.260986	0	1149	211.812	937.188	NA	579	268.707	310.293	NA	NA	1	0.768147:0.985284:0.813909:1.3433:0.756262:1	0.289817(0.332898:0.298956:0.237598)	-2737.55	NA	NA	NA
Ssub	rmar	cost	cox1	MA	0.287901	3.06899	0.0938097	0	1476	377.931	1098.07	NA	622	488.778	133.222	NA	NA	1	1.49651:1.81299:1.47301:1.78653:0.891022:1	0.403117(0.463415:0.39939:0.346545)	-3355.82	NA	NA	NA
Pkor	Pyez	baco	nad3	MA	0.208918	4.11531	0.050766	0	354	70.9289	283.071	NA	100	83.153	16.847	NA	NA	0.991618	0.906474:0.903052:0.590523:0.631083:0.167063:1	0.286723(0.389831:0.275424:0.194915)	-709.743	NA	NA	NA
Ecox	Pyez	bapo	nad3	MA	0.376873	3.89024	0.0968765	0	351	62.2531	288.747	NA	126	86.9361	39.0639	NA	NA	1	1.66182:1.78769:1.63001:1.74751:0.673216:1	0.260684(0.34188:0.264957:0.175214)	-734.584	NA	NA	NA
Ppal	rmar	flst	atp6	MA	0.637411	1.90119	0.335269	0	690	197.966	492.034	NA	380	207.278	172.722	NA	NA	1	1.05001:1.0894:0.890267:0.897965:0.80641:1	0.393478(0.469565:0.352174:0.358696)	-1745.28	NA	NA	NA
Ecox	Gele	flpo	nad5	MA	0.450686	4.09634	0.110022	0	1905	287.039	1617.96	NA	775	478.347	296.653	NA	NA	1	0.958233:1.16303:0.891165:0.923989:0.941549:1	0.268766(0.322047:0.307087:0.177165)	-4147.73	NA	NA	NA
Rvio	cmob	rhst	cox1	MA	0.246328	3.58825	0.0686486	0	1530	345.047	1184.95	NA	604	488.771	115.229	NA	NA	1	0.914153:1.70322:1.06503:1.27338:0.604383:1	0.411765(0.477451:0.404902:0.352941)	-3395.43	NA	NA	NA
Cmer	Ssub	cocy	cox2	MA	0.230079	5.14355	0.0447315	0	771	120.813	650.187	NA	239	192.628	46.3722	NA	NA	1	1.12942:1.58747:1.15586:1.18525:0.630503:1	0.313878(0.457198:0.315175:0.169261)	-1583.23	NA	NA	NA
Gele	Pyez	bafl	cob	MA	0.0978261	5.87127	0.0166618	0	1110	173.452	936.548	NA	269	246.797	22.2031	NA	NA	1	0.842883:2.95065:0.618708:0.678437:0.765048:1	0.316667(0.431081:0.331081:0.187838)	-2051.33	NA	NA	NA
Ncya	bsub	rhst	atp9	MA	0.0944313	3.12521	0.030216	9.07466e-43	216	64.5387	151.461	NA	64	59.7622	4.23783	NA	NA	1	1.71147:1.89682:1.72796:1.73687:0.959332:1	0.439815(0.5625:0.416667:0.340278)	-419.874	NA	NA	NA
corn	rmar	stst	cox2	MA	0.471547	2.46263	0.191481	0	720	191.095	528.905	NA	363	237.259	125.741	NA	NA	1	1.10772:1.2472:0.986527:0.996303:0.714338:1	0.458333(0.541667:0.416667:0.416667)	-1788.11	NA	NA	NA
Apli	gcho	flfl	sdh2	MA	0.130169	5.24138	0.024835	0	729	124.062	604.938	NA	196	174.829	21.1713	NA	NA	1	0.846544:1.28361:0.937194:0.497755:0.353329:1	0.30806(0.338115:0.375:0.211066)	-1401.37	NA	NA	NA
Ccae	Hrub	cofl	nad4L	MA	0.225054	3.39463	0.066297	0	300	73.3485	226.651	NA	106	87.9769	18.0231	NA	NA	1	1.38817:1.43695:0.968603:0.953371:0.371665:1	0.27(0.32:0.28:0.21)	-613.278	NA	NA	NA
Cmer	corn	cyst	nad1	MA	0.447929	2.86325	0.15644	0	939	214.627	724.373	NA	445	291.232	153.768	NA	NA	1	1.04363:1.31559:1.04482:1.05429:0.908327:1	0.364217(0.460064:0.391374:0.241214)	-2190.07	NA	NA	NA
Ccae	gcho	cofl	cob	MA	0.149442	4.68573	0.0318929	0	1104	207.001	896.999	NA	310	272.359	37.6406	NA	NA	1	0.997029:3.00395:1.63098:1.68638:0.536438:1	0.303442(0.41712:0.322011:0.171196)	-2151.98	NA	NA	NA
corn	rmar	stst	nad5	MA	0.752843	1.65158	0.455832	4.49238e-127	1857	510.682	1346.32	NA	1108	503.244	604.756	NA	NA	1	1.15736:1.11562:1.2449:1.18492:1.18815:1	0.455843(0.506462:0.444265:0.416801)	-4871.97	NA	NA	NA
Hrub	Ppur	flpo	nad4	MA	0.441272	3.07247	0.143621	0	1431	303.869	1127.13	NA	647	422.123	224.877	NA	NA	1	1.03562:1.75127:1.15729:1.5091:0.713805:1	0.301188(0.359539:0.308176:0.235849)	-3284.95	NA	NA	NA
Gsul	Ssub	cocy	cox3	MA	0.514886	2.8486	0.18075	0	777	161.516	615.484	NA	368	217.909	150.091	NA	NA	1	1.39754:1.47868:1.59605:1.63394:1.55675:1	0.368082(0.418919:0.368726:0.316602)	-1835.18	NA	NA	NA
Apli	Gele	flfl	cob	MA	0.0858793	5.10361	0.0168272	0	1107	201.671	905.329	NA	268	249.177	18.8227	NA	NA	1	1.18145:3.21815:1.03122:1.0518:1.05119:1	0.332882(0.443089:0.331978:0.223577)	-2041.66	NA	NA	NA
Ccae	Ecox	copo	nad4L	MA	0.342032	3.53654	0.0967139	0	288	59.319	228.681	NA	111	80.8542	30.1458	NA	NA	1	0.99494:1.27665:0.734711:0.73669:0.508021:1	0.248264(0.317708:0.270833:0.15625)	-607.165	NA	NA	NA
Gsul	rmar	cyst	cox3	MA	0.612458	2.18447	0.280368	0	747	184.155	562.845	NA	412	221.874	190.126	NA	NA	1	2.0154:1.89735:1.84021:1.99238:1.05545:1	0.444444(0.463855:0.37751:0.491968)	-1889.62	NA	NA	NA
Apli	bsub	flst	atp6	MA	0.726655	1.71308	0.424181	1.7209e-51	708	196.192	511.808	NA	403	191.307	211.693	NA	NA	1	1.05658:1.34434:0.935515:0.929893:1.06147:1	0.423729(0.506356:0.362288:0.402542)	-1807.04	NA	NA	NA
Bfus	ttra	bast	cox1	MA	0.253646	3.50594	0.0723474	0	1359	311.871	1047.13	NA	516	415.154	100.846	NA	NA	1	0.899129:1.51294:1.16133:1.22622:1.25799:1	0.400294(0.469095:0.401766:0.330022)	-3017.35	NA	NA	NA
Cmer	Gele	cyfl	nad5	MA	0.369375	3.90106	0.0946859	0	1908	340.697	1567.3	NA	740	515.47	224.53	NA	NA	1	0.877912:1.71965:0.759371:0.796802:0.611955:1	0.278826(0.330975:0.325472:0.180031)	-4147.89	NA	NA	NA
Ecox	Pyez	bapo	nad1	MA	0.264205	4.00694	0.0659369	0	951	186.96	764.04	NA	312	245.774	66.2264	NA	NA	1	1.02978:1.5436:0.858679:1.04723:0.686002:1	0.303365(0.380126:0.345426:0.184543)	-1984.2	NA	NA	NA
Pyez	Ssub	baco	nad4L	MA	0.287666	3.37473	0.0852413	0	300	69.2245	230.776	NA	110	85.6584	24.3416	NA	NA	1	1.04475:1.22601:0.70535:0.633116:0.343341:1	0.266667(0.335:0.265:0.2)	-621.758	NA	NA	NA
Paer	gcho	flpo	cox2	MA	0.25337	5.06478	0.0500259	0	708	109.867	598.133	NA	223	175.266	47.7337	NA	NA	1	0.814485:1.05741:0.73287:0.733109:0.603233:1	0.294492(0.411017:0.332627:0.139831)	-1465.52	NA	NA	NA
Apli	Pkor	cofl	nad1	MA	0.119738	3.81742	0.0313661	0	951	226.393	724.607	NA	274	249.002	24.9979	NA	NA	1	1.01119:1.21286:0.73006:0.719695:0.455713:1	0.342797(0.425868:0.369085:0.233438)	-1854.68	NA	NA	NA
Ecox	rpil	post	cox1	MA	0.317109	3.29265	0.0963079	0	1497	343.563	1153.44	NA	635	479.849	155.151	NA	NA	1	0.880872:1.83937:1.06368:1.54696:1.31923:1	0.41483(0.448898:0.398798:0.396794)	-3365.95	NA	NA	NA
Ccri	Pyez	bafl	nad2	MA	0.388595	3.44178	0.112905	0	1455	291.366	1163.63	NA	583	401.816	181.184	NA	NA	1	1.20191:1.34713:0.964556:0.96572:0.660509:1	0.282131(0.316495:0.335052:0.194845)	-3207.47	NA	NA	NA
Gele	Mery	cofl	nad3	MA	0.264159	4.24015	0.0622995	0	348	64.4047	283.595	NA	113	88.6744	24.3256	NA	NA	1	0.894665:1.94141:0.865634:1.03259:0.610198:1	0.281609(0.349138:0.297414:0.198276)	-714.762	NA	NA	NA
Gele	bsub	flst	atp6	MA	0.693091	1.75295	0.395386	2.41492e-53	675	195.464	479.536	NA	373	189.339	183.661	NA	NA	1	1.11856:1.18059:0.934282:0.909291:0.881618:1	0.405926(0.484444:0.346667:0.386667)	-1698.59	NA	NA	NA
Mery	corn	cost	cox3	MA	0.565364	3.13327	0.180439	0	756	127.958	628.042	NA	367	194.63	172.37	NA	NA	1	0.926691:1.22282:0.794283:0.836622:0.893555:1	0.373016(0.480159:0.406746:0.232143)	-1789.98	NA	NA	NA
Ncya	Rvio	rhrh	cox1	MA	0.272074	4.94412	0.0550298	0	1557	242.587	1314.41	NA	518	399.024	118.976	NA	NA	1	1.06104:2.38574:1.12052:1.58484:0.924755:1	0.307643(0.38921:0.368979:0.16474)	-3244.88	NA	NA	NA
Rvio	ttra	rhst	nad1	MA	0.448836	3.02882	0.148188	0	933	199.317	733.683	NA	407	263.349	143.651	NA	NA	1	0.778109:1.74107:0.984935:1.25491:0.843966:1	0.345123(0.438907:0.37299:0.223473)	-2123.07	NA	NA	NA
Ccri	sals	flst	nad4	MA	0.74306	1.66076	0.447422	2.32875e-101	1413	395.617	1017.38	NA	840	390.587	449.413	NA	NA	1	0.952605:1.04076:0.887731:0.951849:0.90314:1	0.406936(0.449045:0.388535:0.383227)	-3468.05	NA	NA	NA
Ncya	Rvio	rhrh	nad3	MA	0.419063	3.51175	0.119332	0	339	63.6785	275.322	NA	120	79.1586	40.8414	NA	NA	1	1.23343:1.30088:0.858424:1.20734:0.277461:1	0.246313(0.336283:0.230088:0.172566)	-704.963	NA	NA	NA
Pumb	Ssub	baco	cob	MA	0.14221	4.92739	0.0288612	0	1113	199.516	913.484	NA	310	273.817	36.1825	NA	NA	1	1.39164:2.11915:1.13601:1.19426:0.868858:1	0.32345(0.436658:0.34097:0.192722)	-2116.94	NA	NA	NA
Ecox	Pven	copo	atp9	MA	0.132637	4.9947	0.0265556	0	222	39.6034	182.397	NA	58	51.6794	6.32058	NA	NA	1	1.30652:1.57376:1.7172:1.76518:2.48237:1	0.333333(0.425676:0.432432:0.141892)	-412.353	NA	NA	NA
Dgri	Ncya	rhrh	cox1	MA	0.159198	6.47926	0.0245704	0	1563	207.937	1355.06	NA	407	350.826	56.1736	NA	NA	1	0.546227:1.15482:0.450664:1.45073:0.503295:1	0.288548(0.380998:0.356046:0.128599)	-2949.09	NA	NA	NA
Cmer	Paer	cypo	atp9	MA	0.137665	4.85065	0.0283806	0	228	41.187	186.813	NA	56	49.6134	6.38658	NA	NA	0.989041	2.297:2.91201:4.09885:4.49167:13.4244:1	0.355263(0.480263:0.427632:0.157895)	-433.271	NA	NA	NA
Pyez	cmob	bast	cox3	MA	0.566846	2.40482	0.235713	0	768	180.994	587.006	NA	392	222.163	169.837	NA	NA	1	0.946814:1.88888:0.690576:0.762307:0.597496:1	0.430339(0.521484:0.449219:0.320312)	-1881.46	NA	NA	NA
Ccae	Gele	cofl	cox1	MA	0.151119	4.62929	0.0326441	0	1545	292.87	1252.13	NA	414	363.296	50.7039	NA	NA	1	1.20628:1.58568:1.28753:1.6431:0.879428:1	0.32945(0.424272:0.38932:0.174757)	-3031.08	NA	NA	NA
Gele	Ppal	flfl	nad3	MA	0.176613	4.33092	0.0407795	0	351	69.5685	281.431	NA	103	88.4144	14.5856	NA	NA	1	1.17515:4.03935:1.55656:3.12141:1.02152:1	0.294872(0.380342:0.294872:0.209402)	-676.575	NA	NA	NA
Ccri	corn	flst	nad2	MA	0.764516	1.87494	0.407756	0	1311	278.021	1032.98	NA	765	304.174	460.826	NA	NA	1	0.807475:1.59563:0.81278:0.830007:0.709223:1	0.350877(0.407323:0.370709:0.2746)	-3285.61	NA	NA	NA
Ccri	sals	flst	cox3	MA	0.497249	2.64873	0.187731	0	738	172.454	565.546	NA	380	235.2	144.8	NA	NA	1	1.0651:1.69862:0.916979:1.70171:0.591226:1	0.420054(0.471545:0.426829:0.361789)	-1777.89	NA	NA	NA
Gsul	Mery	cocy	atp9	MA	0.152951	3.78834	0.0403741	0	228	53.1243	174.876	NA	74	65.3188	8.68116	NA	NA	1	5.80316:6.22301:7.23462:7.7368:14.6721:1	0.379386(0.467105:0.421053:0.25)	-444.92	NA	NA	NA
Gsul	Pumb	bacy	cox2	MA	0.350518	3.2806	0.106846	0	693	153.61	539.39	NA	290	210.882	79.1183	NA	NA	1	1.21764:1.54469:1.6144:1.76709:1.30738:1	0.383117(0.454545:0.352814:0.341991)	-1584.32	NA	NA	NA
Ssub	bsub	cost	nad1	MA	0.501264	2.29544	0.218374	0	936	260.185	675.815	NA	471	300.533	170.467	NA	NA	1	1.32306:1.69316:1.21917:1.35626:1.0712:1	0.418269(0.514423:0.376603:0.363782)	-2275.02	NA	NA	NA
bsub	ttra	stst	nad1	MA	0.458914	2.27813	0.201444	0	924	274.824	649.176	NA	445	301.523	143.477	NA	NA	1	1.36499:1.52483:1.17417:1.21341:1.19217:1	0.448593(0.556818:0.386364:0.402597)	-2223.3	NA	NA	NA
Ppal	rmar	flst	nad4L	MA	0.698972	1.71108	0.408497	2.63741e-19	258	76.7359	181.264	NA	142	72.2667	69.7333	NA	NA	1	1.56304:1.50478:1.14281:1.15126:0.550772:1	0.395349(0.436047:0.354651:0.395349)	-650.116	NA	NA	NA
corn	rmar	stst	cox1	MA	0.217461	3.3788	0.0643604	0	1464	362.39	1101.61	NA	541	452.475	88.5248	NA	NA	1	0.796947:1.76741:1.73342:1.73976:0.776719:1	0.456626(0.516393:0.413934:0.439549)	-3224.24	NA	NA	NA
Ppur	rpil	post	nad5	MA	0.755379	1.6579	0.455625	2.847e-140	1719	465.923	1253.08	NA	1049	471.38	577.62	NA	NA	1	1.11422:1.22459:0.957593:0.964723:0.808271:1	0.433682(0.475567:0.397033:0.428447)	-4444.05	NA	NA	NA
Cmer	rpil	cyst	cox3	MA	0.572452	2.07364	0.276062	0	771	219.586	551.414	NA	410	242.14	167.86	NA	NA	1	1.35504:1.3163:1.09559:1.10839:0.887274:1	0.450904(0.527132:0.424419:0.401163)	-1945.46	NA	NA	NA
Apli	Ncya	flrh	cob	MA	0.212908	4.5472	0.0468218	0	1101	199.938	901.062	NA	368	303.878	64.122	NA	NA	1	1.02592:1.61282:0.916817:1.92382:0.653477:1	0.314714(0.395095:0.326975:0.222071)	-2290.55	NA	NA	NA
Ecox	bsub	post	atp9	MA	0.148177	3.4675	0.042733	0	219	56.201	162.799	NA	72	64.0691	7.93086	NA	NA	1	3.95081:5.47372:6.70361:7.17028:17.2512:1	0.43379(0.547945:0.438356:0.315068)	-450.135	NA	NA	NA
Ppal	sals	flst	nad4	MA	0.721543	1.6909	0.426722	2.0553e-150	1380	396.419	983.581	NA	850	412.869	437.131	NA	NA	1	1.02002:0.966605:0.943494:1.0345:0.803788:1	0.43442(0.482609:0.394565:0.426087)	-3474.67	NA	NA	NA
Ccae	Ppal	cofl	cox3	MA	0.265621	4.36791	0.0608119	0	744	133.188	610.812	NA	259	202.52	56.4803	NA	NA	1	1.09917:1.85922:0.834375:1.06964:0.543621:1	0.338038(0.433468:0.368952:0.211694)	-1595.19	NA	NA	NA
Pumb	cmob	bast	nad5	MA	0.633071	2.12983	0.29724	0	735	180.184	554.816	NA	404	210.939	193.061	NA	NA	1	1.06977:1.01203:0.956252:0.975499:0.690295:1	0.395918(0.481633:0.4:0.306122)	-1826.53	NA	NA	NA
Hrub	Ncya	flrh	nad1	MA	0.241289	3.93815	0.0612697	0	948	194.559	753.441	NA	333	269.141	63.8591	NA	NA	1	1.36363:1.46592:1.31229:1.30595:0.848579:1	0.304852(0.376582:0.349684:0.188291)	-1956.85	NA	NA	NA
Paer	cmob	post	cox2	MA	0.474449	2.85236	0.166335	0	711	157.141	553.859	NA	357	225.057	131.943	NA	NA	1	0.846911:1.62978:1.24664:1.27717:0.767539:1	0.393108(0.504219:0.373418:0.301688)	-1730.78	NA	NA	NA
Apli	Ccae	cofl	atp9	MA	0.0291823	4.13249	0.00706169	2.07275e-37	228	53.9434	174.057	NA	46	44.9752	1.02479	NA	NA	1	1.4649:1.75073:1.32638:1.27559:1.17441:1	0.355263(0.453947:0.421053:0.190789)	-381.317	NA	NA	NA
Pumb	Ssub	baco	nad2	MA	0.484585	3.28098	0.147695	0	1464	269.836	1194.16	NA	631	381.585	249.415	NA	NA	1	1.09612:1.12609:0.94734:0.964647:0.708486:1	0.289617(0.349385:0.330943:0.188525)	-3326.61	NA	NA	NA
Ecox	Pven	copo	nad4L	MA	0.347891	4.1035	0.084779	0	300	52.0907	247.909	NA	108	76.9516	31.0484	NA	NA	1	0.884545:1.02602:0.720145:0.695987:0.477454:1	0.233333(0.32:0.265:0.115)	-606.361	NA	NA	NA
Mery	gcho	cofl	nad5	MA	0.303963	4.70519	0.0646015	0	1944	307.436	1636.56	NA	671	499.296	171.704	NA	NA	1	0.767313:1.12464:0.821214:0.964169:0.584144:1	0.268261(0.337963:0.340278:0.126543)	-4009.4	NA	NA	NA
Ppal	cmob	flst	nad2	MA	0.864966	1.42234	0.608128	6.23147e-30	1398	338.689	1059.31	NA	831	286.351	544.649	NA	NA	1	0.877187:0.921935:0.769004:0.77263:0.618032:1	0.383047(0.435622:0.377682:0.335837)	-3427.88	NA	NA	NA
Ncya	Pven	corh	atp9	MA	0.129422	3.57548	0.0361972	0	222	39.817	182.183	NA	47	40.3219	6.67812	NA	NA	0.747493	3.59345:3.68903:8.53277:6.83331:27.5416:1	0.335586(0.439189:0.412162:0.155405)	-410.839	NA	NA	NA
Ecox	bsub	post	nad2	MA	0.799753	1.66443	0.480498	6.99667e-89	1308	302.915	1005.08	NA	796	306.825	489.175	NA	NA	1	0.903595:0.992661:0.796098:0.787915:0.711828:1	0.349771(0.397936:0.347477:0.303899)	-3310.87	NA	NA	NA
Paer	gcho	flpo	cob	MA	0.264091	5.49246	0.0480826	0	1086	152.858	933.142	NA	349	269.805	79.195	NA	NA	1	0.499105:1.76913:0.786217:0.760823:0.864809:1	0.275783(0.368785:0.335635:0.122928)	-2210.75	NA	NA	NA
Dgri	Ecox	porh	nad4	MA	0.331018	4.93381	0.0670919	0	1434	208.421	1225.58	NA	493	353.527	139.473	NA	NA	1	0.763213:1.22771:0.866986:1.20258:0.508688:1	0.235007(0.288703:0.289749:0.126569)	-2894.25	NA	NA	NA
Pumb	cmob	bast	sdh2	MA	0.660075	2.18535	0.302046	0	675	150.432	524.568	NA	368	179.227	188.773	NA	NA	1	1.18655:1.56276:1.29152:1.30238:1.0052:1	0.407407(0.437778:0.466667:0.317778)	-1714.54	NA	NA	NA
Ccae	Ppur	copo	nad4	MA	0.490352	3.06846	0.159804	0	1428	282.291	1145.71	NA	639	387.606	251.394	NA	NA	1	0.95566:1.62484:1.07159:1.83358:0.787271:1	0.291667(0.35084:0.306723:0.217437)	-3272.95	NA	NA	NA
Pkor	rpil	cost	cob	MA	0.355674	2.86475	0.124155	0	1086	278.882	807.118	NA	481	353.853	127.147	NA	NA	1	0.9697:1.65324:0.652413:0.696681:0.79135:1	0.419429(0.48895:0.377072:0.392265)	-2546.87	NA	NA	NA
Ncya	Paer	porh	nad4	MA	0.409065	4.44568	0.0920141	0	1419	207.733	1211.27	NA	556	361.856	194.144	NA	NA	1	0.621854:0.960379:0.690808:1.19589:0.593889:1	0.248767(0.292812:0.318182:0.135307)	-3017.18	NA	NA	NA
Pven	cmob	cost	cox3	MA	0.577319	2.75082	0.209872	0	762	148.186	613.814	NA	387	207.027	179.973	NA	NA	1	0.69935:1.00194:0.529499:0.695641:0.458576:1	0.383858(0.488189:0.391732:0.271654)	-1849.97	NA	NA	NA
Bfus	rmar	bast	nad2	MA	0.827181	1.49168	0.554531	4.63039e-55	1323	344.08	978.92	NA	843	327.041	515.959	NA	NA	1	1.03971:1.01782:1.00007:1.04868:0.956108:1	0.38511(0.393424:0.377551:0.384354)	-3462.89	NA	NA	NA
Cmer	rpil	cyst	sdh2	MA	0.653363	2.11441	0.309004	0	696	165.127	530.873	NA	420	210.693	209.307	NA	NA	1	0.812939:0.862336:0.831669:0.864935:0.642348:1	0.466236(0.439655:0.489224:0.469828)	-1835.95	NA	NA	NA
Ecox	Ppal	flpo	atp9	MA	0.108104	4.3205	0.0250211	0	225	47.6395	177.36	NA	55	50.3132	4.68682	NA	NA	1	1.04406:1.07696:1.4681:1.58418:2.27695:1	0.357778(0.46:0.433333:0.18)	-415.834	NA	NA	NA
Mery	Rvio	corh	cox3	MA	0.407464	4.09206	0.0995742	0	768	123.505	644.495	NA	308	202.683	105.317	NA	NA	1	0.914953:1.49225:1.0693:1.07483:0.632614:1	0.320964(0.425781:0.353516:0.183594)	-1734.9	NA	NA	NA
Coff	Ssub	cofl	nad4L	MA	0.279793	3.46435	0.0807635	0	300	67.8469	232.153	NA	101	79.1319	21.8681	NA	NA	1	0.713186:0.829998:0.543972:0.494919:0.328989:1	0.26(0.315:0.265:0.2)	-608.162	NA	NA	NA
Apli	Coff	flfl	nad5	MA	0.220809	3.87877	0.0569275	0	1971	419.847	1551.15	NA	646	533.742	112.258	NA	NA	1	0.668019:1.16821:0.552971:0.993079:0.440907:1	0.323186(0.361492:0.351598:0.256469)	-4135.85	NA	NA	NA
Apli	Dgri	flrh	nad2	MA	0.511708	3.1479	0.162555	0	1434	265.614	1168.39	NA	645	376.082	268.918	NA	NA	1	1.40473:1.64998:1.24352:1.32185:0.889947:1	0.254184(0.294979:0.293933:0.17364)	-3190.01	NA	NA	NA
Apli	gcho	flfl	cox3	MA	0.0854015	4.6039	0.0185498	0	777	157.274	619.726	NA	180	167.739	12.2607	NA	NA	1	1.67481:3.02831:1.25992:1.33633:0.433502:1	0.337194(0.457529:0.368726:0.185328)	-1425.08	NA	NA	NA
Dgri	gcho	flrh	nad4	MA	0.298246	4.51131	0.0661107	0	1431	238.356	1192.64	NA	489	367.45	121.55	NA	NA	1	0.657351:0.753727:0.639936:0.612911:0.480387:1	0.256813(0.309224:0.318658:0.142558)	-2915.97	NA	NA	NA
Apli	rpil	flst	nad4	MA	0.685601	1.85122	0.370351	2.21177e-171	1347	363.322	983.678	NA	772	385.478	386.522	NA	NA	1	0.951589:1.04538:0.88671:0.893963:0.793394:1	0.438753(0.477728:0.395323:0.443207)	-3416.49	NA	NA	NA
Ccri	Coff	flfl	cox2	MA	0.112426	5.32471	0.021114	0	738	125.67	612.33	NA	186	168.65	17.3503	NA	NA	1	1.04995:1.21743:0.843037:0.698977:0.528473:1	0.308943(0.430894:0.325203:0.170732)	-1380.94	NA	NA	NA
Apli	Pumb	bafl	nad5	MA	0.254564	4.24871	0.0599157	0	1956	365.052	1590.95	NA	675	535.238	139.762	NA	NA	1	0.658004:1.11629:0.62838:0.794321:0.42132:1	0.326431(0.377301:0.358896:0.243098)	-4107.43	NA	NA	NA
Apli	Cmer	cyfl	cob	MA	0.144445	4.38244	0.0329601	0	1119	225.901	893.099	NA	326	288.417	37.583	NA	NA	1	1.26672:2.20776:0.697419:0.631126:0.592518:1	0.332887(0.431635:0.331099:0.235925)	-2209.66	NA	NA	NA
Bfus	Dgri	barh	atp6	MA	0.348977	3.58383	0.0973756	0	756	152.147	603.853	NA	278	200.509	77.491	NA	NA	1	1.12001:2.58757:0.694003:0.962263:0.502301:1	0.258598(0.311508:0.285714:0.178571)	-1593.37	NA	NA	NA
Apli	Ncya	flrh	nad5	MA	0.411789	3.85842	0.106725	0	1950	332.792	1617.21	NA	811	534.034	276.966	NA	NA	1	0.77927:1.46635:0.653774:0.810957:0.507936:1	0.278462(0.326923:0.323846:0.184615)	-4308.1	NA	NA	NA
Paer	rmar	post	cox2	MA	0.429079	2.90995	0.147452	0	696	160.17	535.83	NA	333	222.998	110.002	NA	NA	1	1.11802:0.986497:1.10007:1.19147:1.04273:1	0.377155(0.452586:0.375:0.303879)	-1667.15	NA	NA	NA
Hrub	Pumb	bafl	atp6	MA	0.250076	3.64424	0.0686223	0	735	162.395	572.605	NA	265	213.372	51.6281	NA	NA	1	1.52211:2.12566:1.13821:1.06479:1.19775:1	0.29932(0.371429:0.293878:0.232653)	-1539.85	NA	NA	NA
Ccae	Gsul	cocy	atp6	MA	0.562887	2.63409	0.213693	0	726	153.217	572.783	NA	356	197.903	158.097	NA	NA	1	1.11824:1.26137:1.18863:1.96963:1.03664:1	0.334022(0.355372:0.307851:0.338843)	-1699.28	NA	NA	NA
Hrub	Rvio	flrh	atp9	MA	0.111531	3.86467	0.0288591	0	228	53.9738	174.026	NA	58	53.0625	4.93745	NA	NA	1	1.13874:4.29723:1.68974:1.70226:1.15492:1	0.364035(0.467105:0.421053:0.203947)	-426.521	NA	NA	NA
Ccri	Coff	flfl	nad5	MA	0.22558	4.18378	0.0539179	0	1968	385.038	1582.96	NA	639	523.056	115.944	NA	NA	1	0.931591:1.81425:0.885027:0.840747:0.504119:1	0.292175(0.334604:0.341463:0.200457)	-4041.01	NA	NA	NA
Hrub	Ppur	flpo	cob	MA	0.319434	3.67236	0.0869833	0	1116	226.522	889.478	NA	431	321.269	109.731	NA	NA	1	1.14881:2.11928:1.02773:1.04142:0.563548:1	0.324821(0.416667:0.319892:0.237903)	-2461.35	NA	NA	NA
Apli	Hrub	flfl	nad5	MA	0.264174	3.87597	0.068157	0	1965	400.327	1564.67	NA	703	555.121	147.879	NA	NA	1	0.912853:1.66881:0.854436:1.03154:0.586656:1	0.324173(0.381679:0.348092:0.242748)	-4249.78	NA	NA	NA
Cmer	Pyez	bacy	nad2	MA	0.547492	3.01113	0.181823	0	1473	270.553	1202.45	NA	675	373.321	301.679	NA	NA	1	0.897274:1.40023:0.857634:1.03979:0.868842:1	0.267821(0.298371:0.322811:0.182281)	-3351.3	NA	NA	NA
Bfus	corn	bast	cox3	MA	0.566723	2.63505	0.215071	0	762	159.625	602.375	NA	383	211.414	171.586	NA	NA	1	0.792793:1.37433:0.723713:0.931964:0.893575:1	0.401575(0.5:0.433071:0.271654)	-1855.91	NA	NA	NA
Ccae	sals	cost	cob	MA	0.367068	2.73424	0.134248	0	1074	287.165	786.835	NA	497	363.346	133.654	NA	NA	1	0.681536:0.960303:0.609035:0.85172:0.479399:1	0.425047(0.494413:0.361732:0.418994)	-2456.24	NA	NA	NA
Bfus	rpil	bast	atp6	MA	0.731296	1.64677	0.444079	7.09716e-62	708	207.808	500.192	NA	434	209.774	224.226	NA	NA	1	0.968909:1.04109:0.84385:0.867779:0.87432:1	0.440678(0.457627:0.394068:0.470339)	-1849.93	NA	NA	NA
Apli	Ncya	flrh	nad2	MA	0.528648	3.23375	0.163478	0	1440	250.913	1189.09	NA	647	364.563	282.437	NA	NA	1	1.30605:1.70005:0.998173:1.0728:0.861399:1	0.247917(0.289583:0.285417:0.16875)	-3184.86	NA	NA	NA
Pumb	sals	bast	nad2	MA	0.80807	1.49729	0.539688	7.02736e-61	1305	363.409	941.591	NA	834	347.742	486.258	NA	NA	1	0.889648:0.912486:0.820043:0.992369:0.584583:1	0.426054(0.470115:0.390805:0.417241)	-3417.34	NA	NA	NA
Gele	Ssub	cofl	nad2	MA	0.522793	3.11932	0.167599	0	1452	266.858	1185.14	NA	663	380.091	282.909	NA	NA	1	1.06907:1.42404:0.93259:0.978036:0.674877:1	0.272383(0.321281:0.313017:0.182851)	-3279.84	NA	NA	NA
Cmer	rpil	cyst	cox2	MA	0.443528	2.54741	0.17411	0	735	194.406	540.594	NA	365	245.931	119.069	NA	NA	1	1.08749:1.40807:0.741489:0.915399:0.537147:1	0.444898(0.538776:0.361224:0.434694)	-1793.78	NA	NA	NA
Pven	cmob	cost	nad2	MA	0.793217	1.77699	0.446383	4.75392e-133	1377	289.437	1087.56	NA	836	312.256	523.744	NA	NA	1	0.643446:1.03061:0.555319:0.622716:0.590916:1	0.336964(0.393246:0.344227:0.27342)	-3481.56	NA	NA	NA
Mery	gcho	cofl	nad4L	MA	0.29913	4.19228	0.0713525	0	300	54.0079	245.992	NA	96	72.4533	23.5467	NA	NA	1	1.74949:1.92148:1.15078:1.04853:0.410568:1	0.243333(0.325:0.265:0.14)	-595.475	NA	NA	NA
corn	ttra	stst	nad4	MA	0.661171	1.98749	0.332667	0	1467	374.768	1092.23	NA	770	390.956	379.044	NA	NA	1	1.18657:2.54769:1.36571:2.36857:1.90609:1	0.462849(0.52863:0.417178:0.44274)	-3433.73	NA	NA	NA
Coff	rmar	flst	nad1	MA	0.549244	2.20269	0.249351	0	879	239.629	639.371	NA	451	270.82	180.18	NA	NA	1	1.3091:1.29352:1.24154:1.244:1.04905:1	0.409556(0.501706:0.37884:0.348123)	-2086.57	NA	NA	NA
Gele	gcho	flfl	nad3	MA	0.109508	4.69146	0.0233419	0	351	68.2161	282.784	NA	80	72.942	7.058	NA	NA	1	2.15739:2.68863:1.2264:1.23736:0.295042:1	0.266382(0.350427:0.282051:0.166667)	-631.881	NA	NA	NA
Ccae	gcho	cofl	nad4L	MA	0.330463	3.45216	0.0957263	0	300	64.3436	235.656	NA	103	76.2627	26.7373	NA	NA	1	2.74855:3.09401:2.34873:2.34635:0.797477:1	0.251667(0.295:0.285:0.175)	-619.819	NA	NA	NA
Bfus	Ppal	bafl	nad1	MA	0.112145	3.91906	0.0286153	0	954	222.494	731.506	NA	270	246.783	23.2174	NA	NA	1	1.31513:1.34677:1.07732:1.07342:0.617352:1	0.343291(0.418239:0.374214:0.237421)	-1837.5	NA	NA	NA
Ccri	Ecox	flpo	cob	MA	0.239571	5.6556	0.0423599	0	1101	154.584	946.416	NA	346	274.747	71.2533	NA	NA	1	0.795621:2.36911:1.08611:1.24681:0.951582:1	0.27475(0.373297:0.309264:0.141689)	-2204.06	NA	NA	NA
Apli	gcho	flfl	cox2	MA	0.085984	4.93892	0.0174095	0	738	138.997	599.003	NA	179	166.508	12.4923	NA	NA	1	2.13973:2.76692:1.531:1.52247:0.536392:1	0.334688(0.463415:0.339431:0.20122)	-1366.39	NA	NA	NA
Hrub	sals	flst	nad2	MA	0.788505	1.54761	0.509499	6.03871e-68	1296	361.08	934.92	NA	803	346.238	456.762	NA	NA	1	1.20076:1.47168:0.94974:1.58778:0.693542:1	0.408179(0.43287:0.366898:0.424769)	-3350.16	NA	NA	NA
Ssub	gcho	cofl	cox3	MA	0.255448	4.73011	0.0540046	0	777	129.287	647.713	NA	250	196.764	53.2357	NA	NA	1	0.90744:2.03654:1.58569:1.576:0.973583:1	0.318533(0.434363:0.357143:0.164093)	-1624.92	NA	NA	NA
Ccri	Coff	flfl	nad2	MA	0.397697	3.47763	0.114359	0	1470	287.469	1182.53	NA	595	404.645	190.355	NA	NA	1	1.11345:1.33797:1.19711:1.20825:1.10857:1	0.284354(0.322449:0.331633:0.19898)	-3216.2	NA	NA	NA
Ccri	Coff	flfl	atp9	MA	0.00369649	3.69649	0.001	0	228	61.5137	166.486	NA	38	37.8974	0.102569	NA	NA	1	8.90972:4.29001:4.10399:4.09402:0.12087:1	0.364035(0.460526:0.421053:0.210526)	-350.941	NA	NA	NA
Apli	Ccae	cofl	atp6	MA	0.299905	3.56213	0.0841927	0	753	161.599	591.401	NA	296	226.279	69.7209	NA	NA	1	1.21449:1.32421:1.08641:1.40079:0.826818:1	0.300133(0.374502:0.316733:0.209163)	-1658	NA	NA	NA
Pven	Ssub	coco	atp9	MA	0.127414	5.10458	0.0249607	0	225	39.4465	185.553	NA	58	51.9056	6.09441	NA	NA	1	5.58015:5.69325:12.7645:11.6282:29.9718:1	0.326667(0.446667:0.426667:0.106667)	-408.76	NA	NA	NA
Apli	Pven	cofl	nad4	MA	0.300805	4.11673	0.073069	0	1425	261.104	1163.9	NA	515	388.471	126.529	NA	NA	1	1.05257:2.35542:1.0915:1.15323:0.607993:1	0.287719(0.364211:0.321053:0.177895)	-3014.45	NA	NA	NA
Mery	cmob	cost	nad4	MA	0.679799	2.23961	0.303535	0	1368	280.826	1087.17	NA	739	339.756	399.244	NA	NA	1	0.876854:1.3557:0.814779:0.805006:0.856023:1	0.358187(0.433114:0.373904:0.267544)	-3240.31	NA	NA	NA
Bfus	Ccae	baco	cox2	MA	0.261789	4.19185	0.0624518	0	771	144.822	626.178	NA	284	223.617	60.3826	NA	NA	1	0.932237:1.74439:0.939946:0.982491:0.524389:1	0.328145(0.445525:0.338521:0.200389)	-1652.61	NA	NA	NA
Cmer	cmob	cyst	nad4L	MA	0.699227	1.79707	0.389092	1.4016e-24	282	77.2585	204.741	NA	156	76.8047	79.1953	NA	NA	1	0.794303:0.804657:0.83504:0.809564:0.585585:1	0.333333(0.414894:0.271277:0.31383)	-676.022	NA	NA	NA
Ecox	Hrub	flpo	nad1	MA	0.275116	3.91716	0.0702336	0	951	189.28	761.72	NA	326	254.163	71.837	NA	NA	1	0.913285:1.14637:1.01115:1.20578:0.901131:1	0.309148(0.381703:0.358044:0.187697)	-1994.13	NA	NA	NA
Hrub	sals	flst	nad1	MA	0.534075	2.16586	0.246589	0	918	262.118	655.882	NA	488	301.789	186.211	NA	NA	1	0.895427:0.951194:0.822049:0.828609:0.746779:1	0.44281(0.521242:0.392157:0.415033)	-2266.47	NA	NA	NA
Ppal	Pven	cofl	nad1	MA	0.194588	4.62528	0.0420706	0	954	173.418	780.582	NA	282	237.101	44.8989	NA	NA	1	1.08517:2.15517:0.668878:0.756409:1.00135:1	0.305031(0.375786:0.358491:0.180818)	-1875.92	NA	NA	NA
Ccae	sals	cost	nad1	MA	0.488864	2.30809	0.211805	0	894	251.182	642.818	NA	463	300.251	162.749	NA	NA	1	0.787344:0.849776:0.815616:0.832591:0.768695:1	0.426174(0.505034:0.370805:0.402685)	-2170.21	NA	NA	NA
Ccae	Paer	copo	cob	MA	0.313051	4.47142	0.0700116	0	1089	179.899	909.101	NA	395	291.772	103.228	NA	NA	1	1.02476:1.9283:0.849372:0.965477:0.805685:1	0.28742(0.376033:0.329201:0.157025)	-2328.52	NA	NA	NA
Cmer	corn	cyst	cox1	MA	0.226024	4.23577	0.0533609	0	1551	299.38	1251.62	NA	548	448.047	99.9532	NA	NA	1	1.01874:1.63697:1.24052:1.59459:0.614546:1	0.382012(0.474855:0.405222:0.265957)	-3327.35	NA	NA	NA
Ppur	Rvio	porh	cox3	MA	0.505791	3.2875	0.153853	0	768	136.446	631.554	NA	361	210.849	150.151	NA	NA	1	1.10772:2.25407:1.36442:1.4222:1.10593:1	0.322266(0.419922:0.333984:0.212891)	-1815.7	NA	NA	NA
Ppal	sals	flst	atp6	MA	0.622706	1.92614	0.323292	0	729	211.017	517.983	NA	408	227.477	180.523	NA	NA	1	1.34688:1.31821:1.25536:1.31815:0.907839:1	0.40535(0.465021:0.36214:0.388889)	-1825.37	NA	NA	NA
Gsul	ttra	cyst	nad3	MA	0.922189	1.21133	0.7613	0.0101725	312	83.9609	228.039	NA	172	56.068	115.932	NA	NA	1	1.05971:1.0114:1.12432:1.10938:0.68006:1	0.400641(0.485577:0.326923:0.389423)	-754.566	NA	NA	NA
Coff	Pumb	bafl	nad4L	MA	0.15463	3.61854	0.0427326	0	303	73.9475	229.052	NA	90	79.4797	10.5203	NA	NA	1	1.10245:1.20188:0.856643:0.865321:0.540108:1	0.273927(0.29703:0.287129:0.237624)	-594.186	NA	NA	NA
Pven	Ssub	coco	nad3	MA	0.2513	4.9291	0.050983	0	348	55.6988	292.301	NA	107	84.4146	22.5854	NA	NA	1	0.918736:0.889716:0.635862:0.686657:0.327389:1	0.232759(0.271552:0.258621:0.168103)	-697.664	NA	NA	NA
Rvio	rmar	rhst	atp9	MA	0.171133	3.10548	0.0551066	0	222	62.7085	159.292	NA	84	73.6854	10.3146	NA	NA	1	1.24261:1.23909:1.6151:1.63153:1.11172:1	0.416667(0.5:0.425676:0.324324)	-470.475	NA	NA	NA
Gsul	bsub	cyst	cox2	MA	0.458037	2.56286	0.178721	0	711	183.073	527.927	NA	349	230.306	118.694	NA	NA	1	0.937845:1.00047:0.790797:0.81565:0.515019:1	0.482419(0.540084:0.383966:0.523207)	-1735.53	NA	NA	NA
Apli	Pyez	bafl	atp6	MA	0.227899	3.6601	0.0622658	0	759	170.743	588.257	NA	249	205.019	43.9812	NA	NA	1	1.01214:2.52294:1.09569:1.04523:0.80788:1	0.31357(0.365613:0.318182:0.256917)	-1584.27	NA	NA	NA
Dgri	rmar	rhst	atp6	MA	0.612113	2.05017	0.298567	0	696	187.732	508.268	NA	373	206.266	166.734	NA	NA	1	1.5732:1.75495:1.19101:1.18355:0.945009:1	0.341954(0.415948:0.321121:0.288793)	-1698.71	NA	NA	NA
Gsul	Mery	cocy	cox3	MA	0.486857	3.1168	0.156204	0	753	146.922	606.078	NA	349	212.24	136.76	NA	NA	1	1.11678:1.28518:1.33975:1.85634:1.39753:1	0.356574(0.426295:0.348606:0.294821)	-1744.25	NA	NA	NA
Mery	Pyez	baco	cob	MA	0.132157	5.65337	0.0233766	0	1113	174.945	938.055	NA	296	263.03	32.9696	NA	NA	1	0.586983:1.73247:0.575007:0.635728:0.584202:1	0.309075(0.43531:0.33558:0.156334)	-2117.79	NA	NA	NA
Ccri	Gsul	cyfl	cox2	MA	0.322015	3.79354	0.0848852	0	693	135.342	557.658	NA	274	202.999	71.0005	NA	NA	1	1.12048:1.26333:1.33141:1.52735:1.09059:1	0.354978(0.441558:0.339827:0.28355)	-1533.75	NA	NA	NA
bsub	ttra	stst	nad4	MA	0.651875	1.88089	0.346579	8.37312e-144	1461	413.838	1047.16	NA	775	412.899	362.101	NA	NA	1	0.789871:1.10846:1.28061:1.30696:1.22651:1	0.502396(0.567762:0.411704:0.527721)	-3667.69	NA	NA	NA
Ccri	Ssub	cofl	nad2	MA	0.468131	3.41258	0.137178	0	1452	262.281	1189.72	NA	609	375.405	233.595	NA	NA	1	1.00007:1.13268:0.883103:0.937927:0.640918:1	0.262397(0.303719:0.307851:0.17562)	-3213.49	NA	NA	NA
Gele	corn	flst	cox2	MA	0.464742	3.22569	0.144075	0	720	139.584	580.416	NA	334	208.869	125.131	NA	NA	1	0.763016:1.02637:0.719867:0.726548:0.548158:1	0.381944(0.514583:0.377083:0.254167)	-1714.86	NA	NA	NA
Cmer	corn	cyst	nad3	MA	0.706081	2.33034	0.302995	0	300	54.2866	245.713	NA	169	71.2653	97.7347	NA	NA	1	0.980221:1.61596:1.35442:1.76046:0.809535:1	0.311667(0.395:0.32:0.22)	-732.17	NA	NA	NA
Pven	rmar	cost	nad1	MA	0.546351	2.27791	0.239848	0	891	233.433	657.567	NA	464	276.909	187.091	NA	NA	1	1.48738:1.40205:1.47802:1.48315:1.24599:1	0.372054(0.444444:0.358586:0.313131)	-2172.46	NA	NA	NA
Paer	sals	post	cob	MA	0.357639	2.85814	0.12513	0	1053	270.508	782.492	NA	522	383.271	138.729	NA	NA	1	1.11256:1.21106:0.883976:0.957608:0.547081:1	0.393162(0.444444:0.37037:0.364672)	-2461.63	NA	NA	NA
Hrub	corn	flst	nad2	MA	0.765218	1.83758	0.416428	0	1386	303.45	1082.55	NA	808	325.073	482.927	NA	NA	1	0.778945:1.07818:0.649685:0.609106:0.605916:1	0.364358(0.418831:0.375541:0.298701)	-3502	NA	NA	NA
Apli	Dgri	flrh	nad3	MA	0.305184	4.35652	0.0700523	0	354	60.7121	293.288	NA	125	93.3945	31.6055	NA	NA	1	0.842653:2.16311:0.496521:0.821331:0.461942:1	0.264124(0.385593:0.254237:0.152542)	-726.91	NA	NA	NA
Coff	gcho	flfl	sdh2	MA	0.169026	6.33116	0.0266975	0	732	98.7115	633.289	NA	206	175.876	30.1239	NA	NA	1	0.672766:0.740116:0.734119:0.633749:0.633161:1	0.284836(0.321721:0.379098:0.153689)	-1420.37	NA	NA	NA
Ecox	Pkor	copo	atp9	MA	0.062216	4.20424	0.0147984	2.16912e-33	216	47.5489	168.451	NA	42	39.9078	2.09221	NA	NA	0.974015	1.43793:4.43634:2.70325:4.80311:0.268873:1	0.356481(0.486111:0.430556:0.152778)	-367.543	NA	NA	NA
Ecox	Pyez	bapo	nad2	MA	0.698386	2.44409	0.285745	0	1458	251.906	1206.09	NA	726	306.573	419.427	NA	NA	1	0.984301:1.01448:0.909399:0.958112:0.959172:1	0.254458(0.286008:0.300412:0.176955)	-3350.25	NA	NA	NA
Cmer	gcho	cyfl	sdh2	MA	0.237426	5.98184	0.0396911	0	726	96.377	629.623	NA	243	192.965	50.0355	NA	NA	1	0.785446:0.905547:0.762227:0.73843:0.533875:1	0.290634(0.32438:0.376033:0.171488)	-1512.09	NA	NA	NA
Rvio	corn	rhst	nad2	MA	0.786083	1.82875	0.429848	1.18009e-101	1302	267.124	1034.88	NA	736	276.143	459.857	NA	NA	1	0.951672:1.65965:0.79396:0.800019:0.753376:1	0.349078(0.421659:0.361751:0.263825)	-3216.19	NA	NA	NA
Paer	rmar	post	cox3	MA	0.516587	2.43805	0.211885	0	738	185.67	552.33	NA	409	250.872	158.128	NA	NA	1	1.21647:1.303:1.17126:1.17954:0.850603:1	0.394986(0.479675:0.371951:0.333333)	-1840.14	NA	NA	NA
Cmer	Ppur	cypo	cob	MA	0.311136	4.35382	0.0714627	0	1125	191.698	933.302	NA	391	290.076	100.924	NA	NA	1	0.449147:0.798013:0.4089:0.222605:0.460325:1	0.308(0.384:0.324:0.216)	-2346.7	NA	NA	NA
Gele	Paer	flpo	nad4L	MA	0.307525	3.63337	0.0846391	0	291	60.5892	230.411	NA	103	77.92	25.08	NA	NA	1	0.917504:0.904968:0.697501:0.718537:0.507052:1	0.261168(0.335052:0.273196:0.175258)	-605.853	NA	NA	NA
Cmer	Pkor	cocy	cob	MA	0.207479	4.87926	0.0425226	0	1110	188.3	921.7	NA	342	283.08	58.9204	NA	NA	1	1.02831:2.05907:0.580667:0.599584:0.618778:1	0.30991(0.409459:0.337838:0.182432)	-2250.15	NA	NA	NA
Mery	Pumb	baco	nad4L	MA	0.302897	3.63691	0.0832842	0	300	62.7264	237.274	NA	100	76.0435	23.9565	NA	NA	1	0.617971:1.33505:0.398018:0.264828:0.301317:1	0.268333(0.345:0.26:0.2)	-617.763	NA	NA	NA
Paer	Pumb	bapo	nad4L	MA	0.317101	3.14634	0.100784	0	282	68.0668	213.933	NA	101	76.7032	24.2968	NA	NA	1	1.20776:1.24679:0.995434:1.01371:0.476477:1	0.278369(0.351064:0.265957:0.218085)	-599.887	NA	NA	NA
Pumb	rpil	bast	atp6	MA	0.759012	1.58322	0.47941	1.95524e-36	696	203.502	492.498	NA	407	188.406	218.594	NA	NA	1	1.05734:1.15228:0.894788:0.923006:0.839025:1	0.443247(0.478448:0.385776:0.465517)	-1805.78	NA	NA	NA
Bfus	Ecox	bapo	cox2	MA	0.239892	4.59164	0.0522453	0	699	122.092	576.908	NA	231	185.264	45.7358	NA	NA	1	1.01404:1.40222:1.02118:1.10979:0.794779:1	0.315451(0.427039:0.319742:0.199571)	-1470	NA	NA	NA
Pven	ttra	cost	nad4	MA	0.707783	2.14771	0.329552	0	1410	286.143	1123.86	NA	783	341.273	441.727	NA	NA	1	1.02321:1.57445:0.884843:1.75613:1.3035:1	0.36844(0.428723:0.361702:0.314894)	-3458.23	NA	NA	NA
Dgri	Hrub	flrh	nad4L	MA	0.241559	3.86125	0.0625598	0	294	61.6025	232.398	NA	106	85.7599	20.2401	NA	NA	1	0.775477:0.978808:0.582141:0.60695:0.568051:1	0.256803(0.295918:0.27551:0.19898)	-598.344	NA	NA	NA
Hrub	Pkor	cofl	nad4L	MA	0.225199	3.59349	0.0626686	0	300	69.0085	230.992	NA	94	77.7007	16.2993	NA	NA	1	1.09843:1.12315:0.821231:0.820128:0.490171:1	0.278333(0.35:0.28:0.205)	-605.634	NA	NA	NA
Pyez	rpil	bast	nad5	MA	0.672168	1.91711	0.350615	0	1809	476.365	1332.64	NA	1019	514.426	504.574	NA	NA	1	0.929479:0.998813:0.898075:1.02441:0.994729:1	0.445826(0.487562:0.429519:0.420398)	-4594.79	NA	NA	NA
bsub	cmob	stst	nad4	MA	0.776133	1.44962	0.535403	7.11298e-33	1443	479.651	963.349	NA	709	341.634	367.366	NA	NA	1	1.28015:1.56127:1.35933:1.14093:1.40746:1	0.481289(0.537422:0.4158:0.490644)	-3321.5	NA	NA	NA
Bfus	sals	bast	cox2	MA	0.465061	2.57344	0.180715	0	654	165.933	488.067	NA	339	221.345	117.655	NA	NA	1	0.72718:0.74576:0.646982:0.804187:0.495198:1	0.455657(0.522936:0.376147:0.46789)	-1609.59	NA	NA	NA
Ecox	Paer	popo	nad1	MA	0.255426	4.58233	0.0557416	0	954	164.164	789.836	NA	304	239.712	64.2876	NA	NA	1	0.700258:1.29377:0.821957:1.07426:0.626146:1	0.27673(0.334906:0.352201:0.143082)	-1924.83	NA	NA	NA
Ppal	cmob	flst	nad5	MA	0.662044	2.03934	0.324636	0	738	181.088	556.912	NA	401	200.663	200.337	NA	NA	1	1.01497:0.965635:1.0711:1.08456:0.852103:1	0.405149(0.471545:0.404472:0.339431)	-1848.75	NA	NA	NA
Ccri	Pkor	cofl	nad5	MA	0.331915	5.05705	0.0656341	0	1962	277.407	1684.59	NA	735	525.536	209.464	NA	NA	1	0.742997:1.22176:0.863217:0.88385:0.769499:1	0.288481(0.359327:0.340979:0.165138)	-4133.62	NA	NA	NA
corn	ttra	stst	cox2	MA	0.421879	2.77714	0.151911	0	708	173.786	534.214	NA	335	228.361	106.639	NA	NA	1	1.71764:1.84847:1.6535:2.07177:1.33129:1	0.477401(0.591102:0.389831:0.451271)	-1686.66	NA	NA	NA
Apli	Hrub	flfl	nad5	MA	0.264174	3.87597	0.068157	0	1965	400.327	1564.67	NA	703	555.121	147.879	NA	NA	1	0.912853:1.66881:0.854436:1.03154:0.586656:1	0.324173(0.381679:0.348092:0.242748)	-4249.78	NA	NA	NA
Gele	Hrub	flfl	nad4	MA	0.261327	3.82543	0.0683129	0	1437	297.823	1139.18	NA	506	401.174	104.826	NA	NA	1	0.903727:1.50753:0.866432:0.865312:0.479943:1	0.292276(0.356994:0.321503:0.19833)	-3013.03	NA	NA	NA
Ccae	Cmer	cocy	nad5	MA	0.408624	3.53657	0.115543	0	1965	371.507	1593.49	NA	809	540.923	268.077	NA	NA	1	0.886259:1.62197:0.896804:0.879067:0.607433:1	0.272265(0.324427:0.312214:0.180153)	-4340.58	NA	NA	NA
Bfus	Pyez	baba	atp9	MA	0.0051501	1.59113	0.00323675	0	228	47.573	180.427	NA	26	25.6847	0.3153	NA	NA	0.336071	5.96529:7.32751:6.01077:5.9065:10.022:1	0.342105(0.440789:0.421053:0.164474)	-346.503	NA	NA	NA
Ecox	ttra	post	nad2	MA	0.842657	1.50218	0.560957	1.18624e-43	1332	317.779	1014.22	NA	812	291.003	520.997	NA	NA	1	1.15895:1.27196:1.01912:1.18095:0.854803:1	0.347973(0.391892:0.31982:0.332207)	-3329.08	NA	NA	NA
Hrub	rmar	flst	nad1	MA	0.525622	2.29592	0.228937	0	888	237.952	650.048	NA	453	278.697	174.303	NA	NA	1	1.26925:1.25075:1.43662:1.45915:1.10648:1	0.414414(0.491554:0.388514:0.363176)	-2182.47	NA	NA	NA
Cmer	sals	cyst	nad2	MA	0.814636	1.48172	0.549791	1.33619e-59	1338	371.793	966.207	NA	861	354.498	506.502	NA	NA	1	0.899337:0.986506:0.783839:0.855895:0.654193:1	0.387519(0.418161:0.359865:0.384529)	-3462.72	NA	NA	NA
Ccae	sals	cost	atp9	MA	0.756626	1.63785	0.461962	6.15768e-12	213	58.8256	154.174	NA	119	53.8281	65.1719	NA	NA	1	0.342535:0.405244:0.438435:0.43949:0.549716:1	0.448357(0.56338:0.43662:0.34507)	-549.941	NA	NA	NA
Ppur	rpil	post	nad1	MA	0.545935	2.41269	0.226277	0	786	191.185	594.815	NA	388	227.701	160.299	NA	NA	1	1.1047:1.33564:1.20817:1.07341:1.48248:1	0.423028(0.459924:0.391221:0.417939)	-1867.95	NA	NA	NA
Ncya	bsub	rhst	nad5	MA	0.712617	2.14468	0.332272	0	1722	345.566	1376.43	NA	976	420.059	555.941	NA	NA	1	0.792165:0.886651:0.627211:0.617186:0.727738:1	0.371661(0.44338:0.365854:0.305749)	-4174.4	NA	NA	NA
Gele	Ncya	flrh	nad2	MA	0.538784	3.57283	0.1508	0	1443	219.356	1223.64	NA	643	349.225	293.775	NA	NA	1	0.63952:1.13168:0.690599:1.49644:0.433087:1	0.22869(0.257796:0.278586:0.149688)	-3152.15	NA	NA	NA
Apli	rmar	flst	cox1	MA	0.284002	3.06961	0.0925205	0	1476	379.382	1096.62	NA	598	471.82	126.18	NA	NA	1	1.34008:1.83601:1.4033:1.88319:0.706837:1	0.42378(0.482724:0.403455:0.385163)	-3352.66	NA	NA	NA
Dgri	Ecox	porh	nad3	MA	0.382412	6.32395	0.0604704	0	348	36.1726	311.827	NA	108	70.9925	37.0075	NA	NA	1	0.607266:1.01822:0.705606:1.46319:0.396848:1	0.192529(0.280172:0.215517:0.0818966)	-662.178	NA	NA	NA
Pven	corn	cost	cob	MA	0.315024	4.38324	0.0718702	0	1080	181.842	898.158	NA	437	322.513	114.487	NA	NA	1	0.611991:0.73697:0.550412:0.619099:0.516692:1	0.350926(0.483333:0.352778:0.216667)	-2378.21	NA	NA	NA
Hrub	corn	flst	cob	MA	0.345516	3.5392	0.0976254	0	1095	224.399	870.601	NA	464	336.535	127.465	NA	NA	1	0.656403:0.784576:0.555066:0.772388:0.536401:1	0.388128(0.513699:0.358904:0.291781)	-2499.54	NA	NA	NA
Paer	Ssub	copo	nad5	MA	0.482406	3.79676	0.127057	0	1812	282.976	1529.02	NA	763	452.406	310.594	NA	NA	1	0.521519:1.01767:0.609255:1.0955:0.5206:1	0.279525(0.342715:0.341887:0.153974)	-4050.48	NA	NA	NA
Rvio	corn	rhst	cox3	MA	0.56462	2.83011	0.199505	0	768	147.594	620.406	NA	383	208.309	174.691	NA	NA	1	1.02068:2.03167:0.949435:1.16053:0.837995:1	0.384766(0.476562:0.417969:0.259766)	-1844.55	NA	NA	NA
Gele	Ssub	cofl	nad2	MA	0.522793	3.11932	0.167599	0	1452	266.858	1185.14	NA	663	380.091	282.909	NA	NA	1	1.06907:1.42404:0.93259:0.978036:0.674877:1	0.272383(0.321281:0.313017:0.182851)	-3279.84	NA	NA	NA
Coff	Gsul	cyfl	nad3	MA	0.51298	3.08297	0.166392	0	342	64.81	277.19	NA	152	88.8031	63.1969	NA	NA	1	0.708267:0.647768:0.729197:1.5424:0.840937:1	0.30117(0.377193:0.280702:0.245614)	-769.819	NA	NA	NA
Bfus	Pven	baco	nad2	MA	0.512608	3.20789	0.159796	0	1437	259.855	1177.15	NA	634	367.775	266.225	NA	NA	1	1.40473:1.54734:1.10557:1.14634:0.703772:1	0.260612(0.313152:0.300626:0.168058)	-3205.83	NA	NA	NA
Apli	Pkor	cofl	cox2	MA	0.187799	4.64225	0.0404543	0	729	132.922	596.078	NA	232	196.375	35.6252	NA	NA	1	1.13906:1.77912:0.868068:0.885209:0.614659:1	0.351852(0.512346:0.333333:0.209877)	-1506.18	NA	NA	NA
Hrub	sals	flst	cox3	MA	0.615677	2.15098	0.28623	0	732	183.237	548.763	NA	395	212.685	182.315	NA	NA	1	1.10104:1.28926:1.08852:1.31901:0.780547:1	0.443989(0.477459:0.422131:0.432377)	-1826.86	NA	NA	NA
Gsul	gcho	cyfl	nad5	MA	0.689649	2.36661	0.291408	0	1680	310.913	1369.09	NA	898	393.309	504.691	NA	NA	1	0.37538:0.586683:0.578312:1.28462:0.74873:1	0.340774(0.377679:0.346429:0.298214)	-4032.1	NA	NA	NA
Pkor	Ppur	copo	nad4L	MA	0.360069	3.15897	0.113983	0	291	66.5332	224.467	NA	115	83.0594	31.9406	NA	NA	1	1.05605:0.979837:0.84764:0.863507:0.587421:1	0.285223(0.371134:0.28866:0.195876)	-638.022	NA	NA	NA
Apli	Ppal	flfl	cox3	MA	0.104478	4.48642	0.0232876	0	783	160.019	622.981	NA	205	187.959	17.0409	NA	NA	1	1.18717:3.05136:0.663806:0.701674:0.464524:1	0.358238(0.478927:0.375479:0.220307)	-1492.11	NA	NA	NA
Ccae	cmob	cost	nad4L	MA	0.796573	1.50697	0.528593	9.23904e-10	279	79.8937	199.106	NA	154	66.4558	87.5442	NA	NA	1	0.499187:0.822741:0.603361:0.803635:0.373388:1	0.345878(0.424731:0.27957:0.333333)	-683.787	NA	NA	NA
Apli	Pumb	bafl	nad1	MA	0.0830224	3.86733	0.0214676	2.01427e-191	951	230.437	720.563	NA	240	224.903	15.0972	NA	NA	1	0.935795:0.900627:0.723438:0.729614:0.438904:1	0.345952(0.440063:0.362776:0.235016)	-1790.25	NA	NA	NA
bsub	ttra	stst	cox2	MA	0.34887	2.87262	0.121447	0	702	181.117	520.883	NA	303	224.565	78.4348	NA	NA	1	1.25797:1.34545:1.27902:1.34401:0.810746:1	0.5349(0.628205:0.384615:0.59188)	-1623.67	NA	NA	NA
Apli	Ccae	cofl	nad2	MA	0.481272	3.01663	0.159539	0	1443	295.234	1147.77	NA	643	396.856	246.144	NA	NA	1	0.906276:1.42115:0.765793:0.92053:0.546769:1	0.286902(0.33264:0.320166:0.2079)	-3302.78	NA	NA	NA
Hrub	Ppur	flpo	nad5	MA	0.539542	2.89077	0.186643	0	1833	358.969	1474.03	NA	866	490.26	375.74	NA	NA	1	0.882293:1.02618:0.931082:0.945215:0.73743:1	0.312602(0.371522:0.335516:0.230769)	-4313.33	NA	NA	NA
Pumb	bsub	bast	cob	MA	0.322827	3.03219	0.106467	0	1095	273.682	821.318	NA	467	353.921	113.079	NA	NA	1	0.799947:0.939106:0.666894:0.765827:0.550795:1	0.405023(0.519178:0.353425:0.342466)	-2543.73	NA	NA	NA
Ccae	ttra	cost	cob	MA	0.354912	2.97727	0.119207	0	1107	272.316	834.684	NA	471	344.958	126.042	NA	NA	1	1.07834:1.65765:0.933125:0.93498:0.994081:1	0.372177(0.4729:0.346883:0.296748)	-2544.61	NA	NA	NA
Ecox	cmob	post	cox1	MA	0.279108	3.43951	0.0811477	0	1515	345.574	1169.43	NA	626	491.132	134.868	NA	NA	1	0.887065:1.28541:0.934517:1.37002:0.639606:1	0.40066(0.456436:0.39802:0.347525)	-3413.26	NA	NA	NA
Ncya	Pkor	corh	atp9	MA	0.0609973	4.63512	0.0131598	2.05234e-39	216	44.3417	171.658	NA	44	41.8671	2.13292	NA	NA	1	1.80685:3.04429:3.96298:5.61846:12.3449:1	0.363426(0.493056:0.423611:0.173611)	-374.883	NA	NA	NA
Ppal	Ssub	cofl	cob	MA	0.152802	4.93787	0.0309448	0	1113	197.057	915.943	NA	310	271.018	38.9819	NA	NA	1	1.01892:2.35397:0.704192:0.990647:0.544596:1	0.325247(0.436658:0.347709:0.191375)	-2176.63	NA	NA	NA
Coff	Hrub	flfl	atp6	MA	0.232128	4.20001	0.0552684	0	735	142.238	592.762	NA	248	201.573	46.4271	NA	NA	1	0.789059:2.66818:0.77799:0.742085:1.0022:1	0.285034(0.34898:0.302041:0.204082)	-1500.26	NA	NA	NA
Pven	Ssub	coco	cox3	MA	0.209368	5.48482	0.0381722	0	786	117.798	668.202	NA	233	191.528	41.4716	NA	NA	1	0.978803:2.39788:1.09287:1.06943:0.488347:1	0.295165(0.412214:0.324427:0.148855)	-1571.59	NA	NA	NA
Coff	Ssub	cofl	nad4L	MA	0.279793	3.46435	0.0807635	0	300	67.8469	232.153	NA	101	79.1319	21.8681	NA	NA	1	0.713186:0.829998:0.543972:0.494919:0.328989:1	0.26(0.315:0.265:0.2)	-608.162	NA	NA	NA
Dgri	Ncya	rhrh	nad5	MA	0.275263	5.87445	0.0468577	0	1977	255.895	1721.1	NA	593	450.897	142.103	NA	NA	1	0.779485:1.46129:0.798341:1.22248:0.52417:1	0.222812(0.270865:0.287557:0.110015)	-3825.85	NA	NA	NA
Coff	gcho	flfl	cox1	MA	0.0518548	4.71707	0.010993	2.51445e-278	1548	314.611	1233.39	NA	309	296.233	12.7666	NA	NA	1	0.546388:1.00963:0.453787:0.448056:0.226839:1	0.343346(0.445736:0.380814:0.203488)	-2731.59	NA	NA	NA
Ccri	bsub	flst	nad4	MA	0.652249	1.9421	0.335846	0	1407	379.334	1027.67	NA	809	423.593	385.407	NA	NA	1	0.968997:1.04211:0.909296:1.0274:0.709625:1	0.394101(0.454158:0.365672:0.362473)	-3570.77	NA	NA	NA
Dgri	Pumb	barh	nad5	MA	0.397058	4.81732	0.082423	0	1971	268.853	1702.15	NA	779	511.883	267.117	NA	NA	1	0.756905:1.07186:0.726665:0.753299:0.918873:1	0.273719(0.321918:0.328006:0.171233)	-4214.49	NA	NA	NA
Pumb	rmar	bast	nad4L	MA	0.763035	1.60214	0.476259	2.69991e-13	261	73.707	187.293	NA	146	66.0574	79.9426	NA	NA	1	1.4039:1.41768:1.40924:1.42498:1.09258:1	0.402299(0.431034:0.350575:0.425287)	-660.023	NA	NA	NA
Coff	Gsul	cyfl	atp9	MA	0.119625	3.18132	0.0376023	0	228	65.5603	162.44	NA	73	66.7784	6.2216	NA	NA	1	1.84059:2.20204:2.46595:2.63761:0.984954:1	0.401316(0.473684:0.421053:0.309211)	-444.192	NA	NA	NA
Pyez	rmar	bast	cox2	MA	0.511823	2.5156	0.20346	0	732	178.336	553.664	NA	379	232.279	146.721	NA	NA	1	1.14359:1.22901:0.988768:1.0159:0.778716:1	0.41735(0.491803:0.387295:0.372951)	-1826.2	NA	NA	NA
Gele	cmob	flst	atp6	MA	0.655348	2.08085	0.314943	0	687	166.1	520.9	NA	380	191.178	188.822	NA	NA	1	0.944663:2.18794:0.840681:2.12153:0.743794:1	0.393013(0.449782:0.373362:0.355895)	-1737.9	NA	NA	NA
Dgri	Pyez	barh	nad4	MA	0.294698	4.2777	0.0688916	0	1431	253.399	1177.6	NA	514	389.348	124.652	NA	NA	1	0.65564:1.04475:0.661563:0.867731:0.466596:1	0.279525(0.339623:0.325996:0.172956)	-3019.26	NA	NA	NA
Bfus	Rvio	barh	atp9	MA	0.0989501	4.35478	0.0227222	1.12116e-45	228	48.2725	179.728	NA	51	47.022	3.97801	NA	NA	1	0.478834:0.984638:0.514438:0.93992:0.164404:1	0.333333(0.440789:0.421053:0.138158)	-410.645	NA	NA	NA
Ccae	corn	cost	atp9	MA	0.0352231	3.77382	0.00933353	4.07547e-52	222	57.2889	164.711	NA	58	56.4843	1.51574	NA	NA	1	1.13597:1.31726:1.33096:1.33829:0.962871:1	0.387387(0.493243:0.432432:0.236486)	-392.926	NA	NA	NA
Dgri	Ppur	porh	cob	MA	0.242941	4.53008	0.0536285	0	1110	196.013	913.987	NA	381	304.784	76.2156	NA	NA	1	0.826148:1.41852:0.806031:0.881121:0.694022:1	0.29009(0.377027:0.313514:0.17973)	-2309.92	NA	NA	NA
Dgri	Pven	corh	nad2	MA	0.51747	4.18803	0.123559	0	1434	188.513	1245.49	NA	563	309.963	253.037	NA	NA	1	0.809012:1.41394:0.855201:2.38758:0.673795:1	0.20258(0.241632:0.26046:0.105649)	-2965.24	NA	NA	NA
Ncya	rpil	rhst	nad2	MA	0.772208	1.68047	0.459518	7.56187e-112	1266	317.512	948.488	NA	780	328.74	451.26	NA	NA	1	1.37562:1.37997:1.1668:1.17014:0.956675:1	0.374408(0.38981:0.366114:0.367299)	-3278.94	NA	NA	NA
Rvio	corn	rhst	cox1	MA	0.250853	4.2243	0.0593833	0	1539	290.16	1248.84	NA	580	461.936	118.064	NA	NA	1	0.876192:1.73732:0.912332:1.31128:0.637406:1	0.384665(0.471735:0.405458:0.276803)	-3359.54	NA	NA	NA
Rvio	corn	rhst	nad4	MA	0.659956	2.25524	0.292633	0	1377	293.516	1083.48	NA	726	349.001	376.999	NA	NA	1	0.959384:1.39247:1.18169:1.22469:0.804908:1	0.363471(0.433551:0.374728:0.282135)	-3374.72	NA	NA	NA
Mery	Ssub	coco	nad4L	MA	0.101319	4.59359	0.0220566	0	300	60.0152	239.985	NA	67	61.5697	5.43034	NA	NA	1	0.729404:0.68295:0.609949:0.602451:0.449436:1	0.251667(0.36:0.235:0.16)	-522.467	NA	NA	NA
Pkor	Pyez	baco	nad3	MA	0.208918	4.11531	0.050766	0	354	70.9289	283.071	NA	100	83.153	16.847	NA	NA	0.991618	0.906474:0.903052:0.590523:0.631083:0.167063:1	0.286723(0.389831:0.275424:0.194915)	-709.743	NA	NA	NA
Cmer	ttra	cyst	atp9	MA	0.147885	3.02589	0.0488732	0	228	67.5058	160.494	NA	84	75.2556	8.74435	NA	NA	1	1.08459:1.86521:1.52831:1.67471:0.590811:1	0.414474(0.480263:0.427632:0.335526)	-462.055	NA	NA	NA
Gsul	Ssub	cocy	nad3	MA	0.513581	3.16216	0.162414	0	345	63.3602	281.64	NA	159	92.3376	66.6624	NA	NA	1	1.38145:1.24142:1.38771:2.95823:1.44258:1	0.302899(0.36087:0.3:0.247826)	-781.017	NA	NA	NA
Ppur	Ssub	copo	cox2	MA	0.274267	4.51974	0.060682	0	627	107.181	519.819	NA	226	174.611	51.3886	NA	NA	1	1.15468:1.29567:1.18938:1.30451:0.807474:1	0.325359(0.45933:0.320574:0.196172)	-1362.07	NA	NA	NA
Apli	Ssub	cofl	cox2	MA	0.171643	4.57962	0.0374796	0	726	136.432	589.568	NA	230	197.941	32.059	NA	NA	1	1.35183:1.60958:1.19396:1.19536:0.809937:1	0.349862(0.497934:0.332645:0.219008)	-1482.65	NA	NA	NA
Ppal	rmar	flst	nad4L	MA	0.698972	1.71108	0.408497	2.63741e-19	258	76.7359	181.264	NA	142	72.2667	69.7333	NA	NA	1	1.56304:1.50478:1.14281:1.15126:0.550772:1	0.395349(0.436047:0.354651:0.395349)	-650.116	NA	NA	NA
Coff	corn	flst	cox1	MA	0.223483	3.81201	0.0586261	0	1527	330.426	1196.57	NA	556	458.631	97.3689	NA	NA	1	0.888693:1.43726:0.843413:1.41635:0.756579:1	0.393255(0.492141:0.395874:0.291749)	-3323.12	NA	NA	NA
Bfus	sals	bast	nad1	MA	0.523816	2.17968	0.240318	0	915	263.131	651.869	NA	487	305.261	181.739	NA	NA	1	0.899821:0.930354:0.784334:0.791521:0.566302:1	0.440984(0.513115:0.383607:0.42623)	-2247.97	NA	NA	NA
Dgri	Ncya	rhrh	atp9	MA	0.0487925	4.24026	0.011507	8.11778e-40	222	50.3805	171.62	NA	46	44.2649	1.7351	NA	NA	1	1.06022:1.31078:1.32158:1.20605:1.4871:1	0.355856(0.459459:0.418919:0.189189)	-381.794	NA	NA	NA
Ccri	Ecox	flpo	cox1	MA	0.228282	4.92218	0.0463782	0	1536	252.532	1283.47	NA	470	380.347	89.6527	NA	NA	1	2.24276:3.32952:3.28834:4.68308:2.53276:1	0.313477(0.398438:0.381836:0.160156)	-3132.51	NA	NA	NA
Pven	ttra	cost	atp6	MA	0.680229	2.16492	0.314205	0	723	155.719	567.281	NA	360	167.86	192.14	NA	NA	1	1.49545:1.88446:1.52558:2.10533:1.82066:1	0.327801(0.441909:0.323651:0.217842)	-1703.19	NA	NA	NA
Ecox	Paer	popo	cox2	MA	0.223381	5.37935	0.0415256	0	708	106.643	601.357	NA	219	177.448	41.5517	NA	NA	1	0.908756:1.09528:1.02446:1.02972:0.912399:1	0.280367(0.391949:0.309322:0.139831)	-1430.15	NA	NA	NA
Ppal	ttra	flst	atp9	MA	0.14939	2.9605	0.050461	1.00153e-48	228	68.9901	159.01	NA	75	67.186	7.81397	NA	NA	1	1.10898:2.7824:2.75752:3.01131:1.19923:1	0.427632(0.473684:0.427632:0.381579)	-455.125	NA	NA	NA
Paer	rpil	post	cox2	MA	0.435475	2.67379	0.162868	0	708	178.565	529.435	NA	363	244.791	118.209	NA	NA	1	1.27167:1.62515:0.882336:0.970434:0.57901:1	0.431497(0.504237:0.372881:0.417373)	-1706.64	NA	NA	NA
Apli	Cmer	cyfl	atp9	MA	0.0548457	4.99143	0.010988	1.40043e-36	228	43.0528	184.947	NA	39	37.2421	1.75792	NA	NA	0.987011	2.67553:5.5769:5.1309:8.05729:8.22927:1	0.344298(0.473684:0.421053:0.138158)	-380.281	NA	NA	NA
Ecox	Pumb	bapo	cox1	MA	0.224883	4.35903	0.0515902	0	1533	287.424	1245.58	NA	490	400.467	89.5326	NA	NA	1	0.818407:2.26471:1.77338:1.92788:0.980906:1	0.32681(0.400196:0.379648:0.200587)	-3199.63	NA	NA	NA
Bfus	rmar	bast	nad1	MA	0.567655	2.15722	0.263142	0	915	248.871	666.129	NA	494	289.85	204.15	NA	NA	1	1.2861:1.3353:1.34729:1.35945:0.991049:1	0.411475(0.481967:0.381967:0.370492)	-2277.1	NA	NA	NA
Gele	Rvio	flrh	cox1	MA	0.194726	4.49395	0.0433307	0	1542	288.827	1253.17	NA	481	404.881	76.1194	NA	NA	1	0.806602:1.70058:1.45513:1.39261:0.671713:1	0.331712(0.421206:0.392023:0.181907)	-3145.2	NA	NA	NA
Bfus	corn	bast	cox1	MA	0.233699	3.76856	0.0620127	0	1368	296.56	1071.44	NA	518	423.187	94.813	NA	NA	1	0.765033:1.43832:0.824521:1.0671:0.623239:1	0.401316(0.483553:0.403509:0.316886)	-3025.55	NA	NA	NA
Gsul	Mery	cocy	cox3	MA	0.486857	3.1168	0.156204	0	753	146.922	606.078	NA	349	212.24	136.76	NA	NA	1	1.11678:1.28518:1.33975:1.85634:1.39753:1	0.356574(0.426295:0.348606:0.294821)	-1744.25	NA	NA	NA
Ccri	Ncya	flrh	atp6	MA	0.373633	4.46583	0.0836649	0	753	115.257	637.743	NA	276	188.662	87.3385	NA	NA	1	0.947533:1.98952:0.851496:1.25912:0.998056:1	0.247676(0.314741:0.292829:0.135458)	-1574.7	NA	NA	NA
Dgri	Ppur	porh	atp9	MA	0.463337	3.13444	0.147821	0	216	43.3976	172.602	NA	92	57.9374	34.0626	NA	NA	1	0.63295:0.544464:0.405624:0.517906:0.255326:1	0.324074(0.319444:0.444444:0.208333)	-500.542	NA	NA	NA
Mery	gcho	cofl	nad3	MA	0.183393	5.33958	0.034346	0	348	55.1143	292.886	NA	103	87.1021	15.8979	NA	NA	1	0.472749:0.52831:0.441793:0.695102:0.354353:1	0.264368(0.349138:0.288793:0.155172)	-672.484	NA	NA	NA
rpil	sals	stst	atp6	MA	0.693089	1.65776	0.418088	1.67969e-41	675	214.752	460.248	NA	367	193.562	173.438	NA	NA	1	0.877848:1.1265:0.773017:1.05442:0.791452:1	0.53037(0.553333:0.437778:0.6)	-1712.75	NA	NA	NA
Hrub	rmar	flst	nad5	MA	0.736729	1.82589	0.40349	0	1848	446.696	1401.3	NA	1119	493.873	625.127	NA	NA	1	1.06284:1.04939:1.09273:1.08038:1.05948:1	0.396374(0.419643:0.392045:0.377435)	-4658.22	NA	NA	NA
Pkor	Ppal	cofl	cob	MA	0.152533	4.87764	0.0312718	0	1107	198.545	908.455	NA	298	260.698	37.3022	NA	NA	1	0.899172:1.53769:0.70461:0.800647:0.994435:1	0.324752(0.432249:0.348238:0.193767)	-2180.01	NA	NA	NA
Bfus	Pkor	baco	nad3	MA	0.221634	2.60398	0.0851138	0	351	64.0984	286.902	NA	96	69.5166	26.4834	NA	NA	0.656689	1.28306:1.23905:0.790454:0.830158:0.28483:1	0.267806(0.380342:0.260684:0.162393)	-688.748	NA	NA	NA
Apli	Pven	cofl	cox3	MA	0.296901	4.32437	0.0686577	0	780	136.169	643.831	NA	282	212.89	69.1097	NA	NA	1	1.05706:1.54973:0.828039:0.881071:0.546006:1	0.314103(0.436538:0.334615:0.171154)	-1669.12	NA	NA	NA
Hrub	rpil	flst	cob	MA	0.400928	2.75439	0.14556	0	1098	279.495	818.505	NA	532	373	159	NA	NA	1	0.863876:1.01137:0.638779:0.704424:0.56135:1	0.428051(0.502732:0.360656:0.420765)	-2622.78	NA	NA	NA
Pven	corn	cost	nad3	MA	0.680341	2.62515	0.259163	0	291	47.8303	243.17	NA	154	66.4485	87.5515	NA	NA	1	0.361462:1.1501:0.44314:0.712864:0.165258:1	0.268041(0.335052:0.273196:0.195876)	-688.327	NA	NA	NA
Cmer	Paer	cypo	cox2	MA	0.300656	4.98103	0.0603602	0	711	106.238	604.762	NA	250	186.067	63.9329	NA	NA	1	0.953194:1.56407:0.936209:0.923765:0.560003:1	0.290436(0.434599:0.308017:0.128692)	-1505.62	NA	NA	NA
Paer	cmob	post	cob	MA	0.431986	3.69608	0.116877	0	1065	185.33	879.67	NA	497	319.664	177.336	NA	NA	1	0.558166:1.33964:0.430517:0.496805:0.906286:1	0.368075(0.452113:0.366197:0.285915)	-2428.89	NA	NA	NA
Ppal	gcho	flfl	cox2	MA	0.139265	5.11199	0.0272427	0	750	129.818	620.182	NA	188	166.35	21.6499	NA	NA	1	1.04732:1.79676:1.25005:1.39132:0.685742:1	0.32(0.434:0.332:0.194)	-1460.3	NA	NA	NA
Pyez	bsub	bast	cox3	MA	0.542433	2.36186	0.229664	0	789	198.426	590.574	NA	406	241.157	164.843	NA	NA	1	1.04814:1.89432:0.603658:0.607542:0.64589:1	0.445501(0.576046:0.429658:0.330798)	-1844.33	NA	NA	NA
corn	rpil	stst	nad5	MA	0.729467	1.54789	0.471264	2.27292e-83	1809	597.969	1211.03	NA	1013	518.312	494.688	NA	NA	1	1.17396:1.12833:1.04527:1.04938:0.888627:1	0.498894(0.563847:0.46932:0.463516)	-4494.06	NA	NA	NA
Gele	Ppal	flfl	cox1	MA	0.0573667	4.54211	0.01263	1.12797e-286	1554	326.63	1227.37	NA	325	310.275	14.7254	NA	NA	1	2.06743:2.9577:1.58563:1.5785:0.494354:1	0.344273(0.426641:0.397683:0.208494)	-2750.68	NA	NA	NA
Paer	Ssub	copo	atp6	MA	0.458575	4.12314	0.11122	0	744	109.923	634.077	NA	294	179.098	114.902	NA	NA	1	0.750671:1.4022:0.725216:0.893572:1.04337:1	0.240591(0.304435:0.282258:0.135081)	-1584.15	NA	NA	NA
Hrub	Rvio	flrh	atp6	MA	0.364129	3.50573	0.103867	0	732	148.159	583.841	NA	286	202.937	83.0625	NA	NA	1	1.41316:2.5354:1.18707:1.62874:1.08658:1	0.279372(0.346311:0.286885:0.204918)	-1568.14	NA	NA	NA
Mery	Ssub	coco	nad4L	MA	0.101319	4.59359	0.0220566	0	300	60.0152	239.985	NA	67	61.5697	5.43034	NA	NA	1	0.729404:0.68295:0.609949:0.602451:0.449436:1	0.251667(0.36:0.235:0.16)	-522.467	NA	NA	NA
Apli	rmar	flst	nad4	MA	0.655558	1.97048	0.33269	0	1368	358.346	1009.65	NA	756	390.22	365.78	NA	NA	1	1.57701:1.67361:1.62319:1.62443:1.40103:1	0.403143(0.461623:0.377193:0.370614)	-3472.62	NA	NA	NA
Mery	rmar	cost	cob	MA	0.465387	2.55824	0.181916	0	1098	280.48	817.52	NA	571	373.146	197.854	NA	NA	1	1.33639:1.31796:1.13918:1.1446:0.784093:1	0.39071(0.469945:0.367486:0.334699)	-2674.56	NA	NA	NA
corn	ttra	stst	nad2	MA	0.811731	1.48104	0.548082	2.35155e-49	1383	389.024	993.976	NA	837	348.695	488.305	NA	NA	1	0.810323:0.825179:0.83995:0.887548:0.769552:1	0.46457(0.561822:0.399132:0.432755)	-3552.75	NA	NA	NA
Gsul	sals	cyst	nad1	MA	0.654714	1.84783	0.354316	0	897	259.591	637.409	NA	534	285.562	248.438	NA	NA	1	0.524616:0.495721:0.526961:0.660922:0.605532:1	0.461538(0.525084:0.392977:0.466555)	-2318.92	NA	NA	NA
Ccri	Pkor	cofl	nad3	MA	0.16345	5.45057	0.0299876	0	351	55.5366	295.463	NA	96	82.7915	13.2085	NA	NA	1	1.26297:1.9045:1.73594:2.14282:0.880463:1	0.250712(0.354701:0.264957:0.132479)	-648.966	NA	NA	NA
Ssub	ttra	cost	nad1	MA	0.465984	2.82937	0.164695	0	921	208.104	712.896	NA	411	262.755	148.245	NA	NA	1	0.836412:1.85253:1.01868:1.15805:0.802203:1	0.349077(0.452769:0.371336:0.223127)	-2119.97	NA	NA	NA
Dgri	Rvio	rhrh	atp6	MA	0.31187	4.38629	0.0711012	0	729	123.121	605.879	NA	257	190.386	66.6141	NA	NA	1	1.41284:3.05174:1.47097:3.98343:1.13868:1	0.240741(0.308642:0.277778:0.135802)	-1473.04	NA	NA	NA
Apli	Bfus	bafl	cox1	MA	0.121266	3.89587	0.0311268	0	1386	322.663	1063.34	NA	390	353.716	36.2836	NA	NA	1	1.20697:1.95928:1.31702:1.16185:0.44492:1	0.363636(0.44697:0.386364:0.257576)	-2727.79	NA	NA	NA
Paer	Rvio	porh	cox2	MA	0.453415	3.55687	0.127476	0	675	118.882	556.118	NA	304	190.438	113.562	NA	NA	1	1.0137:1.06796:0.963815:0.944105:0.759257:1	0.308148(0.422222:0.337778:0.164444)	-1553.78	NA	NA	NA
Hrub	Pumb	bafl	nad2	MA	0.497177	3.0666	0.162126	0	1449	283.562	1165.44	NA	632	379.275	252.725	NA	NA	1	1.03177:1.68038:0.858949:0.915001:1.01528:1	0.300207(0.333333:0.34265:0.224638)	-3326.25	NA	NA	NA
Ncya	Pkor	corh	nad1	MA	0.234858	4.32534	0.0542981	0	954	178.45	775.55	NA	292	236.249	55.7505	NA	NA	1	1.49188:1.91287:1.36871:1.35944:0.841903:1	0.289308(0.353774:0.345912:0.168239)	-1907.9	NA	NA	NA
Ppur	rpil	post	cob	MA	0.497911	2.49866	0.199272	0	1104	277.05	826.95	NA	552	346.126	205.874	NA	NA	1	0.866474:1.42221:0.450985:0.45635:0.89168:1	0.41712(0.460598:0.365489:0.425272)	-2639.13	NA	NA	NA
Ccri	Ecox	flpo	nad2	MA	0.636594	2.84657	0.223635	0	1437	236.298	1200.7	NA	662	309.873	352.127	NA	NA	1	0.678215:0.931063:0.657621:0.742063:0.708474:1	0.231733(0.246347:0.281837:0.167015)	-3208.67	NA	NA	NA
Dgri	bsub	rhst	atp9	MA	0.162209	3.47306	0.046705	0	222	56.1758	165.824	NA	79	69.4281	9.57187	NA	NA	1	4.86059:5.36388:7.63333:7.3956:18.5609:1	0.414414(0.527027:0.418919:0.297297)	-457.645	NA	NA	NA
Dgri	Rvio	rhrh	cox2	MA	0.464263	3.62671	0.128012	0	684	115.874	568.126	NA	296	181.858	114.142	NA	NA	1	0.918968:0.949106:0.846004:0.97157:0.668351:1	0.301901(0.438596:0.317982:0.149123)	-1560.44	NA	NA	NA
Dgri	rpil	rhst	nad2	MA	0.791587	1.71097	0.462655	3.72655e-138	1305	295.829	1009.17	NA	834	323.473	510.527	NA	NA	1	1.00726:1.12299:0.792857:0.899335:0.73407:1	0.377778(0.382759:0.385057:0.365517)	-3337.9	NA	NA	NA
Ncya	Ppal	flrh	atp6	MA	0.35633	4.28481	0.0831611	0	759	124.36	634.64	NA	285	200.085	84.9147	NA	NA	1	0.826176:1.41067:0.802772:1.05187:1.07976:1	0.249012(0.3083:0.282609:0.156126)	-1600.83	NA	NA	NA
Coff	bsub	flst	cox1	MA	0.234539	3.35352	0.0699381	0	1521	373.284	1147.72	NA	569	468.299	100.701	NA	NA	1	0.957478:1.98629:0.848964:1.51977:0.669039:1	0.411571(0.50789:0.397436:0.329389)	-3365.24	NA	NA	NA
Gele	Pumb	bafl	cox3	MA	0.18241	4.36143	0.0418234	0	783	153.187	629.813	NA	245	209.053	35.9471	NA	NA	1	1.2053:2.1576:0.948064:0.945474:0.96984:1	0.345466(0.45977:0.375479:0.201149)	-1600.51	NA	NA	NA
Dgri	ttra	rhst	cox3	MA	0.579138	2.83251	0.204461	0	762	142.318	619.682	NA	404	213.727	190.273	NA	NA	1	0.868014:1.45122:0.887936:1.38489:1.27468:1	0.377297(0.468504:0.377953:0.285433)	-1849.81	NA	NA	NA
Pumb	rpil	bast	sdh2	MA	0.644698	2.03128	0.317385	0	660	169.121	490.879	NA	397	206.639	190.361	NA	NA	1	0.981085:1.2111:0.879917:0.885579:0.506231:1	0.457576(0.443182:0.490909:0.438636)	-1729.26	NA	NA	NA
Ccri	cmob	flst	nad1	MA	0.458765	2.55094	0.179842	0	933	241.363	691.637	NA	466	307.521	158.479	NA	NA	1	1.16202:1.43111:1.07797:1.09904:0.85717:1	0.39925(0.488746:0.397106:0.311897)	-2234.24	NA	NA	NA
Cmer	Coff	cyfl	nad1	MA	0.211545	4.04792	0.05226	0	954	196.067	757.933	NA	287	238.765	48.2355	NA	NA	1	0.784056:2.15227:0.994431:1.5084:0.46271:1	0.321279(0.419811:0.36478:0.179245)	-1921.27	NA	NA	NA
Mery	Pkor	coco	nad1	MA	0.0932642	4.79304	0.0194583	0	963	185.793	777.207	NA	232	214.537	17.4628	NA	NA	1	1.18609:1.60928:0.914415:1.08272:0.358216:1	0.306854(0.403427:0.350467:0.166667)	-1745.57	NA	NA	NA
Pumb	rpil	bast	nad2	MA	0.77795	1.60177	0.485681	3.62287e-74	1326	357.406	968.594	NA	799	344.957	454.043	NA	NA	1	1.12139:1.53975:0.96883:1.00709:0.964936:1	0.43552(0.452489:0.428733:0.425339)	-3399.72	NA	NA	NA
Pumb	gcho	bafl	atp9	MA	0.0328031	2.6303	0.0124713	6.65519e-21	228	56.0549	171.945	NA	31	29.8578	1.14221	NA	NA	0.67141	0.163805:0.397512:0.13156:0.250612:0.178115:1	0.337719(0.421053:0.421053:0.171053)	-360.432	NA	NA	NA
Gele	Ppal	flfl	atp6	MA	0.152023	4.1518	0.0366163	0	750	159.005	590.995	NA	202	177.802	24.1983	NA	NA	1	1.07004:1.69333:1.11684:1.25362:0.898573:1	0.304667(0.374:0.318:0.222)	-1468.57	NA	NA	NA
Cmer	Gele	cyfl	sdh2	MA	0.255871	5.68476	0.0450099	0	726	99.5116	626.488	NA	242	188.567	53.4333	NA	NA	1	0.819652:0.841507:0.811452:0.830645:0.658643:1	0.296832(0.326446:0.369835:0.194215)	-1533.59	NA	NA	NA
Cmer	Ssub	cocy	atp9	MA	0.144902	3.54742	0.0408471	7.49725e-34	225	41.8624	183.138	NA	45	38.1778	6.82222	NA	NA	0.777958	1.23713:1.44332:2.47425:2.41342:5.96978:1	0.337778(0.493333:0.42:0.1)	-394.712	NA	NA	NA
Ccae	ttra	cost	nad4	MA	0.721764	1.89462	0.380954	0	1398	331.646	1066.35	NA	789	354.623	434.377	NA	NA	1	0.882653:1.17376:0.85928:1.15033:0.865718:1	0.385193(0.45279:0.356223:0.346567)	-3504.29	NA	NA	NA
Ccri	gcho	flfl	cox2	MA	0.107012	5.45126	0.0196307	0	738	123.315	614.685	NA	181	164.867	16.1327	NA	NA	1	2.22911:4.53817:2.94968:2.18046:0.875928:1	0.300136(0.424797:0.327236:0.148374)	-1335.69	NA	NA	NA
Pyez	Ssub	baco	cox3	MA	0.23509	4.31662	0.0544615	0	789	147.865	641.135	NA	253	204.669	48.3311	NA	NA	1	0.984604:1.35554:0.860044:0.898392:0.489322:1	0.33967(0.444867:0.376426:0.197719)	-1673.98	NA	NA	NA
Ncya	Pumb	barh	nad3	MA	0.240564	5.48892	0.0438272	0	339	49.0532	289.947	NA	107	84.9843	22.0157	NA	NA	1	0.666105:0.685735:0.508565:0.793264:0.325648:1	0.240413(0.340708:0.238938:0.141593)	-677.777	NA	NA	NA
Cmer	Ppal	cyfl	cox1	MA	0.137583	4.73649	0.0290475	0	1569	294.229	1274.77	NA	418	371.275	46.7252	NA	NA	1	0.694732:1.97348:1.30956:1.45434:0.486886:1	0.342894(0.427342:0.395793:0.205545)	-3044.07	NA	NA	NA
Pumb	cmob	bast	cox1	MA	0.214485	3.57073	0.0600676	0	1521	355.983	1165.02	NA	567	473.85	93.1501	NA	NA	1	0.743231:1.18892:0.80662:1.43938:0.733069:1	0.41979(0.490138:0.401381:0.36785)	-3333.84	NA	NA	NA
Dgri	Ppur	porh	nad4	MA	0.450767	3.51234	0.128338	0	1428	256.177	1171.82	NA	611	384.99	226.01	NA	NA	1	0.973322:1.41732:0.927941:1.0466:0.641182:1	0.269958(0.32458:0.307773:0.177521)	-3151.12	NA	NA	NA
Ecox	Pumb	bapo	cob	MA	0.253149	4.95718	0.0510671	0	1104	175.28	928.72	NA	367	288.845	78.1553	NA	NA	1	1.03389:2.09843:0.946556:0.995829:1.19721:1	0.290308(0.383152:0.3125:0.175272)	-2276.7	NA	NA	NA
Dgri	rmar	rhst	cox1	MA	0.31718	3.05822	0.103714	0	1491	371.423	1119.58	NA	669	509.666	159.334	NA	NA	1	1.53486:1.53305:1.47812:1.75823:1.1917:1	0.386653(0.449698:0.392354:0.317907)	-3416.66	NA	NA	NA
Ccae	Paer	copo	nad5	MA	0.559515	3.10875	0.179981	0	1842	318.281	1523.72	NA	846	454.441	391.559	NA	NA	1	0.563702:1.17127:0.752488:1.09462:0.63439:1	0.271173(0.328176:0.32899:0.156352)	-4197.29	NA	NA	NA
Ccae	Paer	copo	nad4	MA	0.427168	3.66005	0.116711	0	1422	251.963	1170.04	NA	595	385.87	209.13	NA	NA	1	0.892625:1.90945:1.43262:1.72633:1.0641:1	0.2718(0.329114:0.314346:0.171941)	-3128.11	NA	NA	NA
Bfus	Coff	bafl	cox3	MA	0.195933	4.0577	0.0482867	0	780	162.406	617.594	NA	241	203.612	37.388	NA	NA	1	0.599974:1.71871:0.378552:0.691251:0.347275:1	0.355128(0.455769:0.380769:0.228846)	-1614.7	NA	NA	NA
Pumb	corn	bast	atp9	MA	0.0592687	3.73433	0.0158713	2.81615e-49	222	56.8269	165.173	NA	58	55.4424	2.55764	NA	NA	1	1.10718:1.50441:0.995812:1.03713:0.303085:1	0.380631(0.47973:0.432432:0.22973)	-404.418	NA	NA	NA
Coff	sals	flst	atp6	MA	0.595486	1.97843	0.300989	0	687	200.949	486.051	NA	364	210.645	153.355	NA	NA	1	0.969143:1.06335:0.790934:0.797879:0.660288:1	0.393013(0.441048:0.362445:0.375546)	-1688.94	NA	NA	NA
Cmer	Rvio	cyrh	nad5	MA	0.374217	4.2055	0.0889828	0	1953	318.993	1634.01	NA	733	503.502	229.498	NA	NA	1	0.968787:1.57462:0.930665:0.960464:0.775243:1	0.272145(0.327189:0.31874:0.170507)	-4216.56	NA	NA	NA
Apli	Mery	cofl	nad4	MA	0.234996	4.34758	0.054052	0	1425	265.072	1159.93	NA	496	401.124	94.8762	NA	NA	1	1.03093:1.90033:1.12078:1.81526:0.432219:1	0.298596(0.386316:0.334737:0.174737)	-2949.44	NA	NA	NA
Ccae	Ssub	coco	atp9	MA	0.0820153	4.68683	0.0174991	0	225	44.8545	180.145	NA	52	48.5854	3.4146	NA	NA	1	4.98605:4.89258:8.0155:7.44636:25.6354:1	0.348889(0.473333:0.42:0.153333)	-396.227	NA	NA	NA
Hrub	Pumb	bafl	nad2	MA	0.497177	3.0666	0.162126	0	1449	283.562	1165.44	NA	632	379.275	252.725	NA	NA	1	1.03177:1.68038:0.858949:0.915001:1.01528:1	0.300207(0.333333:0.34265:0.224638)	-3326.25	NA	NA	NA
Mery	Pumb	baco	nad4	MA	0.256801	4.92997	0.0520896	0	1416	225.194	1190.81	NA	490	384.18	105.82	NA	NA	1	0.796681:1.53785:0.753141:0.848715:0.674007:1	0.288136(0.360169:0.333686:0.170551)	-2887.1	NA	NA	NA
Dgri	Ncya	rhrh	nad3	MA	0.195133	8.42801	0.023153	0	342	33.4348	308.565	NA	81	66.7394	14.2606	NA	NA	1	0.477013:2.32092:0.366576:1.61361:0.812327:1	0.20614(0.302632:0.214912:0.100877)	-599.628	NA	NA	NA
Ppal	rmar	flst	nad5	MA	0.716523	1.9017	0.37678	0	1842	440.578	1401.42	NA	1134	515.809	618.191	NA	NA	1	1.20431:1.19327:1.26432:1.26264:1.15889:1	0.399294(0.407166:0.408795:0.381922)	-4665.8	NA	NA	NA
Gele	Ppur	flpo	nad5	MA	0.565239	3.00255	0.188253	0	1833	326.966	1506.03	NA	852	456.32	395.68	NA	NA	1	1.04814:1.55715:1.1778:1.22521:1.00627:1	0.305783(0.364975:0.330606:0.221768)	-4230.49	NA	NA	NA
Mery	Ppur	copo	atp9	MA	0.473188	3.10267	0.15251	0	216	43.2752	172.725	NA	91	56.5669	34.4331	NA	NA	1	0.548588:0.527985:0.380612:0.528266:0.22502:1	0.326389(0.326389:0.451389:0.201389)	-491.833	NA	NA	NA
Dgri	Ppal	flrh	cob	MA	0.174522	5.30345	0.0329074	0	1107	178.167	928.833	NA	294	250.948	43.0516	NA	NA	1	0.730729:2.02062:0.570671:0.738863:0.621065:1	0.298555(0.406504:0.322493:0.166667)	-2163.6	NA	NA	NA
rpil	ttra	stst	cob	MA	0.349507	2.58633	0.135136	0	1104	321.055	782.945	NA	488	367.041	120.959	NA	NA	1	1.05737:1.09323:0.957146:0.954053:0.84835:1	0.471014(0.53125:0.384511:0.497283)	-2596.82	NA	NA	NA
Ccae	sals	cost	nad2	MA	0.782401	1.5634	0.500448	3.49226e-70	1275	355.236	919.764	NA	787	342.809	444.191	NA	NA	1	1.00382:1.14892:0.821991:0.970816:0.687549:1	0.401569(0.429412:0.368235:0.407059)	-3269	NA	NA	NA
Gele	Pyez	bafl	nad5	MA	0.270341	3.96805	0.0681294	0	1926	380.052	1545.95	NA	670	524.613	145.387	NA	NA	1	0.620561:1.17227:0.722621:0.658589:0.423092:1	0.313603(0.376168:0.34891:0.215732)	-4131.95	NA	NA	NA
Gele	sals	flst	cox3	MA	0.525909	2.37749	0.221203	0	744	190.498	553.502	NA	391	238.02	152.98	NA	NA	1	1.02315:1.1083:0.919364:1.26104:0.694257:1	0.436828(0.489919:0.417339:0.403226)	-1827.18	NA	NA	NA
Ppal	bsub	flst	atp9	MA	0.105388	3.27986	0.0321319	0	222	62.5628	159.437	NA	71	65.6261	5.37387	NA	NA	1	1.38648:2.61768:1.56382:1.56853:1.17754:1	0.425676(0.547297:0.425676:0.304054)	-434.523	NA	NA	NA
Ppal	sals	flst	atp6	MA	0.622706	1.92614	0.323292	0	729	211.017	517.983	NA	408	227.477	180.523	NA	NA	1	1.34688:1.31821:1.25536:1.31815:0.907839:1	0.40535(0.465021:0.36214:0.388889)	-1825.37	NA	NA	NA
Ecox	rpil	post	cox3	MA	0.587026	2.16845	0.270712	0	747	195.071	551.929	NA	429	242.93	186.07	NA	NA	1	1.42129:1.41217:1.13703:1.1368:0.809356:1	0.415333(0.502:0.386:0.358)	-1905.43	NA	NA	NA
Dgri	Pumb	barh	nad5	MA	0.397058	4.81732	0.082423	0	1971	268.853	1702.15	NA	779	511.883	267.117	NA	NA	1	0.756905:1.07186:0.726665:0.753299:0.918873:1	0.273719(0.321918:0.328006:0.171233)	-4214.49	NA	NA	NA
Paer	corn	post	nad5	MA	0.708115	2.18396	0.324234	0	1710	338.195	1371.81	NA	972	419.838	552.162	NA	NA	1	0.949912:1.26111:0.835933:0.834639:0.858919:1	0.346491(0.426316:0.394737:0.218421)	-4228.81	NA	NA	NA
Ccri	Ssub	cofl	cob	MA	0.138874	5.52507	0.0251353	0	1101	176.024	924.976	NA	285	251.749	33.2513	NA	NA	1	0.956662:1.89681:0.751471:1.4413:0.311515:1	0.30654(0.429155:0.33515:0.155313)	-2086.04	NA	NA	NA
Apli	gcho	flfl	cob	MA	0.0627587	5.00867	0.01253	0	1107	209.775	897.225	NA	254	241.08	12.92	NA	NA	1	1.28426:3.5128:0.725232:0.700872:0.858839:1	0.328365(0.440379:0.333333:0.211382)	-1986.44	NA	NA	NA
Ppur	gcho	flpo	cox2	MA	0.349097	4.01243	0.0870039	0	687	122.066	564.934	NA	276	196.769	79.2311	NA	NA	1	1.39945:1.3755:1.53839:1.55586:1.35017:1	0.315866(0.419214:0.336245:0.19214)	-1539.19	NA	NA	NA
Ccae	Mery	coco	nad4	MA	0.211025	4.54935	0.0463857	0	1434	260.789	1173.21	NA	444	367.344	76.6556	NA	NA	1	0.993771:1.44512:0.934344:1.1903:0.511337:1	0.271618(0.350418:0.311715:0.15272)	-2847.27	NA	NA	NA
Ppal	cmob	flst	atp9	MA	0.0648963	3.21077	0.0202121	1.08883e-40	222	65.9889	156.011	NA	59	56.3092	2.69076	NA	NA	1	17.2618:22.148:22.7768:22.8811:2.31481:1	0.416667(0.513514:0.432432:0.304054)	-417.069	NA	NA	NA
corn	sals	stst	nad2	MA	0.806913	1.47679	0.546396	1.49167e-44	1278	368.373	909.627	NA	765	325.64	439.36	NA	NA	1	1.67812:1.87802:1.7833:1.80382:1.38517:1	0.486307(0.562207:0.41784:0.478873)	-3255.56	NA	NA	NA
Apli	gcho	flfl	sdh2	MA	0.130169	5.24138	0.024835	0	729	124.062	604.938	NA	196	174.829	21.1713	NA	NA	1	0.846544:1.28361:0.937194:0.497755:0.353329:1	0.30806(0.338115:0.375:0.211066)	-1401.37	NA	NA	NA
Pven	rmar	cost	cox3	MA	0.589729	2.2756	0.259154	0	738	179.599	558.401	NA	429	237.574	191.426	NA	NA	1	1.67291:1.79891:1.78925:1.78369:1.54842:1	0.378049(0.45122:0.349593:0.333333)	-1856.3	NA	NA	NA
Pkor	Pumb	baco	nad3	MA	0.168636	5.37947	0.0313482	0	354	56.479	297.521	NA	96	82.3938	13.6062	NA	NA	1	0.734796:0.879605:0.511152:0.616025:0.233031:1	0.259887(0.360169:0.262712:0.15678)	-669.597	NA	NA	NA
Pyez	Rvio	barh	nad2	MA	0.597343	2.75314	0.216968	0	1455	271.763	1183.24	NA	669	344.019	324.981	NA	NA	1	0.773452:0.963198:0.630921:1.00483:0.548313:1	0.285223(0.326804:0.335052:0.193814)	-3358.17	NA	NA	NA
corn	gcho	flst	cox1	MA	0.214829	4.30009	0.0499592	0	1533	294.637	1238.36	NA	544	449.594	94.4055	NA	NA	1	0.74279:1.39555:0.863317:1.59827:0.815393:1	0.386497(0.484344:0.402153:0.272994)	-3294.14	NA	NA	NA
Apli	cmob	flst	nad4	MA	0.708337	1.94244	0.364664	0	1401	331.106	1069.89	NA	765	351.187	413.813	NA	NA	1	0.89149:0.965484:0.926868:0.93739:1.00006:1	0.390792(0.459315:0.390792:0.32227)	-3373.99	NA	NA	NA
gcho	sals	flst	nad1	MA	0.533551	2.1744	0.245378	0	912	259.257	652.743	NA	506	312.77	193.23	NA	NA	1	0.874875:0.855835:0.771127:0.775559:0.630546:1	0.422149(0.486842:0.384868:0.394737)	-2259.26	NA	NA	NA
Ecox	Pkor	copo	nad4	MA	0.336381	4.16135	0.0808346	0	1446	250.876	1195.12	NA	538	388.425	149.575	NA	NA	1	1.0467:2.06243:0.902453:1.24291:0.614534:1	0.265214(0.323651:0.301867:0.170124)	-3054.94	NA	NA	NA
Mery	Ppal	cofl	nad2	MA	0.467114	3.55648	0.131342	0	1467	253.044	1213.96	NA	614	376.664	237.336	NA	NA	1	1.0419:1.08574:0.917917:0.927737:0.870662:1	0.271302(0.325153:0.308793:0.179959)	-3241.72	NA	NA	NA
Coff	Pumb	bafl	nad1	MA	0.0964173	4.20358	0.022937	0	945	207.902	737.098	NA	237	219.176	17.8237	NA	NA	1	1.07336:1.47045:1.05856:1.0792:0.590009:1	0.334921(0.442857:0.365079:0.196825)	-1765.19	NA	NA	NA
Ncya	gcho	flrh	cox1	MA	0.213692	4.91753	0.0434552	0	1542	257.765	1284.23	NA	471	387.176	83.8243	NA	NA	1	0.812892:1.84914:0.858132:1.17051:0.633528:1	0.312581(0.402724:0.368677:0.166342)	-3128.97	NA	NA	NA
Ppal	rmar	flst	atp6	MA	0.637411	1.90119	0.335269	0	690	197.966	492.034	NA	380	207.278	172.722	NA	NA	1	1.05001:1.0894:0.890267:0.897965:0.80641:1	0.393478(0.469565:0.352174:0.358696)	-1745.28	NA	NA	NA
Pumb	rpil	bast	cox2	MA	0.428365	2.47775	0.172885	0	717	199.992	517.008	NA	354	244.656	109.344	NA	NA	1	1.21926:1.53728:1.06447:1.13861:0.639645:1	0.471409(0.541841:0.389121:0.483264)	-1770.11	NA	NA	NA
Apli	gcho	flfl	nad5	MA	0.18692	4.26344	0.0438426	0	1956	390.133	1565.87	NA	591	502.564	88.4361	NA	NA	1	1.00159:1.59268:0.637717:0.668909:0.473134:1	0.302914(0.361963:0.345092:0.201687)	-3924.33	NA	NA	NA
Gele	Pven	cofl	atp9	MA	0.124819	4.2702	0.0292302	1.22775e-41	228	48.1358	179.864	NA	52	46.8797	5.12028	NA	NA	1	6.21183:11.5217:17.742:6.20228:23.522:1	0.324561(0.407895:0.421053:0.144737)	-412.169	NA	NA	NA
Pkor	gcho	cofl	nad5	MA	0.28292	4.45768	0.063468	0	1953	335.458	1617.54	NA	709	542.864	166.136	NA	NA	1	0.963451:1.40251:0.993976:1.0187:0.649251:1	0.284178(0.355607:0.337174:0.159754)	-4124.81	NA	NA	NA
Apli	Pyez	bafl	atp9	MA	0.0298157	4.15911	0.00716878	0	228	51.3951	176.605	NA	38	37.0864	0.913568	NA	NA	0.960629	0.243597:0.17999:0.275639:0.29639:0.448374:1	0.357456(0.460526:0.421053:0.190789)	-378.417	NA	NA	NA
Coff	cmob	flst	cox2	MA	0.40613	2.9624	0.137095	0	711	165.179	545.821	NA	336	231.242	104.758	NA	NA	1	0.938497:1.05575:0.754392:0.805411:0.491027:1	0.408579(0.521097:0.367089:0.337553)	-1702.07	NA	NA	NA
Hrub	Paer	flpo	cob	MA	0.306842	4.6203	0.0664116	0	1089	174.999	914.001	NA	404	299.957	104.043	NA	NA	1	0.861477:1.54291:0.741252:0.754739:0.762442:1	0.29798(0.392562:0.327824:0.173554)	-2341.34	NA	NA	NA
Ppur	Pven	copo	nad2	MA	0.678057	2.63715	0.257118	0	1149	188.819	960.181	NA	579	250.921	328.079	NA	NA	1	0.884076:1.1503:0.764126:0.792582:0.914785:1	0.24456(0.291123:0.267624:0.174935)	-2645.46	NA	NA	NA
Hrub	rmar	flst	cox3	MA	0.56654	2.17466	0.260519	0	732	197.306	534.694	NA	403	236.226	166.774	NA	NA	1	1.54454:1.66611:1.18479:1.19179:0.682672:1	0.423497(0.481557:0.379098:0.409836)	-1841.16	NA	NA	NA
Apli	Rvio	flrh	cox3	MA	0.410283	3.51552	0.116706	0	777	147.561	629.439	NA	337	224.993	112.007	NA	NA	1	0.756387:2.16653:1.2558:1.4047:0.631361:1	0.346203(0.459459:0.368726:0.210425)	-1797.12	NA	NA	NA
Cmer	Pyez	bacy	nad4L	MA	0.320255	3.53122	0.0906925	0	303	64.1436	238.856	NA	107	79.9869	27.0131	NA	NA	1	0.844549:1.51579:0.667009:0.689001:0.37881:1	0.245875(0.306931:0.257426:0.173267)	-623.64	NA	NA	NA
Apli	Ecox	flpo	atp9	MA	0.112745	4.47525	0.025193	0	225	45.7609	179.239	NA	52	47.3296	4.67036	NA	NA	1	3.0725:8.72842:9.30253:8.56794:16.6595:1	0.366667(0.473333:0.433333:0.193333)	-413.438	NA	NA	NA
Gele	Mery	cofl	cox1	MA	0.149468	4.82515	0.0309768	0	1542	280.498	1261.5	NA	421	369.521	51.4794	NA	NA	1	1.38535:2.87339:1.90591:2.30985:0.811862:1	0.323606(0.417315:0.392996:0.160506)	-2984.66	NA	NA	NA
Hrub	Ssub	cofl	nad1	MA	0.143794	4.10421	0.0350357	0	954	206.246	747.754	NA	270	239.569	30.4309	NA	NA	1	0.99181:1.87218:0.876517:0.739653:1.05201:1	0.332285(0.419811:0.366352:0.210692)	-1856.93	NA	NA	NA
Hrub	Ppal	flfl	nad3	MA	0.226018	3.46703	0.0651908	0	351	83.8219	267.178	NA	115	95.2151	19.7849	NA	NA	1	1.2619:2.22909:0.613806:0.572956:0.694643:1	0.306268(0.405983:0.273504:0.239316)	-714.62	NA	NA	NA
Ncya	Pkor	corh	atp6	MA	0.407545	4.62217	0.0881718	0	762	107.115	654.885	NA	273	177.38	95.6198	NA	NA	1	1.00959:1.88211:0.926722:1.50501:1.44413:1	0.242126(0.312992:0.283465:0.129921)	-1584.18	NA	NA	NA
Bfus	Hrub	bafl	nad3	MA	0.161413	3.72226	0.0433643	0	351	82.6612	268.339	NA	99	86.7834	12.2166	NA	NA	1	1.33718:1.86383:0.838781:0.855064:0.3578:1	0.299145(0.410256:0.260684:0.226496)	-691.413	NA	NA	NA
Hrub	sals	flst	cox1	MA	0.271439	3.2757	0.0828646	0	1530	371.039	1158.96	NA	654	519.529	134.471	NA	NA	1	1.08509:1.68644:1.26563:1.75379:0.633154:1	0.446732(0.490196:0.404902:0.445098)	-3468.81	NA	NA	NA
Gsul	Ppur	cypo	nad5	MA	0.732609	2.06823	0.354221	0	1641	328.528	1312.47	NA	930	385.075	544.925	NA	NA	1	0.595511:0.864783:0.827274:1.46697:0.921238:1	0.358623(0.388483:0.346435:0.340951)	-4072.88	NA	NA	NA
Ssub	corn	cost	cox1	MA	0.235307	4.16292	0.0565245	0	1545	300.807	1244.19	NA	583	472.525	110.475	NA	NA	1	0.679172:1.15664:0.748993:1.14428:0.542254:1	0.382524(0.470874:0.404854:0.271845)	-3361.6	NA	NA	NA
Gele	Rvio	flrh	atp6	MA	0.346918	3.63032	0.0955614	0	735	146.194	588.806	NA	278	200.74	77.2604	NA	NA	1	1.2111:1.79068:1.00804:2.32612:0.692664:1	0.285714(0.35102:0.306122:0.2)	-1582.03	NA	NA	NA
Ecox	sals	post	nad1	MA	0.555377	2.23356	0.248651	0	906	240.039	665.961	NA	496	293.516	202.484	NA	NA	1	0.996731:1.34496:1.04731:1.06916:0.838409:1	0.408389(0.471854:0.377483:0.375828)	-2217.63	NA	NA	NA
Ccae	Ssub	coco	atp6	MA	0.246524	4.31909	0.0570778	0	762	140.98	621.02	NA	249	198.972	50.0276	NA	NA	1	0.884968:1.33889:0.676625:0.720466:0.363068:1	0.270997(0.358268:0.305118:0.149606)	-1543.05	NA	NA	NA
Bfus	Pven	baco	cox2	MA	0.247575	4.66796	0.053037	0	753	128.173	624.827	NA	254	201.82	52.1801	NA	NA	1	1.2883:1.46264:1.13991:1.13827:1.00014:1	0.308101(0.436255:0.320717:0.167331)	-1573.99	NA	NA	NA
Ccri	Ncya	flrh	cox1	MA	0.207949	5.37993	0.0386528	0	1542	236.146	1305.85	NA	460	378.992	81.0075	NA	NA	1	0.867285:1.72688:0.982551:1.37303:0.745108:1	0.303502(0.395914:0.370623:0.143969)	-3095.91	NA	NA	NA
bsub	corn	stst	nad5	MA	0.621766	2.05944	0.30191	0	1767	464.876	1302.12	NA	869	470.836	398.164	NA	NA	1	0.898251:1.14278:1.18688:1.12021:1.35422:1	0.479061(0.589134:0.447368:0.400679)	-4411.45	NA	NA	NA
Ssub	cmob	cost	atp9	MA	0.119028	3.36904	0.03533	0	219	59.3636	159.636	NA	69	63.0133	5.98669	NA	NA	1	2.47102:3.12217:3.40088:3.38736:2.31121:1	0.417808(0.541096:0.431507:0.280822)	-434.051	NA	NA	NA
Bfus	Ssub	baco	nad5	MA	0.320424	4.46636	0.0717417	0	1965	322.091	1642.91	NA	768	562.251	205.749	NA	NA	1	0.694127:1.06127:0.682392:0.992666:0.59961:1	0.321392(0.376524:0.367378:0.220274)	-4271.58	NA	NA	NA
Ccae	Dgri	corh	cox2	MA	0.292581	4.92658	0.0593883	0	705	107.624	597.376	NA	245	184.26	60.7395	NA	NA	1	0.998977:1.81828:0.966628:1.20479:0.24344:1	0.291489(0.440426:0.321277:0.112766)	-1468.15	NA	NA	NA
Ecox	Ssub	copo	atp9	MA	0.0553198	4.20038	0.0131702	4.06416e-38	225	49.4853	175.515	NA	46	43.9471	2.05286	NA	NA	0.966962	3.30919:4.46802:3.96939:4.84565:0.747413:1	0.353333(0.486667:0.426667:0.146667)	-382.376	NA	NA	NA
Cmer	bsub	cyst	cox3	MA	0.530774	2.43096	0.218339	0	813	200.76	612.24	NA	419	251.523	167.477	NA	NA	1	1.55785:1.75579:1.2296:1.21527:0.809595:1	0.428044(0.555351:0.413284:0.315498)	-1982.89	NA	NA	NA
cmob	gcho	flst	nad1	MA	0.470899	2.45943	0.191467	0	930	247.451	682.549	NA	480	314.11	165.89	NA	NA	1	1.08493:1.3305:1.22402:1.24468:1.1005:1	0.402688(0.482258:0.395161:0.330645)	-2247.47	NA	NA	NA
Ncya	Pyez	barh	nad1	MA	0.220783	4.18982	0.052695	0	945	185.526	759.474	NA	290	238.543	51.4569	NA	NA	1	1.30709:1.29316:1.06148:1.06117:0.762579:1	0.298413(0.37619:0.338095:0.180952)	-1907.19	NA	NA	NA
Bfus	Gsul	bacy	nad3	MA	0.463538	3.3938	0.136584	0	339	62.063	276.937	NA	150	93.1987	56.8013	NA	NA	1	0.391019:0.35002:0.366715:0.899288:0.394206:1	0.309735(0.424779:0.283186:0.221239)	-766.946	NA	NA	NA
Mery	rpil	cost	cob	MA	0.358428	3.0795	0.116392	0	1101	259.593	841.407	NA	482	349.972	132.028	NA	NA	1	0.798296:1.44898:0.590165:0.614986:0.84426:1	0.403724(0.483651:0.36921:0.358311)	-2503.97	NA	NA	NA
Gsul	Ppal	cyfl	nad1	MA	0.428554	3.13116	0.136868	0	939	198.544	740.456	NA	410	271.445	138.555	NA	NA	1	0.7885:0.838274:0.950741:1.44315:1.14499:1	0.366347(0.429712:0.389776:0.279553)	-2144.08	NA	NA	NA
Pven	bsub	cost	nad1	MA	0.489721	2.45651	0.199357	0	933	242.065	690.935	NA	460	293.175	166.825	NA	NA	1	1.27711:1.58039:1.10762:1.18341:1.18546:1	0.392819(0.483923:0.353698:0.340836)	-2230.79	NA	NA	NA
Dgri	Ncya	rhrh	nad2	MA	0.349068	5.40041	0.0646372	0	1458	187.883	1270.12	NA	458	318.729	139.271	NA	NA	1	0.923327:1.85099:0.703972:1.70004:0.669032:1	0.188615(0.212963:0.245885:0.106996)	-2797.96	NA	NA	NA
Apli	rpil	flst	atp9	MA	0.146073	3.02384	0.048307	0	228	67.6549	160.345	NA	80	71.7817	8.21827	NA	NA	1	0.650539:0.800413:0.668203:0.940402:0.343556:1	0.460526(0.526316:0.440789:0.414474)	-474.857	NA	NA	NA
Gsul	gcho	cyfl	cox2	MA	0.30458	3.88055	0.0784889	0	702	136.518	565.482	NA	273	206.02	66.9802	NA	NA	1	0.610921:1.39481:1.50516:1.61144:1.09967:1	0.354701(0.429487:0.344017:0.290598)	-1532.79	NA	NA	NA
Ecox	rmar	post	atp6	MA	0.635393	1.97845	0.321157	0	696	188.946	507.054	NA	398	213.766	184.234	NA	NA	1	1.50653:1.56846:1.19446:1.1808:0.976496:1	0.343391(0.415948:0.303879:0.310345)	-1732.81	NA	NA	NA
Apli	Ccae	cofl	cob	MA	0.148757	4.04625	0.0367643	0	1107	241.778	865.222	NA	347	306.655	40.3448	NA	NA	1	1.16811:2.20398:1.34416:1.5904:0.381381:1	0.341012(0.449864:0.329268:0.243902)	-2228.32	NA	NA	NA
Paer	cmob	post	nad1	MA	0.504184	2.46858	0.20424	0	939	237.005	701.995	NA	468	291.598	176.402	NA	NA	1	0.880529:1.26194:0.666323:0.768895:0.66714:1	0.384984(0.471246:0.384984:0.298722)	-2243.75	NA	NA	NA
Apli	Pkor	cofl	cox1	MA	0.140829	4.21653	0.0333993	0	1557	328.22	1228.78	NA	446	396.431	49.5693	NA	NA	1	1.26987:1.77141:1.36412:1.52119:0.953303:1	0.350674(0.444123:0.38921:0.21869)	-3105.3	NA	NA	NA
Pumb	Pyez	baba	atp6	MA	0.0434404	3.90323	0.0111293	3.1777e-111	759	188.101	570.899	NA	150	145.099	4.9012	NA	NA	1	1.47772:1.68267:0.956607:1.25123:0.258148:1	0.298419(0.357708:0.294466:0.243083)	-1317.94	NA	NA	NA
Gsul	rmar	cyst	nad2	MA	0.837097	1.57566	0.531269	7.21739e-56	1134	250.125	883.875	NA	715	248.492	466.508	NA	NA	1	1.12129:0.974189:0.938619:1.42247:0.831923:1	0.419753(0.406085:0.369048:0.484127)	-2950.23	NA	NA	NA
Gele	Ncya	flrh	nad5	MA	0.41306	4.92	0.0839553	0	1908	248.479	1659.52	NA	735	470.938	264.062	NA	NA	1	0.540766:1.30194:0.598765:0.667256:0.612142:1	0.260482(0.311321:0.316038:0.154088)	-4037.78	NA	NA	NA
Pkor	ttra	cost	atp9	MA	0.157804	3.03257	0.0520363	0	216	63.2798	152.72	NA	81	71.9626	9.03742	NA	NA	1	1.3707:1.60575:1.66144:1.67099:0.779986:1	0.435185(0.5:0.444444:0.361111)	-449.541	NA	NA	NA
Coff	Mery	cofl	cox1	MA	0.131802	4.64849	0.0283537	0	1536	295.25	1240.75	NA	416	371.71	44.2903	NA	NA	1	1.23669:1.85887:1.23859:1.72336:0.749598:1	0.333008(0.431641:0.385742:0.181641)	-2978.49	NA	NA	NA
Ccae	Ncya	corh	nad2	MA	0.529371	3.57394	0.14812	0	1446	223.523	1222.48	NA	613	338.657	274.343	NA	NA	1	1.04946:1.37301:0.834272:1.98388:0.619633:1	0.221992(0.25:0.272822:0.143154)	-3109.61	NA	NA	NA
Apli	Gsul	cyfl	cox1	MA	0.324912	3.22007	0.100902	0	1518	353.964	1164.04	NA	654	491.056	162.944	NA	NA	1	0.951071:0.982248:0.945755:1.35966:0.884967:1	0.415679(0.44664:0.391304:0.409091)	-3486.16	NA	NA	NA
Gele	Pkor	cofl	nad3	MA	0.172406	4.80045	0.0359146	0	351	62.7663	288.234	NA	90	77.2581	12.7419	NA	NA	1	1.39004:1.62995:1.17839:1.61871:0.571603:1	0.264957(0.346154:0.269231:0.179487)	-672.085	NA	NA	NA
sals	ttra	stst	nad2	MA	0.943089	1.11299	0.847351	4.70776e-05	1287	431.115	855.885	NA	854	318.392	535.608	NA	NA	1	1.03434:1.07584:0.962832:1.21755:0.782358:1	0.51554(0.58042:0.39627:0.56993)	-3286.94	NA	NA	NA
Ccae	Gele	cofl	cob	MA	0.152941	4.84212	0.0315856	0	1104	199.428	904.572	NA	318	278.15	39.8498	NA	NA	1	1.01711:2.00623:1.13071:1.579:0.555236:1	0.30933(0.419837:0.32337:0.184783)	-2160.09	NA	NA	NA
Coff	cmob	flst	nad4L	MA	0.754817	1.71265	0.440729	1.37147e-18	282	72.1852	209.815	NA	159	69.7053	89.2947	NA	NA	1	1.11708:1.74928:1.24516:1.23492:1.1367:1	0.343972(0.404255:0.287234:0.340426)	-692.938	NA	NA	NA
Ccae	Pyez	baco	nad3	MA	0.201935	3.68971	0.0547292	0	351	80.315	270.685	NA	114	96.2469	17.7531	NA	NA	1	0.863536:0.921555:0.664554:0.670329:0.323742:1	0.303419(0.388889:0.282051:0.239316)	-718.949	NA	NA	NA
Hrub	Pumb	bafl	cox2	MA	0.618807	2.49218	0.2483	0	720	146.505	573.495	NA	365	185.094	179.906	NA	NA	1	1.36302:1.40339:1.27958:1.27858:1.03267:1	0.351389(0.479167:0.35625:0.21875)	-1753.51	NA	NA	NA
Pumb	sals	bast	atp9	MA	0.694738	1.82867	0.379915	1.10405e-29	213	57.3411	155.659	NA	130	63.9978	66.0022	NA	NA	1	0.733692:0.711204:0.763663:0.767405:0.668337:1	0.441315(0.542254:0.43662:0.34507)	-556.298	NA	NA	NA
Gele	Hrub	flfl	cox3	MA	0.264043	3.63821	0.0725749	0	777	169.475	607.525	NA	262	207.91	54.0902	NA	NA	1	1.31362:1.67976:0.827245:0.85565:0.400145:1	0.34556(0.447876:0.357143:0.23166)	-1674.13	NA	NA	NA
Ccae	Ccri	cofl	nad5	MA	0.339375	4.03253	0.0841594	0	1944	347.739	1596.26	NA	740	533.785	206.215	NA	NA	1	0.483638:0.873245:0.685232:0.921654:0.493707:1	0.281379(0.343364:0.32716:0.173611)	-4180.82	NA	NA	NA
Mery	Ppal	cofl	cob	MA	0.147867	5.30779	0.0278584	0	1110	183.311	926.689	NA	293	256.83	36.17	NA	NA	1	0.644912:1.56911:0.600219:0.609106:0.594921:1	0.309459(0.431081:0.337838:0.159459)	-2134.22	NA	NA	NA
Apli	Cmer	cyfl	nad4L	MA	0.232857	3.65016	0.0637937	0	303	68.0199	234.98	NA	104	85.2193	18.7807	NA	NA	1	1.34255:1.41122:1.20784:1.20893:0.45304:1	0.257426(0.316832:0.257426:0.19802)	-612.501	NA	NA	NA
Apli	ttra	flst	nad1	MA	0.461421	2.58696	0.178365	0	924	234.128	689.872	NA	423	277.275	145.725	NA	NA	1	1.0646:1.57118:1.08673:1.1098:0.938113:1	0.374459(0.477273:0.378247:0.267857)	-2171.72	NA	NA	NA
Apli	Ecox	flpo	cob	MA	0.26887	4.42395	0.060776	0	1104	194.26	909.74	NA	393	305.927	87.073	NA	NA	1	1.15928:2.21037:0.839093:0.923046:0.997454:1	0.308424(0.400815:0.317935:0.206522)	-2330.19	NA	NA	NA
Gsul	Pumb	bacy	nad4L	MA	0.6525	2.171	0.300553	0	276	63.1609	212.839	NA	136	67.5675	68.4325	NA	NA	1	0.876034:1.03066:1.10025:1.63952:0.998598:1	0.311594(0.342391:0.298913:0.293478)	-640.419	NA	NA	NA
Ppal	Ssub	cofl	cox2	MA	0.210143	4.5632	0.0460517	0	735	133.365	601.635	NA	239	197.889	41.1111	NA	NA	1	1.17041:1.22889:1.00816:1.09296:0.597288:1	0.336735(0.467347:0.330612:0.212245)	-1534.05	NA	NA	NA
Apli	Pven	cofl	cob	MA	0.167756	5.31287	0.0315754	0	1101	178.091	922.909	NA	333	286.173	46.8268	NA	NA	1	0.919006:2.23113:0.583379:0.657416:0.645032:1	0.313351(0.433243:0.324251:0.182561)	-2178.2	NA	NA	NA
bsub	sals	stst	sdh2	MA	0.621834	2.00904	0.309519	0	627	170.927	456.073	NA	320	175.259	144.741	NA	NA	1	0.600289:0.779597:0.671366:0.85467:0.468179:1	0.565391(0.607656:0.521531:0.566986)	-1564.24	NA	NA	NA
Coff	Ppal	flfl	cox1	MA	0.0555265	4.49878	0.0123426	7.94828e-285	1548	329.048	1218.95	NA	326	311.746	14.2539	NA	NA	1	0.949181:2.27538:0.957008:0.917612:0.632493:1	0.352713(0.443798:0.385659:0.228682)	-2787.44	NA	NA	NA
Pven	Pyez	baco	nad4L	MA	0.270662	4.07197	0.0664697	0	300	57.5595	242.441	NA	102	79.6894	22.3106	NA	NA	1	0.842327:1.60104:0.451737:0.413169:0.374943:1	0.245(0.315:0.265:0.155)	-598.172	NA	NA	NA
Pyez	bsub	bast	atp9	MA	0.10828	3.2514	0.0333026	0	222	62.9825	159.017	NA	72	66.4156	5.58437	NA	NA	1	1.20519:1.79476:0.764296:0.784476:0.623404:1	0.425676(0.540541:0.425676:0.310811)	-441.504	NA	NA	NA
Ppur	rpil	post	cox2	MA	0.547347	2.18666	0.250312	0	678	187.212	490.788	NA	383	231.251	151.749	NA	NA	1	1.21901:1.66633:1.00485:1.02165:0.812123:1	0.45944(0.528761:0.373894:0.475664)	-1735.65	NA	NA	NA
Dgri	corn	rhst	nad3	MA	0.736548	2.2883	0.321876	0	294	49.9145	244.086	NA	159	61.7716	97.2284	NA	NA	1	1.05337:1.24435:1.03057:1.04243:0.533833:1	0.27381(0.392857:0.27551:0.153061)	-698.28	NA	NA	NA
Apli	Gele	flfl	nad4	MA	0.176721	4.15437	0.0425386	0	1437	297.425	1139.57	NA	425	365.439	59.5611	NA	NA	1	1.15941:2.68186:1.41351:1.40437:0.542884:1	0.30515(0.382046:0.334029:0.199374)	-2872.55	NA	NA	NA
Cmer	Pyez	bacy	nad4L	MA	0.320255	3.53122	0.0906925	0	303	64.1436	238.856	NA	107	79.9869	27.0131	NA	NA	1	0.844549:1.51579:0.667009:0.689001:0.37881:1	0.245875(0.306931:0.257426:0.173267)	-623.64	NA	NA	NA
Gsul	Ppur	cypo	cox3	MA	0.533289	2.70945	0.196825	0	750	160.849	589.151	NA	373	216.744	156.256	NA	NA	1	1.41151:1.66865:1.73101:2.09882:1.56235:1	0.358(0.412:0.334:0.328)	-1791.53	NA	NA	NA
Ecox	Ssub	copo	cox2	MA	0.253233	5.4054	0.0468481	0	720	104.359	615.641	NA	237	185.683	51.3173	NA	NA	1	0.788119:1.25857:0.795763:1.09038:0.497214:1	0.301389(0.43125:0.308333:0.164583)	-1500.73	NA	NA	NA
Bfus	bsub	bast	cox2	MA	0.417228	2.60217	0.160338	0	708	188.839	519.161	NA	347	240.837	106.163	NA	NA	1	1.05717:1.41209:0.689805:0.978664:0.495841:1	0.457627(0.561441:0.379237:0.432203)	-1718.44	NA	NA	NA
Paer	Pyez	bapo	cob	MA	0.281376	5.19671	0.054145	0	1089	159.213	929.787	NA	371	281.872	89.1284	NA	NA	1	0.641466:1.58666:0.610363:0.584798:1.00892:1	0.295684(0.389807:0.338843:0.158402)	-2290.76	NA	NA	NA
Gsul	sals	cyst	cob	MA	0.368852	3.0719	0.120073	0	1098	256.377	841.623	NA	447	320.621	126.379	NA	NA	1	0.673389:0.630745:0.703358:0.778097:0.640834:1	0.480419(0.538251:0.386612:0.516393)	-2463.26	NA	NA	NA
Ncya	rmar	rhst	nad5	MA	0.713398	1.99529	0.357541	0	1788	399.756	1388.24	NA	1091	486.697	604.303	NA	NA	1	1.27853:0.984558:1.17147:1.12858:1.11435:1	0.348993(0.361577:0.369966:0.315436)	-4385.56	NA	NA	NA
cmob	corn	stst	nad5	MA	0.0963979	0.782456	0.123199	1.72463e-40	744	193.855	550.145	NA	136	100.768	35.2317	NA	NA	0.275155	1.34846:1.27205:1.32635:1.29552:1.03262:1	0.440188(0.534274:0.419355:0.366935)	-1415.14	NA	NA	NA
Cmer	rmar	cyst	nad4	MA	0.668443	1.98498	0.336751	0	1410	355.096	1054.9	NA	798	398.919	399.081	NA	NA	1	1.33843:1.30785:1.26859:1.4054:1.07699:1	0.361702(0.403191:0.353191:0.328723)	-3555.26	NA	NA	NA
Ppal	Pumb	bafl	nad1	MA	0.101458	4.19777	0.0241695	0	951	208.605	742.395	NA	236	217.308	18.6918	NA	NA	1	1.21298:1.34964:0.959568:0.951256:0.51926:1	0.332808(0.421136:0.37224:0.205047)	-1793.01	NA	NA	NA
Gele	rmar	flst	nad4	MA	0.686686	2.00552	0.342398	0	1317	312.879	1004.12	NA	755	359.719	395.281	NA	NA	1	0.929667:1.08353:1.09476:1.08437:1.27963:1	0.376993(0.429385:0.366743:0.334852)	-3256.98	NA	NA	NA
Pven	Pyez	baco	cox3	MA	0.272979	4.53956	0.0601335	0	780	132.911	647.089	NA	253	195.705	57.2954	NA	NA	1	1.06437:1.78553:0.83306:0.985447:0.50682:1	0.310256(0.417308:0.344231:0.169231)	-1632.38	NA	NA	NA
Gsul	corn	cyst	cob	MA	0.35518	3.3274	0.106744	0	1098	238.21	859.79	NA	414	298.857	115.143	NA	NA	1	0.703079:0.670483:0.754193:0.809247:0.71791:1	0.435337(0.547814:0.38388:0.374317)	-2451.71	NA	NA	NA
Mery	sals	cost	nad5	MA	0.703283	1.8293	0.384454	0	1839	484.594	1354.41	NA	1129	544.222	584.778	NA	NA	1	0.945924:1.10198:0.768983:0.816317:0.62537:1	0.402121(0.439641:0.390701:0.37602)	-4677.41	NA	NA	NA
Bfus	Ssub	baco	nad4L	MA	0.365925	3.13022	0.116901	0	300	68.8141	231.186	NA	108	77.5452	30.4548	NA	NA	1	0.393875:1.13997:0.296668:0.184843:0.177528:1	0.281667(0.33:0.27:0.245)	-628.083	NA	NA	NA
cmob	sals	stst	atp6	MA	0.587665	1.93376	0.303898	7.95566e-96	735	225.144	509.856	NA	386	228.646	157.354	NA	NA	1	1.29311:1.39128:1.03521:1.04142:0.899799:1	0.482993(0.534694:0.393878:0.520408)	-1840.56	NA	NA	NA
bsub	ttra	stst	atp9	MA	0.0861551	2.9652	0.0290555	3.47996e-44	222	70.4657	151.534	NA	67	63.0598	3.94016	NA	NA	1	1.06783:1.15262:0.866964:0.858241:0.463862:1	0.497748(0.547297:0.425676:0.52027)	-433.29	NA	NA	NA
Mery	rpil	cost	atp6	MA	0.715284	1.76619	0.404987	7.81954e-102	717	194.253	522.747	NA	451	215.805	235.195	NA	NA	1	1.19062:1.33079:0.942555:0.943377:1.01648:1	0.406555(0.456067:0.389121:0.374477)	-1872.67	NA	NA	NA
Ccae	Mery	coco	atp6	MA	0.255791	4.68476	0.0546006	0	759	127.536	631.464	NA	248	195.223	52.7769	NA	NA	1	0.655751:1.70061:0.649518:0.775404:0.31527:1	0.254282(0.343874:0.296443:0.12253)	-1516.76	NA	NA	NA
Ppur	Pyez	bapo	cox2	MA	0.43476	3.21505	0.135226	0	690	140.279	549.721	NA	288	188.245	99.7551	NA	NA	1	1.61446:1.75823:1.862:1.86276:1.55352:1	0.342029(0.441304:0.33913:0.245652)	-1600.56	NA	NA	NA
Ccri	Dgri	flrh	nad1	MA	0.185826	4.75564	0.0390749	0	939	167.296	771.704	NA	268	227.071	40.9286	NA	NA	1	1.03584:1.23944:0.957596:0.923741:0.774939:1	0.287007(0.367412:0.34345:0.15016)	-1820.33	NA	NA	NA
Bfus	Paer	bapo	atp9	MA	0.127779	3.69365	0.0345943	0	228	55.7693	172.231	NA	69	62.3398	6.66016	NA	NA	1	1.15652:2.0199:1.8357:1.84811:1.30224:1	0.359649(0.460526:0.427632:0.190789)	-444.268	NA	NA	NA
Ppur	Rvio	porh	cob	MA	0.318851	4.23283	0.075328	0	1113	193.695	919.305	NA	404	297.602	106.398	NA	NA	1	0.778661:1.78275:0.608873:0.588476:0.978135:1	0.303684(0.376011:0.32345:0.21159)	-2422.93	NA	NA	NA
Pumb	cmob	bast	nad3	MA	0.682495	2.00178	0.340944	0	294	70.7554	223.245	NA	164	79.0082	84.9918	NA	NA	1	1.13137:1.20561:1.05944:1.41836:0.699784:1	0.360544(0.47449:0.321429:0.285714)	-741.956	NA	NA	NA
Hrub	Pven	cofl	cob	MA	0.219296	5.58757	0.039247	0	1104	160.554	943.446	NA	342	277.908	64.092	NA	NA	1	0.928823:1.58511:0.671635:1.12104:0.544662:1	0.29846(0.422554:0.311141:0.161685)	-2216.41	NA	NA	NA
Apli	Gele	flfl	nad5	MA	0.185879	4.37718	0.0424654	0	1938	376.439	1561.56	NA	636	540.744	95.2559	NA	NA	1	0.986405:1.79922:0.869196:1.03454:0.493895:1	0.319143(0.373839:0.349071:0.23452)	-3911.48	NA	NA	NA
Bfus	rmar	bast	nad1	MA	0.567655	2.15722	0.263142	0	915	248.871	666.129	NA	494	289.85	204.15	NA	NA	1	1.2861:1.3353:1.34729:1.35945:0.991049:1	0.411475(0.481967:0.381967:0.370492)	-2277.1	NA	NA	NA
Ppur	Ssub	copo	nad5	MA	0.554597	3.19453	0.173608	0	1839	310.272	1528.73	NA	836	450.582	385.418	NA	NA	1	0.869121:0.963108:0.969339:1.00214:0.987537:1	0.313486(0.377651:0.345024:0.217781)	-4220.36	NA	NA	NA
Ccae	Gsul	cocy	nad4	MA	0.572218	2.69623	0.212228	0	1341	270.081	1070.92	NA	645	350.253	294.747	NA	NA	1	0.917504:1.00843:1.07839:1.44131:1.10303:1	0.334452(0.35123:0.33557:0.316555)	-3121.37	NA	NA	NA
Dgri	rpil	rhst	cox1	MA	0.277447	3.33468	0.0832005	0	1509	356.641	1152.36	NA	630	496.519	133.481	NA	NA	1	0.995596:1.41381:0.792904:1.54114:0.708644:1	0.406561(0.462227:0.39662:0.360835)	-3406.67	NA	NA	NA
Ncya	Ppal	flrh	cob	MA	0.238245	5.06042	0.0470801	0	1104	174.398	929.602	NA	351	280.586	70.414	NA	NA	1	0.879798:1.89071:1.09129:2.35316:0.940533:1	0.297101(0.376359:0.328804:0.186141)	-2254.91	NA	NA	NA
Bfus	Ncya	barh	cob	MA	0.220968	5.06476	0.0436286	0	1107	178.04	928.96	NA	353	287.543	65.4567	NA	NA	1	1.94516:3.58804:1.44011:4.21732:1.36704:1	0.298103(0.378049:0.325203:0.191057)	-2265.15	NA	NA	NA
Ccae	Gele	cofl	nad4L	MA	0.335998	3.19803	0.105064	0	300	69.6012	230.399	NA	113	83.8409	29.1591	NA	NA	1	1.81506:2.20671:1.3761:1.19595:0.537169:1	0.258333(0.3:0.28:0.195)	-629.145	NA	NA	NA
Bfus	Mery	baco	nad4L	MA	0.308966	3.60116	0.0857962	0	300	62.9704	237.03	NA	111	83.9034	27.0966	NA	NA	1	1.07825:1.96688:0.663572:0.595551:0.404852:1	0.27(0.34:0.265:0.205)	-627.828	NA	NA	NA
Cmer	Rvio	cyrh	nad5	MA	0.374217	4.2055	0.0889828	0	1953	318.993	1634.01	NA	733	503.502	229.498	NA	NA	1	0.968787:1.57462:0.930665:0.960464:0.775243:1	0.272145(0.327189:0.31874:0.170507)	-4216.56	NA	NA	NA
Apli	rpil	flst	sdh2	MA	0.657704	1.98921	0.330636	0	675	173.525	501.475	NA	397	203.016	193.984	NA	NA	1	1.17081:1.24127:1.06499:1.08585:0.688648:1	0.477778(0.44:0.488889:0.504444)	-1775.34	NA	NA	NA
Dgri	Ppur	porh	nad1	MA	0.237956	4.36848	0.054471	0	798	147.224	650.776	NA	272	219.217	52.7829	NA	NA	1	0.729076:1.07822:0.898768:0.917994:0.715198:1	0.297619(0.353383:0.342105:0.197368)	-1640.95	NA	NA	NA
Ccae	Hrub	cofl	atp9	MA	0.0452755	3.49564	0.012952	2.48604e-40	228	63.0881	164.912	NA	54	52.2316	1.76837	NA	NA	1	12.4832:15.9237:21.6305:21.676:8.13137:1	0.370614(0.460526:0.421053:0.230263)	-399.973	NA	NA	NA
bsub	rmar	stst	nad1	MA	0.518469	2.13757	0.242551	0	906	269.451	636.549	NA	442	280.991	161.009	NA	NA	1	1.0686:1.95945:1.33305:1.31864:1.01874:1	0.492826(0.574503:0.403974:0.5)	-2236.44	NA	NA	NA
Pkor	rpil	cost	cox3	MA	0.573205	2.10426	0.272402	0	765	213.251	551.749	NA	414	242.845	171.155	NA	NA	1	1.236:1.26313:1.00317:1.00168:0.706165:1	0.457031(0.523438:0.431641:0.416016)	-1940.96	NA	NA	NA
Pumb	bsub	bast	nad4L	MA	0.793147	1.46917	0.53986	1.29624e-10	282	86.2878	195.712	NA	163	73.2757	89.7243	NA	NA	1	0.562412:0.531645:0.516208:0.508577:0.525939:1	0.427305(0.510638:0.329787:0.441489)	-710.477	NA	NA	NA
Ppal	Ppur	flpo	nad4L	MA	0.343987	3.36852	0.102118	0	294	63.7679	230.232	NA	107	78.1766	28.8234	NA	NA	1	0.862193:0.88514:0.831477:0.861347:0.579787:1	0.277211(0.331633:0.290816:0.209184)	-635.292	NA	NA	NA
Mery	ttra	cost	cox1	MA	0.246211	3.98427	0.0617958	0	1524	307.318	1216.68	NA	559	449.122	109.878	NA	NA	1	1.01994:1.81819:1.43834:1.55678:0.836376:1	0.376312(0.451772:0.406496:0.270669)	-3295.08	NA	NA	NA
Coff	gcho	flfl	nad4	MA	0.175264	4.26367	0.0411063	0	1440	290.485	1149.51	NA	439	377.58	61.4198	NA	NA	1	0.552094:1.23511:0.60106:0.81274:0.257241:1	0.288194(0.34375:0.329167:0.191667)	-2836.92	NA	NA	NA
Coff	ttra	flst	nad4L	MA	0.92025	1.26455	0.727731	0.00815635	264	61.1507	202.849	NA	146	42.7647	103.235	NA	NA	1	0.749846:0.716501:0.709606:0.878366:0.609173:1	0.30303(0.346591:0.289773:0.272727)	-644.799	NA	NA	NA
Paer	corn	post	nad4L	MA	0.780838	1.72142	0.453602	2.0121e-16	279	65.0089	213.991	NA	156	62.572	93.428	NA	NA	1	0.941915:1.27928:1.03079:1.00424:0.75637:1	0.31362(0.446237:0.268817:0.225806)	-671.892	NA	NA	NA
Apli	gcho	flfl	nad3	MA	0.0966029	4.12128	0.02344	4.31903e-65	351	75.2921	275.708	NA	79	72.7552	6.24483	NA	NA	0.959928	1.64374:2.15105:0.710547:0.918304:0.140673:1	0.287749(0.401709:0.282051:0.179487)	-634.263	NA	NA	NA
Hrub	Ppal	flfl	nad2	MA	0.446416	3.37768	0.132166	0	1458	275.35	1182.65	NA	624	398.044	225.956	NA	NA	1	0.750416:1.32339:0.525176:0.687992:0.71125:1	0.29561(0.329218:0.332305:0.225309)	-3301.86	NA	NA	NA
Pkor	Pyez	baco	cox2	MA	0.209399	4.39473	0.0476477	0	723	136.573	586.427	NA	230	190.936	39.0641	NA	NA	1	1.02709:1.53254:0.789174:0.811859:0.47352:1	0.345781(0.493776:0.3361:0.207469)	-1519.22	NA	NA	NA
Cmer	Ssub	cocy	atp6	MA	0.313052	4.35216	0.0719304	0	762	129.597	632.403	NA	272	201.332	70.6683	NA	NA	1	0.988127:1.20166:1.14023:1.13121:1.24514:1	0.261811(0.334646:0.299213:0.151575)	-1566.62	NA	NA	NA
Ccae	Ppal	cofl	nad4	MA	0.289931	3.7939	0.0764203	0	1446	293.028	1152.97	NA	525	403.632	121.368	NA	NA	1	0.766548:1.39298:0.599977:0.626823:0.452931:1	0.301176(0.376556:0.317427:0.209544)	-3075.18	NA	NA	NA
Apli	Pkor	cofl	cox3	MA	0.19271	4.45721	0.0432356	0	786	148.794	637.206	NA	247	208.411	38.5885	NA	NA	1	0.994414:2.06407:1.16671:1.09085:0.716228:1	0.343511(0.456107:0.368321:0.206107)	-1609.03	NA	NA	NA
Ccae	Ppal	cofl	atp6	MA	0.275451	3.61166	0.076267	0	750	162.883	587.117	NA	275	215.702	59.298	NA	NA	1	1.04673:1.07336:0.880758:0.934093:0.578404:1	0.286667(0.366:0.302:0.192)	-1587.71	NA	NA	NA
Ncya	bsub	rhst	nad4	MA	0.693799	1.9326	0.358998	0	1428	352.968	1075.03	NA	854	407.949	446.051	NA	NA	1	0.933952:0.968739:0.837655:0.871671:0.696158:1	0.372899(0.421218:0.358193:0.339286)	-3634.39	NA	NA	NA
Dgri	Paer	porh	nad5	MA	0.490733	3.9359	0.124681	0	1755	259.426	1495.57	NA	730	424.72	305.28	NA	NA	1	0.664272:1.34948:0.837675:1.1252:0.605266:1	0.244444(0.300855:0.315385:0.117094)	-3804.31	NA	NA	NA
Mery	Ncya	corh	cox2	MA	0.235539	5.33218	0.0441731	0	714	107.095	606.905	NA	216	172.755	43.2452	NA	NA	1	1.1524:2.29707:1.4562:1.62571:0.853473:1	0.266807(0.392857:0.279412:0.128151)	-1446.46	NA	NA	NA
Bfus	Ccae	baco	nad5	MA	0.349814	4.07931	0.0857533	0	1956	341.001	1615	NA	749	532.667	216.333	NA	NA	1	0.821857:1.22421:0.702278:1.13347:0.532831:1	0.310618(0.364472:0.349158:0.218224)	-4254.15	NA	NA	NA
Gele	corn	flst	cox3	MA	0.522396	2.82416	0.184974	0	765	158.733	606.267	NA	365	213.89	151.11	NA	NA	1	0.928485:1.29489:0.851117:1.03155:0.736698:1	0.388889(0.496078:0.415686:0.254902)	-1834.36	NA	NA	NA
Paer	Pyez	bapo	nad5	MA	0.550317	3.03933	0.181065	0	1830	330.621	1499.38	NA	840	461.25	378.75	NA	NA	1	0.845906:1.2521:0.852174:0.874512:0.662777:1	0.289891(0.351639:0.347541:0.170492)	-4216.14	NA	NA	NA
Pkor	Ppal	cofl	nad3	MA	0.170667	4.43386	0.0384917	0	357	69.4484	287.552	NA	98	84.5283	13.4717	NA	NA	1	1.63207:2.49339:1.44609:1.5289:0.552738:1	0.281513(0.369748:0.285714:0.189076)	-679.721	NA	NA	NA
Ccae	Ncya	corh	nad5	MA	0.410772	4.12697	0.0995336	0	1974	312.991	1661.01	NA	781	511.054	269.946	NA	NA	1	0.824545:1.33229:0.678157:1.06679:0.701842:1	0.251266(0.302432:0.301672:0.149696)	-4253.34	NA	NA	NA
Ppal	Pyez	bafl	nad3	MA	0.199587	3.4844	0.05728	2.06355e-64	354	86.2594	267.741	NA	100	84.9047	15.0953	NA	NA	1	2.25358:4.12794:0.920558:1.02042:0.264767:1	0.316384(0.423729:0.300847:0.224576)	-699.311	NA	NA	NA
Apli	Ssub	cofl	atp9	MA	0.0947107	4.36333	0.0217061	0	225	47.718	177.282	NA	54	49.9703	4.02972	NA	NA	1	1.19714:1.18609:1.74456:1.65177:2.70792:1	0.357778(0.493333:0.42:0.16)	-406.66	NA	NA	NA
Pumb	rpil	bast	cox1	MA	0.244277	3.25587	0.0750267	0	1524	382.429	1141.57	NA	591	482.86	108.14	NA	NA	1	0.801736:2.06496:0.769089:1.25055:0.971773:1	0.434711(0.481299:0.408465:0.41437)	-3340.73	NA	NA	NA
Mery	cmob	cost	nad5	MA	0.685446	2.19219	0.312676	0	735	153.441	581.559	NA	391	178.941	212.059	NA	NA	1	0.599317:0.695538:0.522058:0.596914:0.421062:1	0.368027(0.453061:0.393878:0.257143)	-1802.91	NA	NA	NA
Cmer	Mery	cocy	cob	MA	0.207763	5.34786	0.0388498	0	1119	172.47	946.53	NA	341	281.072	59.9276	NA	NA	1	0.773233:1.6478:0.632399:0.714533:0.510289:1	0.295353(0.408847:0.328418:0.148794)	-2230.18	NA	NA	NA
Ncya	gcho	flrh	nad5	MA	0.378151	4.97457	0.0760167	0	1929	260.974	1668.03	NA	704	473.799	230.201	NA	NA	1	0.484897:0.986585:0.591191:0.827721:0.535581:1	0.24365(0.2986:0.309487:0.122862)	-4013.55	NA	NA	NA
Ccri	Ncya	flrh	cox1	MA	0.207949	5.37993	0.0386528	0	1542	236.146	1305.85	NA	460	378.992	81.0075	NA	NA	1	0.867285:1.72688:0.982551:1.37303:0.745108:1	0.303502(0.395914:0.370623:0.143969)	-3095.91	NA	NA	NA
Pkor	bsub	cost	nad4L	MA	0.678969	1.68674	0.402533	3.83022e-23	279	88.8768	190.123	NA	160	85.9712	74.0288	NA	NA	1	0.567414:0.588164:0.489443:0.4627:0.46007:1	0.413978(0.548387:0.311828:0.38172)	-697.161	NA	NA	NA
Bfus	Pkor	baco	cob	MA	0.145232	4.51063	0.0321977	0	1107	216.757	890.243	NA	306	270.261	35.7392	NA	NA	1	1.29906:1.7747:1.07311:1.11004:0.790807:1	0.327462(0.433604:0.348238:0.200542)	-2184.87	NA	NA	NA
Bfus	corn	bast	nad1	MA	0.460189	2.72752	0.168721	0	927	220.702	706.298	NA	428	277.932	150.068	NA	NA	1	1.02251:1.33837:1.00411:1.0063:1.05347:1	0.383495(0.477346:0.389968:0.283172)	-2186.58	NA	NA	NA
Pumb	rmar	bast	atp6	MA	0.663881	1.84626	0.359581	4.88841e-71	699	198.707	500.293	NA	381	199.965	181.035	NA	NA	1	1.2643:1.22644:1.11139:1.12793:1.0793:1	0.391989(0.459227:0.343348:0.373391)	-1769.76	NA	NA	NA
Ppal	bsub	flst	cox3	MA	0.496005	2.47526	0.200385	0	789	200.91	588.09	NA	391	246.446	144.554	NA	NA	1	1.27198:1.75038:0.860795:0.994299:0.657913:1	0.445501(0.581749:0.418251:0.336502)	-1913.46	NA	NA	NA
Ecox	Pkor	copo	nad4L	MA	0.328257	3.75076	0.0875175	0	294	57.7042	236.296	NA	110	80.9788	29.0212	NA	NA	1	0.759026:0.809027:0.634704:0.628967:0.537383:1	0.260204(0.352041:0.27551:0.153061)	-611.553	NA	NA	NA
Dgri	rmar	rhst	nad1	MA	0.57036	2.21102	0.257962	0	921	241.183	679.817	NA	513	297.027	215.973	NA	NA	1	1.35045:1.32033:1.35249:1.3539:1.10637:1	0.374593(0.441368:0.363192:0.319218)	-2294.5	NA	NA	NA
bsub	rmar	stst	nad1	MA	0.518469	2.13757	0.242551	0	906	269.451	636.549	NA	442	280.991	161.009	NA	NA	1	1.0686:1.95945:1.33305:1.31864:1.01874:1	0.492826(0.574503:0.403974:0.5)	-2236.44	NA	NA	NA
Ppal	rmar	flst	cox1	MA	0.275124	3.05518	0.0900514	0	1479	385.636	1093.36	NA	602	479.561	122.439	NA	NA	1	1.55163:2.06941:1.40457:2.05338:0.661861:1	0.419202(0.467546:0.410751:0.37931)	-3346.37	NA	NA	NA
Coff	ttra	flst	cox3	MA	0.57444	2.26861	0.253213	0	768	192.915	575.085	NA	396	225.662	170.338	NA	NA	1	1.12745:1.45929:0.844326:1.38633:0.853704:1	0.419271(0.519531:0.400391:0.337891)	-1895.97	NA	NA	NA
Ssub	rpil	cost	cox1	MA	0.260282	3.32191	0.0783529	0	1545	373.286	1171.71	NA	637	511.259	125.741	NA	NA	1	1.04425:1.61094:1.11288:1.2883:0.775975:1	0.424272(0.466019:0.406796:0.4)	-3486.16	NA	NA	NA
Coff	ttra	flst	cob	MA	0.337357	3.36394	0.100286	0	1107	242.368	864.632	NA	458	337.319	120.681	NA	NA	1	1.03458:1.20379:0.93254:0.918888:0.823888:1	0.374435(0.47832:0.350949:0.294038)	-2453.51	NA	NA	NA
Ppal	ttra	flst	cox2	MA	0.394776	2.97617	0.132646	0	696	163.182	532.818	NA	322	224.686	97.3144	NA	NA	1	1.28831:1.47316:1.24623:1.54244:0.913564:1	0.432471(0.538793:0.349138:0.409483)	-1640.79	NA	NA	NA
Ecox	Ssub	copo	nad3	MA	0.323799	4.83441	0.0669779	0	348	52.1698	295.83	NA	121	87.6939	33.3061	NA	NA	1	0.847376:0.908278:0.871466:1.03446:0.569654:1	0.237069(0.275862:0.267241:0.168103)	-701.619	NA	NA	NA
Gsul	Paer	cypo	nad4L	MA	0.65139	2.48682	0.261937	0	276	52.4215	223.578	NA	131	61.8753	69.1247	NA	NA	1	0.270605:0.31484:0.35681:0.993654:0.561914:1	0.288043(0.375:0.277174:0.211957)	-629.436	NA	NA	NA
Ecox	rmar	post	nad4	MA	0.68377	2.0519	0.333237	0	1314	303.719	1010.28	NA	759	359.977	399.023	NA	NA	1	1.23825:1.29348:1.38183:1.38562:1.61858:1	0.353501(0.39726:0.343607:0.319635)	-3207.51	NA	NA	NA
Ncya	gcho	flrh	nad2	MA	0.516563	4.03544	0.128007	0	1422	195.36	1226.64	NA	586	324.881	261.119	NA	NA	1	0.542574:1.16862:0.400494:0.988779:0.41798:1	0.219409(0.260549:0.273207:0.124473)	-3025.98	NA	NA	NA
Pkor	cmob	cost	cox3	MA	0.53918	2.67844	0.201303	0	780	168.02	611.98	NA	395	227.901	167.099	NA	NA	1	0.779658:1.34834:0.70978:0.883121:0.529183:1	0.419231(0.501923:0.434615:0.321154)	-1895.71	NA	NA	NA
Coff	Pven	cofl	nad4L	MA	0.246029	3.91859	0.0627851	0	300	61.5895	238.41	NA	95	76.4256	18.5744	NA	NA	1	1.11972:1.30734:0.831117:0.809459:0.421746:1	0.238333(0.295:0.265:0.155)	-594.441	NA	NA	NA
Bfus	Ppal	bafl	cox3	MA	0.173978	4.30632	0.0404006	0	780	155.902	624.098	NA	223	191.955	31.0447	NA	NA	0.999929	0.948743:3.48776:0.680528:0.740521:0.54667:1	0.357692(0.467308:0.378846:0.226923)	-1584.99	NA	NA	NA
Ecox	Gele	flpo	cox3	MA	0.357513	4.13944	0.0863675	0	771	130.98	640.02	NA	289	203.231	85.7688	NA	NA	1	1.48317:1.57018:1.36519:1.48665:0.810835:1	0.293774(0.412451:0.321012:0.14786)	-1668.3	NA	NA	NA
Ccae	Ecox	copo	nad5	MA	0.45411	3.41128	0.13312	0	1956	361.075	1594.92	NA	839	528.334	310.666	NA	NA	1	0.710203:1.05248:0.742865:0.927305:0.509052:1	0.260992(0.314417:0.293712:0.174847)	-4328.53	NA	NA	NA
Apli	Gsul	cyfl	atp9	MA	0.12506	3.25984	0.0383638	0	228	63.6364	164.364	NA	74	67.3285	6.67146	NA	NA	1	2.095:2.72615:3.00391:3.0884:1.35773:1	0.394737(0.486842:0.421053:0.276316)	-444.08	NA	NA	NA
Rvio	cmob	rhst	nad1	MA	0.499308	2.45701	0.203218	0	942	240.921	701.079	NA	459	288.432	170.568	NA	NA	1	1.03278:1.39924:0.982476:1.01692:0.885292:1	0.404459(0.490446:0.398089:0.324841)	-2249.75	NA	NA	NA
Apli	Pkor	cofl	cox2	MA	0.187799	4.64225	0.0404543	0	729	132.922	596.078	NA	232	196.375	35.6252	NA	NA	1	1.13906:1.77912:0.868068:0.885209:0.614659:1	0.351852(0.512346:0.333333:0.209877)	-1506.18	NA	NA	NA
Bfus	corn	bast	nad4	MA	0.655559	2.14913	0.305034	0	1389	320.325	1068.67	NA	771	382.126	388.874	NA	NA	1	1.00483:1.15057:1.00223:1.00994:0.911595:1	0.37509(0.449244:0.367171:0.308855)	-3482.86	NA	NA	NA
Bfus	Dgri	barh	atp6	MA	0.348977	3.58383	0.0973756	0	756	152.147	603.853	NA	278	200.509	77.491	NA	NA	1	1.12001:2.58757:0.694003:0.962263:0.502301:1	0.258598(0.311508:0.285714:0.178571)	-1593.37	NA	NA	NA
Pyez	rpil	bast	atp9	MA	0.172732	2.76322	0.0625111	0	228	72.8113	155.189	NA	87	76.7714	10.2286	NA	NA	1	0.750366:0.762694:0.63197:0.785729:0.320709:1	0.453947(0.513158:0.440789:0.407895)	-494.569	NA	NA	NA
Rvio	cmob	rhst	cox2	MA	0.543854	2.43716	0.22315	0	693	166.961	526.039	NA	353	207.272	145.728	NA	NA	1	1.14372:1.21791:0.884628:0.897512:0.497998:1	0.41342(0.530303:0.378788:0.331169)	-1717.37	NA	NA	NA
Pkor	Ppal	cofl	nad5	MA	0.341045	4.58897	0.0743186	0	1977	306.68	1670.32	NA	730	519.657	210.343	NA	NA	1	0.778657:1.37466:0.862136:0.863394:0.832079:1	0.308801(0.361912:0.356601:0.207891)	-4228.17	NA	NA	NA
Pumb	cmob	bast	cox2	MA	0.471001	2.64913	0.177794	0	711	172.68	538.32	NA	351	225.83	125.17	NA	NA	1	0.822053:1.28916:0.725955:0.760401:0.603403:1	0.428973(0.535865:0.381857:0.369198)	-1754.26	NA	NA	NA
Pyez	rmar	bast	cox3	MA	0.584931	2.18051	0.268254	0	741	192.761	548.239	NA	425	241.073	183.927	NA	NA	1	1.36617:1.54209:1.26794:1.34421:0.730982:1	0.426451(0.48583:0.406883:0.38664)	-1880.76	NA	NA	NA
Ncya	Ppal	flrh	cox2	MA	0.289984	4.51943	0.0641639	0	726	121.877	604.123	NA	269	204.089	64.9106	NA	NA	1	0.919473:1.19275:0.930743:0.965162:0.682377:1	0.289256(0.39876:0.291322:0.177686)	-1557.89	NA	NA	NA
Ccri	Dgri	flrh	nad2	MA	0.581717	3.1805	0.182901	0	1458	234.67	1223.33	NA	636	325.576	310.424	NA	NA	1	0.780851:0.937706:0.744286:1.24812:0.598703:1	0.227709(0.246914:0.287037:0.149177)	-3209.05	NA	NA	NA
Gsul	Ncya	cyrh	atp9	MA	0.169534	3.58148	0.0473363	0	222	54.0348	167.965	NA	67	58.406	8.59405	NA	NA	1	1.57146:4.34913:5.15557:6.79755:9.67223:1	0.400901(0.5:0.412162:0.290541)	-434.008	NA	NA	NA
Dgri	Pumb	barh	atp6	MA	0.306838	3.87801	0.0791223	0	747	144.992	602.008	NA	268	201.729	66.2712	NA	NA	1	1.31379:2.5053:0.954432:1.07628:0.59996:1	0.257028(0.327309:0.279116:0.164659)	-1554.21	NA	NA	NA
bsub	cmob	stst	nad4L	MA	0.848081	1.28166	0.661707	9.81452e-05	282	98.8091	183.191	NA	156	70.0558	85.9442	NA	NA	1	0.711462:1.35502:0.544734:0.645094:0.546495:1	0.494681(0.617021:0.335106:0.531915)	-692.156	NA	NA	NA
Gele	corn	flst	nad4L	MA	0.735532	1.69915	0.432882	2.8413e-15	276	75.7489	200.251	NA	145	67.6188	77.3812	NA	NA	1	1.01528:1.25375:0.696089:0.705562:0.319642:1	0.322464(0.402174:0.298913:0.266304)	-662.639	NA	NA	NA
Ecox	Pumb	bapo	nad4L	MA	0.488982	3.038	0.160955	0	303	60.7443	242.256	NA	119	72.4767	46.5233	NA	NA	1	0.628387:0.971861:0.658662:0.701285:0.863573:1	0.268977(0.321782:0.287129:0.19802)	-666.233	NA	NA	NA
Ccri	Ppur	flpo	nad2	MA	0.684379	2.35882	0.290137	0	1158	218.276	939.724	NA	559	248.543	310.457	NA	NA	1	0.706726:1.02605:0.723154:0.876826:0.620132:1	0.267271(0.291451:0.290155:0.220207)	-2698.7	NA	NA	NA
Bfus	Coff	bafl	nad3	MA	0.156936	4.25425	0.0368893	0	351	72.2217	278.778	NA	91	79.6573	11.3427	NA	NA	1	0.842084:0.927067:0.588925:0.675998:0.233209:1	0.279202(0.376068:0.264957:0.196581)	-674.686	NA	NA	NA
Pyez	rmar	bast	nad2	MA	0.788244	1.62222	0.485904	9.54223e-111	1296	329.069	966.931	NA	830	341.877	488.123	NA	NA	1	1.17886:1.14406:1.19075:1.22433:1.04194:1	0.384259(0.400463:0.378472:0.373843)	-3405.47	NA	NA	NA
Ccri	ttra	flst	nad3	MA	0.624938	1.91975	0.32553	0	291	84.2926	206.707	NA	158	87.8614	70.1386	NA	NA	1	1.56903:1.50526:1.12353:1.12758:0.439912:1	0.369416(0.484536:0.314433:0.309278)	-715.618	NA	NA	NA
Pyez	corn	bast	nad2	MA	0.760921	1.82784	0.416295	0	1386	310.58	1075.42	NA	822	336.682	485.318	NA	NA	1	0.981572:1.22268:0.923578:0.94969:0.757803:1	0.370491(0.451299:0.384199:0.275974)	-3495.57	NA	NA	NA
Ccri	cmob	flst	nad3	MA	0.631035	2.14238	0.294549	0	294	71.7742	222.226	NA	165	86.2982	78.7018	NA	NA	1	1.03983:1.0361:1.08183:1.29595:0.777633:1	0.358844(0.479592:0.321429:0.27551)	-734.025	NA	NA	NA
Ecox	cmob	post	cox1	MA	0.279108	3.43951	0.0811477	0	1515	345.574	1169.43	NA	626	491.132	134.868	NA	NA	1	0.887065:1.28541:0.934517:1.37002:0.639606:1	0.40066(0.456436:0.39802:0.347525)	-3413.26	NA	NA	NA
Bfus	Pumb	baba	nad5	MA	0.11989	4.44635	0.0269637	0	1992	389.876	1602.12	NA	478	430.32	47.6804	NA	NA	0.96667	1.01127:1.13106:0.71423:0.695313:0.23565:1	0.323308(0.369173:0.369173:0.231579)	-3694.88	NA	NA	NA
Pumb	rmar	bast	cox1	MA	0.254482	3.19485	0.0796537	0	1473	373.473	1099.53	NA	589	477.114	111.886	NA	NA	1	1.78119:2.20207:1.98922:2.38487:1.14006:1	0.414121(0.46945:0.403259:0.369654)	-3300.15	NA	NA	NA
Apli	Ppur	flpo	cox2	MA	0.33412	3.71884	0.0898454	0	681	133.974	547.026	NA	277	202.656	74.3436	NA	NA	1	1.14839:1.15555:1.14791:1.16298:0.853323:1	0.347283(0.469163:0.334802:0.237885)	-1551.27	NA	NA	NA
Mery	Rvio	corh	nad2	MA	0.534549	3.32234	0.160895	0	1452	242.426	1209.57	NA	593	328.937	264.063	NA	NA	1	1.02504:1.60004:1.03427:1.70169:0.995053:1	0.254477(0.290289:0.303719:0.169421)	-3192.84	NA	NA	NA
Ccri	Ncya	flrh	nad3	MA	0.253406	5.26114	0.0481656	0	339	50.5409	288.459	NA	105	82.3592	22.6408	NA	NA	1	0.568702:0.769213:0.453247:1.10372:0.214512:1	0.235988(0.331858:0.243363:0.132743)	-668.969	NA	NA	NA
Coff	Gele	flfl	atp9	MA	0.00380861	3.80861	0.001	0	228	59.6961	168.304	NA	34	33.9044	0.0955883	NA	NA	1	5.14858:5.22226:1.89807:1.89649:0.0781337:1	0.364035(0.440789:0.421053:0.230263)	-355.437	NA	NA	NA
Ppal	Pven	cofl	atp6	MA	0.293258	4.31117	0.0680229	0	750	131.923	618.077	NA	263	199.439	63.5605	NA	NA	1	1.18572:1.36179:1.22691:1.61648:1.08795:1	0.266667(0.34:0.294:0.166)	-1557.46	NA	NA	NA
Ccri	Ppal	flfl	atp9	MA	0.0164451	4.01113	0.00409986	0	228	56.1372	171.863	NA	38	37.529	0.47105	NA	NA	1	0.573335:0.502973:1.1094:1.14556:0.68507:1	0.350877(0.467105:0.421053:0.164474)	-358.403	NA	NA	NA
Cmer	Pyez	bacy	nad1	MA	0.187811	3.94759	0.0475759	0	960	207.38	752.62	NA	292	249.006	42.994	NA	NA	1	1.74983:2.56959:1.63546:2.18744:0.701895:1	0.315104(0.410938:0.348438:0.185938)	-1912.95	NA	NA	NA
Bfus	Pyez	baba	atp6	MA	0.049124	5.30044	0.00926791	0	759	137.226	621.774	NA	143	137.237	5.76298	NA	NA	0.998556	0.432207:2.3023:0.213118:1.03141:2.13424:1	0.302372(0.343874:0.302372:0.26087)	-1312.34	NA	NA	NA
Dgri	Rvio	rhrh	nad4L	MA	0.407353	3.01106	0.135286	0	294	66.9194	227.081	NA	111	76.0758	34.9242	NA	NA	1	1.61757:1.80097:0.996395:1.05879:0.293393:1	0.255102(0.316327:0.270408:0.178571)	-628.539	NA	NA	NA
Ppal	corn	flst	cox2	MA	0.441935	3.22456	0.137053	0	714	143.195	570.805	NA	312	201.769	110.231	NA	NA	1	0.716868:1.0802:0.67105:0.894762:0.418519:1	0.396359(0.518908:0.382353:0.287815)	-1686.32	NA	NA	NA
Ccae	Dgri	corh	cob	MA	0.188293	4.74205	0.039707	0	1104	196.788	907.212	NA	319	269.641	49.3587	NA	NA	1	0.821479:1.50714:0.853188:1.12939:0.37366:1	0.291214(0.400815:0.311141:0.161685)	-2184.82	NA	NA	NA
Ecox	sals	post	cob	MA	0.403713	2.83447	0.14243	0	1077	264.198	812.802	NA	516	358.786	157.214	NA	NA	1	0.65775:0.784635:0.537425:0.710035:0.358718:1	0.390901(0.44429:0.349582:0.37883)	-2513.07	NA	NA	NA
Gele	Pyez	bafl	sdh2	MA	0.277104	4.78676	0.0578897	0	729	116.859	612.141	NA	258	197.967	60.0325	NA	NA	1	1.23919:1.2335:1.20848:1.15494:0.855621:1	0.302469(0.329218:0.386831:0.191358)	-1543.62	NA	NA	NA
Ccri	Gele	flfl	nad5	MA	0.215215	5.08874	0.0422923	0	1932	311.11	1620.89	NA	606	496.581	109.419	NA	NA	1	0.743894:1.40451:0.655848:0.978499:0.470338:1	0.289337(0.350932:0.339286:0.177795)	-3846.13	NA	NA	NA
Pumb	Pven	baco	nad3	MA	0.29516	5.68424	0.0519261	0	342	44.7303	297.27	NA	113	84.0092	28.9908	NA	NA	1	0.424332:0.59725:0.370305:0.450529:0.237339:1	0.225146(0.311404:0.236842:0.127193)	-682.479	NA	NA	NA
Gele	Pumb	bafl	cox2	MA	0.141649	4.53186	0.0312563	0	732	143.117	588.883	NA	201	178.095	22.9049	NA	NA	1	1.29626:1.48089:1.05956:1.05897:0.571132:1	0.33265(0.446721:0.342213:0.209016)	-1443.61	NA	NA	NA
Gsul	Pyez	bacy	nad3	MA	0.533124	2.84617	0.187313	0	342	69.0309	272.969	NA	157	90.1941	66.8059	NA	NA	1	0.518779:0.550813:0.533216:0.985399:0.533364:1	0.326023(0.425439:0.298246:0.254386)	-787.629	NA	NA	NA
Bfus	Cmer	bacy	nad4	MA	0.312048	3.92239	0.0795555	0	1431	272.678	1158.32	NA	504	376.696	127.304	NA	NA	1	1.11102:1.65349:0.818148:0.797102:0.707763:1	0.279525(0.338574:0.307128:0.192872)	-2984.27	NA	NA	NA
Dgri	sals	rhst	cob	MA	0.368888	2.75828	0.133738	0	1077	284.469	792.531	NA	495	360.63	134.37	NA	NA	1	0.801807:0.762473:0.670023:0.730461:0.41609:1	0.398793(0.469359:0.352368:0.374652)	-2514.19	NA	NA	NA
Ecox	corn	post	nad4L	MA	0.798826	1.66061	0.481043	3.76027e-13	279	65.1295	213.87	NA	155	60.086	94.914	NA	NA	1	0.846475:1.15409:0.873844:0.903041:0.5205:1	0.311828(0.424731:0.295699:0.215054)	-676.063	NA	NA	NA
Dgri	cmob	rhst	cox3	MA	0.559729	2.94236	0.190231	0	759	140.251	618.749	NA	388	210.955	177.045	NA	NA	1	0.82124:1.3069:0.649519:0.80634:0.532375:1	0.387352(0.482213:0.41502:0.264822)	-1831.9	NA	NA	NA
Mery	Rvio	corh	nad5	MA	0.371867	4.21981	0.088124	0	1947	317.826	1629.17	NA	720	495.962	224.038	NA	NA	1	0.840398:1.60137:1.10408:0.894336:0.476819:1	0.279147(0.353621:0.339753:0.144068)	-4152.14	NA	NA	NA
Pven	rmar	cost	nad4L	MA	0.715205	1.68306	0.424943	4.49398e-21	243	71.5034	171.497	NA	144	71.3154	72.6846	NA	NA	1	1.20949:1.04994:0.800679:0.796709:0.533036:1	0.364198(0.444444:0.32716:0.320988)	-613.836	NA	NA	NA
Ccri	Cmer	cyfl	nad1	MA	0.178855	4.70421	0.0380203	0	954	173.107	780.893	NA	286	244.129	41.8708	NA	NA	1	0.974397:1.88316:1.09669:2.31471:0.86828:1	0.297694(0.38522:0.353774:0.154088)	-1863.52	NA	NA	NA
Cmer	cmob	cyst	nad2	MA	0.829565	1.60756	0.516041	1.9729e-80	1407	308.232	1098.77	NA	882	310.612	571.388	NA	NA	1	0.708088:0.948365:0.648177:0.648785:0.773007:1	0.346482(0.376333:0.351812:0.311301)	-3473.32	NA	NA	NA
Gsul	Pumb	bacy	nad3	MA	0.482059	3.37098	0.143003	0	342	61.3156	280.684	NA	153	92.4682	60.5318	NA	NA	1	0.514371:0.450308:0.424612:0.814:0.413013:1	0.296784(0.394737:0.285088:0.210526)	-765.355	NA	NA	NA
Paer	bsub	post	atp6	MA	0.756821	1.75499	0.43124	9.59511e-67	735	179.065	555.935	NA	434	185.561	248.439	NA	NA	1	0.842605:1.47136:0.712119:0.725193:1.22918:1	0.362585(0.440816:0.320408:0.326531)	-1862.6	NA	NA	NA
Ppal	rpil	flst	sdh2	MA	0.611959	2.17004	0.282004	0	648	161.385	486.615	NA	373	201.588	171.412	NA	NA	1	1.121:1.33115:0.991051:1.02941:0.602002:1	0.471451(0.465278:0.488426:0.460648)	-1648.05	NA	NA	NA
Pyez	Ssub	baco	nad4L	MA	0.287666	3.37473	0.0852413	0	300	69.2245	230.776	NA	110	85.6584	24.3416	NA	NA	1	1.04475:1.22601:0.70535:0.633116:0.343341:1	0.266667(0.335:0.265:0.2)	-621.758	NA	NA	NA
Cmer	Dgri	cyrh	cox2	MA	0.317032	4.63962	0.0683314	0	708	111.864	596.136	NA	248	181.799	66.2013	NA	NA	1	1.08479:1.98563:1.65216:1.6892:0.511046:1	0.285311(0.447034:0.294492:0.114407)	-1483.98	NA	NA	NA
Apli	Ccri	flfl	nad4L	MA	0.0930601	4.07353	0.0228451	1.83515e-60	303	69.0378	233.962	NA	73	67.7545	5.24553	NA	NA	1	3.8505:4.44379:3.84623:3.72175:1.4438:1	0.268977(0.316832:0.282178:0.207921)	-539.336	NA	NA	NA
Ccri	gcho	flfl	cox1	MA	0.0385071	5.47135	0.00703795	0	1551	274.493	1276.51	NA	301	291.461	9.53935	NA	NA	1	1.61234:2.22433:1.09328:0.969115:0.529116:1	0.328175(0.432302:0.387814:0.16441)	-2601.83	NA	NA	NA
Ccri	Gsul	cyfl	atp9	MA	0.116972	3.39082	0.0344967	3.98793e-49	228	61.4966	166.503	NA	66	60.3621	5.63787	NA	NA	1	2.29561:2.52086:3.00644:3.07173:1.25751:1	0.388158(0.486842:0.421053:0.256579)	-433.943	NA	NA	NA
Cmer	Dgri	cyrh	atp9	MA	0.11682	2.61034	0.0447529	9.61282e-24	228	48.539	179.461	NA	39	33.4631	5.5369	NA	NA	0.647665	0.568183:1.00346:1.54713:1.56753:1.36402:1	0.326754(0.447368:0.414474:0.118421)	-396.042	NA	NA	NA
Dgri	Pkor	corh	cox3	MA	0.297047	5.41422	0.0548642	0	786	107.974	678.026	NA	261	194.121	66.8789	NA	NA	1	0.679108:2.2738:1.70724:1.81058:0.917516:1	0.292621(0.391221:0.341603:0.145038)	-1629.89	NA	NA	NA
Coff	Ppal	flfl	sdh2	MA	0.233109	4.97559	0.0468505	0	726	117.399	608.601	NA	242	194.71	47.2901	NA	NA	1	1.08031:1.18399:0.94054:1.07605:0.450912:1	0.310606(0.355372:0.373967:0.202479)	-1524.48	NA	NA	NA
Bfus	Gsul	bacy	nad5	MA	0.679622	2.83291	0.239902	0	1689	251.299	1437.7	NA	906	381.876	524.124	NA	NA	1	0.441599:0.487088:0.513102:1.04587:0.617336:1	0.369681(0.390957:0.368794:0.349291)	-4001.96	NA	NA	NA
Pven	gcho	cofl	atp9	MA	0.134681	4.13516	0.0325698	0	228	41.3316	186.668	NA	54	47.0754	6.92464	NA	NA	0.859883	0.855775:1.02042:1.34134:1.08321:2.35579:1	0.317982(0.407895:0.421053:0.125)	-407.234	NA	NA	NA
Dgri	Pyez	barh	cob	MA	0.165945	5.27963	0.0314312	0	1107	180.554	926.446	NA	315	271.253	43.7469	NA	NA	1	1.1981:2.13971:0.914356:1.26625:1.0397:1	0.298555(0.411924:0.319783:0.163957)	-2163.86	NA	NA	NA
Bfus	Mery	baco	cox2	MA	0.24042	4.45886	0.0539195	0	753	135.586	617.414	NA	250	200.718	49.2823	NA	NA	1	0.767802:1.27622:0.692165:0.592807:0.350864:1	0.320717(0.446215:0.318725:0.197211)	-1585.93	NA	NA	NA
Ccae	Pkor	coco	nad3	MA	0.124093	4.95103	0.025064	0	357	64.7821	292.218	NA	99	88.9441	10.0559	NA	NA	1	1.26435:1.60059:1.50925:1.55676:0.695437:1	0.271709(0.331933:0.273109:0.210084)	-656.828	NA	NA	NA
Ccri	Hrub	flfl	atp6	MA	0.207916	4.16083	0.0499699	0	735	147.279	587.721	NA	239	199.265	39.7348	NA	NA	1	0.876406:1.57251:1.01342:1.02372:0.646651:1	0.294558(0.369388:0.310204:0.204082)	-1499.7	NA	NA	NA
Hrub	Ppal	flfl	cox3	MA	0.262845	3.89398	0.0675003	0	777	157.738	619.262	NA	275	217.392	57.6084	NA	NA	1	1.33285:2.36057:0.829402:0.862645:0.743588:1	0.353282(0.451737:0.364865:0.243243)	-1678.1	NA	NA	NA
Coff	Rvio	flrh	atp9	MA	0.107783	3.68183	0.0292743	1.22682e-40	228	56.9175	171.083	NA	56	51.4709	4.52907	NA	NA	1	1.04752:1.74628:1.03806:1.1188:0.466938:1	0.355263(0.447368:0.421053:0.197368)	-426.522	NA	NA	NA
Ppal	Pven	cofl	nad4L	MA	0.242283	4.20595	0.0576048	0	300	57.3498	242.65	NA	92	73.9711	18.0289	NA	NA	1	0.991525:1.25154:0.617647:0.564836:0.233491:1	0.241667(0.315:0.255:0.155)	-590.607	NA	NA	NA
Pyez	sals	bast	cob	MA	0.352838	2.78867	0.126526	0	1077	286.142	790.858	NA	497	368.23	128.77	NA	NA	1	0.813416:0.984738:0.607043:0.884194:0.529874:1	0.431291(0.506964:0.367688:0.41922)	-2445.03	NA	NA	NA
Cmer	Ncya	cyrh	nad4	MA	0.369207	4.50084	0.0820308	0	1437	219.393	1217.61	NA	514	353.201	160.799	NA	NA	1	0.651149:1.80481:0.979845:1.36814:0.524803:1	0.240431(0.284969:0.305846:0.13048)	-2957.16	NA	NA	NA
Gsul	Paer	cypo	cox2	MA	0.393178	3.48692	0.112758	0	690	135.34	554.66	NA	303	207.235	95.7655	NA	NA	1	0.449645:1.26352:1.28098:1.37343:0.982558:1	0.342754(0.419565:0.332609:0.276087)	-1565.31	NA	NA	NA
Ppal	rmar	flst	cox2	MA	0.498656	2.55878	0.19488	0	741	180.327	560.673	NA	376	234.133	141.867	NA	NA	1	1.10366:1.21146:0.924129:0.954446:0.668352:1	0.406208(0.481781:0.368421:0.368421)	-1835.48	NA	NA	NA
cmob	ttra	stst	nad3	MA	0.83667	1.33228	0.627999	7.04794e-08	300	98.8663	201.134	NA	187	82.1039	104.896	NA	NA	1	1.70677:1.63118:1.49051:1.50227:0.645854:1	0.46(0.545:0.37:0.465)	-790.902	NA	NA	NA
Ccri	Paer	flpo	atp6	MA	0.441154	3.55841	0.123975	0	741	132.843	608.157	NA	293	186.915	106.085	NA	NA	1	1.07439:1.36191:0.834948:0.961321:0.690401:1	0.255735(0.317814:0.293522:0.15587)	-1618.23	NA	NA	NA
Ncya	cmob	rhst	cox3	MA	0.618512	2.57627	0.24008	0	756	147.314	608.686	NA	393	197.29	195.71	NA	NA	1	0.978992:1.52461:0.640367:0.692897:0.555236:1	0.378968(0.464286:0.406746:0.265873)	-1854.88	NA	NA	NA
Paer	Pven	copo	nad2	MA	0.638514	3.42211	0.186585	0	1371	178.042	1192.96	NA	619	275.087	343.913	NA	NA	1	0.712698:1.12224:0.710817:2.26999:1.1238:1	0.212254(0.250547:0.26477:0.121444)	-3003.2	NA	NA	NA
Dgri	bsub	rhst	cox3	MA	0.595026	2.59037	0.229707	0	768	155.873	612.127	NA	403	211.873	191.127	NA	NA	1	1.18965:1.88836:0.762395:0.960414:0.573233:1	0.397135(0.53125:0.390625:0.269531)	-1882.67	NA	NA	NA
Paer	rmar	post	cox1	MA	0.312724	3.04675	0.102642	0	1455	365.757	1089.24	NA	658	503.955	154.045	NA	NA	1	1.52072:1.66809:1.66982:1.71607:1.40859:1	0.397595(0.456701:0.406186:0.329897)	-3368.99	NA	NA	NA
Pven	ttra	cost	cob	MA	0.352135	3.57605	0.0984702	0	1101	221.252	879.748	NA	463	332.725	130.275	NA	NA	1	0.938994:1.21822:0.847131:0.856495:1.05391:1	0.346049(0.457766:0.343324:0.237057)	-2463.48	NA	NA	NA
Ccae	Hrub	cofl	atp6	MA	0.353812	3.61817	0.0977875	0	738	146.089	591.911	NA	289	206.989	82.0106	NA	NA	1	1.64174:2.67398:1.71925:3.05588:1.2924:1	0.278455(0.363821:0.29065:0.180894)	-1589.41	NA	NA	NA
Coff	Pumb	bafl	atp6	MA	0.210533	3.67502	0.0572875	0	747	170.222	576.778	NA	243	203.498	39.5015	NA	NA	1	1.14765:1.49908:0.862862:0.879092:0.484718:1	0.293173(0.353414:0.305221:0.220884)	-1525.37	NA	NA	NA
Ecox	Paer	popo	atp6	MA	0.33002	5.25081	0.0628513	0	735	100.072	634.928	NA	249	178.013	70.9866	NA	NA	1	0.650922:1.05149:0.608324:0.550757:1.47497:1	0.208163(0.267347:0.232653:0.12449)	-1448.71	NA	NA	NA
Gsul	Ncya	cyrh	cox2	MA	0.364147	3.67999	0.0989533	0	699	134.042	564.958	NA	287	202.531	84.4691	NA	NA	1	0.850423:1.72485:1.66481:1.66359:1.36726:1	0.324034(0.390558:0.304721:0.276824)	-1534.7	NA	NA	NA
Apli	Ecox	flpo	nad1	MA	0.281243	3.64396	0.0771806	0	948	202.628	745.372	NA	352	274.162	77.8376	NA	NA	1	0.972661:1.74431:1.12678:1.33071:0.810062:1	0.318565(0.387658:0.35443:0.213608)	-2023.78	NA	NA	NA
Cmer	Rvio	cyrh	nad4	MA	0.338763	4.14547	0.0817189	0	1440	250.133	1189.87	NA	531	382.363	148.637	NA	NA	1	0.750438:2.14738:0.981227:1.09948:0.465716:1	0.266667(0.329167:0.30625:0.164583)	-3021.07	NA	NA	NA
Ncya	gcho	flrh	nad1	MA	0.223069	4.40717	0.0506149	0	942	174.917	767.083	NA	289	236.504	52.4962	NA	NA	1	1.27044:1.42679:1.24309:1.22938:1.09409:1	0.279724(0.339172:0.33758:0.16242)	-1859.47	NA	NA	NA
Gele	Gsul	cyfl	atp6	MA	0.610385	2.42277	0.251937	0	720	154.781	565.219	NA	367	191.145	175.855	NA	NA	1	0.955306:0.940892:0.882327:1.19708:0.761699:1	0.348611(0.360417:0.320833:0.364583)	-1726.33	NA	NA	NA
Mery	ttra	cost	cox3	MA	0.563128	2.65833	0.211835	0	765	159.51	605.49	NA	389	215.619	173.381	NA	NA	1	0.879693:1.42112:1.02228:1.25905:1.4594:1	0.403268(0.507843:0.384314:0.317647)	-1847.65	NA	NA	NA
Ccae	ttra	cost	nad3	MA	0.686541	1.88178	0.364837	0	294	77.1037	216.896	NA	165	81.4291	83.5709	NA	NA	1	1.81965:1.85972:1.95385:1.93385:2.20571:1	0.384354(0.464286:0.316327:0.372449)	-733.949	NA	NA	NA
Pkor	gcho	cofl	nad3	MA	0.164295	5.5524	0.0295899	0	351	54.4407	296.559	NA	81	69.7562	11.2438	NA	NA	1	2.27645:2.69528:2.47704:2.6634:1.2224:1	0.246439(0.346154:0.260684:0.132479)	-641.187	NA	NA	NA
Paer	Ppal	flpo	nad1	MA	0.25933	4.25885	0.060892	0	954	176.671	777.329	NA	311	245.284	65.7156	NA	NA	1	0.873017:1.27526:0.668638:0.707943:1.11028:1	0.311321(0.378931:0.377358:0.177673)	-1992.08	NA	NA	NA
Ccri	Ppur	flpo	nad3	MA	0.385972	3.2657	0.11819	0	345	73.5624	271.438	NA	144	100.271	43.7289	NA	NA	1	1.46991:1.87083:1.4657:1.52341:0.592886:1	0.282609(0.378261:0.26087:0.208696)	-749.176	NA	NA	NA
Ccae	rpil	cost	nad2	MA	0.769018	1.61324	0.476692	4.46798e-85	1266	346.382	919.618	NA	778	343.4	434.6	NA	NA	1	1.0661:1.27532:0.793447:0.905278:0.806712:1	0.411532(0.422986:0.408768:0.402844)	-3226.5	NA	NA	NA
Ppur	ttra	post	nad3	MA	0.653649	1.73916	0.375841	7.10536e-29	306	97.6342	208.366	NA	172	95.4442	76.5558	NA	NA	1	1.22041:1.45442:0.941123:1.00085:0.551584:1	0.405229(0.490196:0.313725:0.411765)	-774.909	NA	NA	NA
Coff	Gsul	cyfl	nad1	MA	0.429299	3.15597	0.136027	0	927	194.024	732.976	NA	411	271.488	139.512	NA	NA	1	0.940558:0.965144:1.15911:1.53036:1.59361:1	0.366775(0.44822:0.383495:0.268608)	-2115.92	NA	NA	NA
Rvio	sals	rhst	nad4	MA	0.725038	1.74839	0.41469	1.59352e-154	1437	386.105	1050.89	NA	858	403.064	454.936	NA	NA	1	0.909792:1.01279:0.889655:0.992054:0.756894:1	0.414753(0.45929:0.39666:0.388309)	-3560.37	NA	NA	NA
Coff	Paer	flpo	cox2	MA	0.233767	5.00163	0.0467382	0	702	112.817	589.183	NA	228	183.267	44.7333	NA	NA	1	0.490034:0.583222:0.469613:0.468442:0.376682:1	0.301994(0.418803:0.326923:0.160256)	-1451.15	NA	NA	NA
Hrub	Pkor	cofl	nad4L	MA	0.225199	3.59349	0.0626686	0	300	69.0085	230.992	NA	94	77.7007	16.2993	NA	NA	1	1.09843:1.12315:0.821231:0.820128:0.490171:1	0.278333(0.35:0.28:0.205)	-605.634	NA	NA	NA
Ccae	Mery	coco	nad3	MA	0.159439	4.38726	0.0363413	0	348	69.1881	278.812	NA	102	88.9705	13.0295	NA	NA	1	0.9421:1.39081:0.845308:1.03637:0.409839:1	0.281609(0.340517:0.288793:0.215517)	-674.583	NA	NA	NA
Coff	Ecox	flpo	cob	MA	0.261492	4.98765	0.0524279	0	1101	172.042	928.958	NA	366	285.249	80.751	NA	NA	1	1.12418:1.87526:1.14978:1.4832:1.08941:1	0.286558(0.381471:0.313351:0.16485)	-2272.12	NA	NA	NA
Paer	sals	post	atp6	MA	0.607236	2.05387	0.295655	0	726	197.111	528.889	NA	390	217.476	172.524	NA	NA	1	1.08024:1.10711:0.89739:1.02343:0.589452:1	0.353306(0.39876:0.334711:0.326446)	-1785.58	NA	NA	NA
Ccae	gcho	cofl	nad5	MA	0.308901	4.1376	0.0746569	0	1929	348.194	1580.81	NA	682	509.357	172.643	NA	NA	1	0.558005:0.988083:0.690275:1.08483:0.396075:1	0.276568(0.339036:0.324261:0.166407)	-4050.61	NA	NA	NA
Cmer	cmob	cyst	atp6	MA	0.729643	1.92159	0.379707	0	738	167.392	570.608	NA	419	182.623	236.377	NA	NA	1	0.772129:2.18744:1.02408:2.21595:1.17029:1	0.367209(0.422764:0.341463:0.337398)	-1870.92	NA	NA	NA
Paer	Ssub	copo	nad1	MA	0.241522	4.35685	0.055435	0	954	175.827	778.173	NA	309	248.124	60.8755	NA	NA	1	1.10288:2.14165:0.815688:0.832782:1.06114:1	0.298218(0.374214:0.356918:0.163522)	-1959.31	NA	NA	NA
Apli	Paer	flpo	cox2	MA	0.236179	4.56317	0.0517577	0	702	123.92	578.08	NA	250	201.378	48.622	NA	NA	1	0.902573:1.21818:0.722687:0.724038:0.644221:1	0.328348(0.461538:0.333333:0.190171)	-1496.29	NA	NA	NA
Cmer	Gsul	cycy	cob	MA	0.258844	4.00035	0.0647052	0	1146	227.011	918.989	NA	428	339.16	88.8397	NA	NA	1	0.566919:0.544585:0.536483:0.732224:0.441561:1	0.370419(0.450262:0.354712:0.306283)	-2471.9	NA	NA	NA
Bfus	Ecox	bapo	atp9	MA	0.129275	4.31275	0.029975	0	225	46.8303	178.17	NA	58	52.0626	5.93736	NA	NA	1	1.48823:2.20002:2.49426:2.77845:3.59212:1	0.351111(0.453333:0.433333:0.166667)	-423.597	NA	NA	NA
Pkor	Ssub	coco	atp9	MA	0.0093645	1.00577	0.00931082	0	216	54.6209	161.379	NA	25	24.3307	0.669316	NA	NA	0.261329	13.7891:15.3515:24.9905:24.5374:14.7916:1	0.356481(0.513889:0.430556:0.125)	-322.426	NA	NA	NA
Dgri	Mery	corh	nad1	MA	0.197761	4.83141	0.0409323	0	945	163.611	781.389	NA	273	228.359	44.6415	NA	NA	1	1.06693:1.2248:0.85773:0.892757:0.481646:1	0.286772(0.380952:0.333333:0.146032)	-1847.54	NA	NA	NA
Ppal	rpil	flst	nad5	MA	0.687658	1.90813	0.360383	0	1779	455.278	1323.72	NA	1014	495.163	518.837	NA	NA	1	0.946304:1.11103:0.851598:0.87459:0.969657:1	0.4362(0.461214:0.422428:0.424958)	-4480.44	NA	NA	NA
Cmer	rmar	cyst	atp6	MA	0.606484	2.02185	0.299965	0	705	196.012	508.988	NA	393	220.92	172.08	NA	NA	1	1.31056:1.42784:1.09804:1.22999:0.931132:1	0.373759(0.446809:0.342553:0.331915)	-1760.87	NA	NA	NA
Pumb	Pyez	baba	cox3	MA	0.0388191	3.65131	0.0106316	3.02961e-127	795	154.092	640.908	NA	144	137.902	6.09792	NA	NA	0.739017	1.58204:3.36792:0.636483:0.795648:0.480041:1	0.35283(0.454717:0.396226:0.207547)	-1372.29	NA	NA	NA
Gsul	gcho	cyfl	nad1	MA	0.407119	3.42121	0.118998	0	927	182.344	744.656	NA	392	263.801	128.199	NA	NA	1	1.10105:1.40231:1.68973:3.06222:1.8682:1	0.3452(0.409385:0.37055:0.255663)	-2060.44	NA	NA	NA
Pyez	rpil	bast	cox3	MA	0.584022	2.00532	0.291236	0	753	220.384	532.616	NA	415	243.566	171.434	NA	NA	1	1.58677:1.71217:1.24918:1.25888:0.752431:1	0.471561(0.539683:0.454365:0.420635)	-1915.28	NA	NA	NA
Bfus	Rvio	barh	atp6	MA	0.379632	3.02582	0.125464	0	735	172.312	562.688	NA	302	214.229	87.7707	NA	NA	1	1.48301:1.69464:1.17142:1.19344:0.821808:1	0.287755(0.334694:0.293878:0.234694)	-1627.99	NA	NA	NA
Gsul	Paer	cypo	nad5	MA	0.761407	2.05885	0.369822	0	1584	291.29	1292.71	NA	892	337.722	554.278	NA	NA	1	0.448735:0.823043:0.694446:1.61581:0.919713:1	0.333965(0.361742:0.349432:0.29072)	-3852.28	NA	NA	NA
Paer	Ppur	popo	atp6	MA	0.474916	3.38051	0.140486	0	741	133.909	607.091	NA	299	182.662	116.338	NA	NA	1	0.670356:1.63029:0.626092:0.663886:0.801526:1	0.246289(0.285425:0.285425:0.168016)	-1608.84	NA	NA	NA
Cmer	rmar	cyst	atp9	MA	0.191302	3.17221	0.0603055	0	222	60.2269	161.773	NA	86	74.0113	11.9887	NA	NA	1	1.8503:2.07574:2.30565:2.44835:1.14656:1	0.416667(0.527027:0.425676:0.297297)	-469.678	NA	NA	NA
Gele	Paer	flpo	nad4	MA	0.405284	3.82081	0.106073	0	1422	247.6	1174.4	NA	567	377.216	189.784	NA	NA	1	0.6645:1.48892:0.985835:1.1864:0.635794:1	0.273207(0.331224:0.327004:0.161392)	-3094.53	NA	NA	NA
Ccri	Pyez	bafl	nad5	MA	0.262667	4.56868	0.0574931	0	1947	333.391	1613.61	NA	663	518.672	144.328	NA	NA	1	0.60212:1.01606:0.574946:0.461151:0.428826:1	0.302517(0.369029:0.348228:0.190293)	-4017.47	NA	NA	NA
Coff	Ppal	flfl	atp9	MA	0.0161945	3.37023	0.00480515	0	228	66.8769	161.123	NA	42	41.5193	0.480662	NA	NA	1	2.07311:0.178912:1.69802:1.74562:0.0685519:1	0.364035(0.453947:0.421053:0.217105)	-368.456	NA	NA	NA
Bfus	Ppal	bafl	nad3	MA	0.177095	3.90076	0.0454002	0	351	77.5686	273.431	NA	94	81.0319	12.9681	NA	NA	1	2.53693:3.40725:1.56879:1.59301:0.369516:1	0.297721(0.41453:0.286325:0.192308)	-685.437	NA	NA	NA
Coff	Rvio	flrh	cob	MA	0.212374	4.90361	0.0433097	0	1107	185.858	921.142	NA	329	270.86	58.1401	NA	NA	1	1.15697:3.32751:0.991552:0.869301:1.06603:1	0.307588(0.402439:0.326558:0.193767)	-2231.37	NA	NA	NA
Ppur	sals	post	cob	MA	0.453032	2.34536	0.193161	0	1077	311.302	765.698	NA	543	368.108	174.892	NA	NA	1	0.974669:1.06951:0.805392:0.818697:0.622592:1	0.422934(0.473538:0.362117:0.433148)	-2528.26	NA	NA	NA
Rvio	rpil	rhst	cox1	MA	0.294032	3.37142	0.087213	0	1509	346.172	1162.83	NA	622	481.067	140.933	NA	NA	1	0.915347:2.3857:1.08777:1.27008:1.17082:1	0.424453(0.468191:0.405567:0.399602)	-3334.2	NA	NA	NA
Hrub	Pkor	cofl	cob	MA	0.20433	4.347	0.0470049	0	1104	212.042	891.958	NA	367	306.414	60.5862	NA	NA	1	1.29975:1.78117:0.852222:1.06076:0.65587:1	0.327446(0.441576:0.334239:0.206522)	-2287.56	NA	NA	NA
Ecox	ttra	post	cob	MA	0.462596	3.19861	0.144624	0	1110	218.025	891.975	NA	490	307.851	182.149	NA	NA	1	0.911445:1.58742:0.893633:0.909041:1.57459:1	0.339189(0.422973:0.336486:0.258108)	-2572.12	NA	NA	NA
Ssub	cmob	cost	nad3	MA	0.671377	2.01743	0.332789	0	288	70.3119	217.688	NA	156	76.835	79.165	NA	NA	1	1.41264:1.56072:1.49174:1.58943:0.761222:1	0.364583(0.4375:0.338542:0.317708)	-723.284	NA	NA	NA
Ccae	Gsul	cocy	nad4L	MA	0.587805	2.45799	0.23914	0	273	60.1701	212.83	NA	130	70.4274	59.5726	NA	NA	1	0.962396:1.00779:1.07937:1.31848:0.840923:1	0.289377(0.346154:0.285714:0.236264)	-614.772	NA	NA	NA
Pyez	Rvio	barh	cob	MA	0.200163	4.93497	0.0405601	0	1113	188.016	924.984	NA	344	286.776	57.2243	NA	NA	1	1.212:2.41123:0.773819:0.777121:1.03167:1	0.31177(0.409704:0.328841:0.196765)	-2260.08	NA	NA	NA
Ccri	gcho	flfl	nad2	MA	0.270912	4.36703	0.0620358	0	1452	258.449	1193.55	NA	464	360.671	103.329	NA	NA	1	1.15639:2.40126:0.722127:0.76013:0.881953:1	0.256198(0.293388:0.311983:0.163223)	-2947.47	NA	NA	NA
Ncya	Pven	corh	atp6	MA	0.381748	5.42664	0.070347	0	735	90.0744	644.926	NA	250	166.259	83.7411	NA	NA	1	1.38484:4.61987:1.88824:5.43101:2.21677:1	0.214966(0.287755:0.269388:0.0877551)	-1449.2	NA	NA	NA
Pyez	ttra	bast	atp9	MA	0.149503	3.08958	0.0483896	0	228	65.9552	162.045	NA	82	73.287	8.71295	NA	NA	1	0.800424:1.08122:0.875031:0.922179:0.70247:1	0.427632(0.467105:0.427632:0.388158)	-471.23	NA	NA	NA
bsub	gcho	flst	atp9	MA	0.0941817	3.23216	0.0291389	0	222	64.0832	157.917	NA	75	69.9754	5.02462	NA	NA	1	2.47864:4.35595:2.38582:2.3992:1.57652:1	0.418919(0.533784:0.425676:0.297297)	-427.62	NA	NA	NA
Coff	Mery	cofl	nad5	MA	0.350937	3.89993	0.0899854	0	1962	358.823	1603.18	NA	732	522.095	209.905	NA	NA	1	0.728031:1.28073:0.741312:0.936608:0.498609:1	0.288226(0.336391:0.347859:0.180428)	-4254.51	NA	NA	NA
Ssub	bsub	cost	nad1	MA	0.501264	2.29544	0.218374	0	936	260.185	675.815	NA	471	300.533	170.467	NA	NA	1	1.32306:1.69316:1.21917:1.35626:1.0712:1	0.418269(0.514423:0.376603:0.363782)	-2275.02	NA	NA	NA
Ccae	corn	cost	atp6	MA	0.643318	2.20131	0.292243	0	711	162.774	548.226	NA	362	182.434	179.566	NA	NA	1	1.37879:1.992:1.47136:1.58065:0.955057:1	0.327004(0.424051:0.327004:0.229958)	-1724.29	NA	NA	NA
Pyez	bsub	bast	atp6	MA	0.717236	1.69716	0.422608	8.62552e-59	702	202.566	499.434	NA	413	202.257	210.743	NA	NA	1	1.1312:1.14998:1.20969:1.22692:1.45815:1	0.406695(0.485043:0.33547:0.399573)	-1793.5	NA	NA	NA
Coff	Ppur	flpo	nad2	MA	0.676648	2.39272	0.282795	0	1158	218.197	939.803	NA	611	275.469	335.531	NA	NA	1	0.632328:1.10227:0.620666:0.846678:0.8582:1	0.290155(0.339378:0.303109:0.227979)	-2783.11	NA	NA	NA
gcho	ttra	flst	cox2	MA	0.421974	3.05224	0.13825	0	702	154.271	547.729	NA	330	221.35	108.65	NA	NA	1	1.07709:1.53066:0.952698:1.36455:0.946661:1	0.41453(0.521368:0.354701:0.367521)	-1650.31	NA	NA	NA
Ecox	rpil	post	nad5	MA	0.789564	1.63574	0.482695	7.96932e-114	1830	455.103	1374.9	NA	1112	452.353	659.647	NA	NA	1	1.13131:1.20638:0.903467:0.926844:0.75047:1	0.402186(0.436066:0.386066:0.384426)	-4690.68	NA	NA	NA
Ecox	Pkor	copo	nad4	MA	0.336381	4.16135	0.0808346	0	1446	250.876	1195.12	NA	538	388.425	149.575	NA	NA	1	1.0467:2.06243:0.902453:1.24291:0.614534:1	0.265214(0.323651:0.301867:0.170124)	-3054.94	NA	NA	NA
Paer	cmob	post	nad2	MA	0.812346	1.63868	0.495732	1.62586e-64	1317	299.081	1017.92	NA	779	289.891	489.109	NA	NA	1	0.75838:1.46626:0.626154:0.809855:0.633005:1	0.339028(0.376993:0.340547:0.299544)	-3332.09	NA	NA	NA
Ncya	Ppal	flrh	nad1	MA	0.22665	4.20073	0.0539549	0	954	185.647	768.353	NA	316	258.316	57.684	NA	NA	1	1.26297:1.33191:0.999:0.98816:0.665678:1	0.301363(0.360063:0.358491:0.185535)	-1940.85	NA	NA	NA
Coff	Pumb	bafl	cox1	MA	0.0935849	4.38941	0.0213206	0	1545	325.994	1219.01	NA	384	355.646	28.354	NA	NA	1	0.919503:2.29789:1.00689:1.00054:0.626491:1	0.348867(0.443689:0.380583:0.22233)	-2931.68	NA	NA	NA
Coff	gcho	flfl	cox2	MA	0.130039	5.31899	0.024448	0	762	127.754	634.246	NA	199	177.461	21.5391	NA	NA	1	0.54281:1.29818:0.657781:0.364494:0.159652:1	0.303806(0.415354:0.326772:0.169291)	-1430.67	NA	NA	NA
Paer	Pyez	bapo	nad3	MA	0.384444	3.90501	0.0984489	0	348	60.8463	287.154	NA	140	95.5884	44.4116	NA	NA	1	0.684947:1.14992:0.613605:0.595403:0.371899:1	0.270115(0.362069:0.288793:0.159483)	-757.39	NA	NA	NA
Ccri	Pyez	bafl	nad4	MA	0.211677	4.26813	0.0495949	0	1431	278.098	1152.9	NA	474	393.164	80.8361	NA	NA	1	0.524559:0.834311:0.499932:0.586309:0.380116:1	0.296296(0.362683:0.334382:0.191824)	-2920.45	NA	NA	NA
Mery	Pven	coco	nad2	MA	0.39445	4.6632	0.0845878	0	1449	205.55	1243.45	NA	519	343.321	175.679	NA	NA	1	0.98734:1.90881:1.16418:1.35374:1.46521:1	0.226363(0.276398:0.275362:0.127329)	-2978.64	NA	NA	NA
Bfus	Rvio	barh	cox1	MA	0.223431	4.13368	0.0540513	0	1377	273.47	1103.53	NA	458	375.992	82.0083	NA	NA	1	0.806369:1.67155:1.07402:1.08592:0.684733:1	0.345679(0.424837:0.38671:0.22549)	-2922.82	NA	NA	NA
Pumb	rpil	bast	cox3	MA	0.627685	1.93103	0.325052	0	753	215.103	537.897	NA	418	230.577	187.423	NA	NA	1	1.52015:1.85489:1.19257:1.19864:1.01144:1	0.466931(0.543651:0.444444:0.412698)	-1871.7	NA	NA	NA
Bfus	Pven	baco	nad2	MA	0.512608	3.20789	0.159796	0	1437	259.855	1177.15	NA	634	367.775	266.225	NA	NA	1	1.40473:1.54734:1.10557:1.14634:0.703772:1	0.260612(0.313152:0.300626:0.168058)	-3205.83	NA	NA	NA
Ccae	Mery	coco	cob	MA	0.148141	5.01576	0.0295351	0	1107	193.731	913.269	NA	315	276.502	38.4979	NA	NA	1	0.981337:1.64848:0.839266:0.954371:0.685649:1	0.301716(0.424119:0.326558:0.154472)	-2133.58	NA	NA	NA
Bfus	Ssub	baco	nad2	MA	0.452194	3.29106	0.137401	0	1449	279.609	1169.39	NA	623	395.645	227.355	NA	NA	1	1.16059:1.22385:1.01609:1.00607:0.75659:1	0.290545(0.345756:0.324017:0.201863)	-3280.01	NA	NA	NA
Gsul	rpil	cyst	nad5	MA	0.833537	1.58446	0.52607	3.99868e-67	1623	359.784	1263.22	NA	981	344.566	636.434	NA	NA	1	0.512368:0.519666:0.496234:0.615594:0.467574:1	0.479051(0.48244:0.428835:0.525878)	-4072.22	NA	NA	NA
Apli	Bfus	bafl	atp9	MA	0.0384814	4.88085	0.00788416	7.11633e-31	228	45.2115	182.788	NA	36	34.8879	1.11207	NA	NA	0.998704	0.643633:0.523678:0.539023:0.583185:1.4251:1	0.348684(0.453947:0.421053:0.171053)	-379.032	NA	NA	NA
Ccae	corn	cost	cox1	MA	0.24094	4.20309	0.0573245	0	1527	292.539	1234.46	NA	576	463.806	112.194	NA	NA	1	0.770669:1.5686:0.837551:1.8119:0.613574:1	0.381794(0.477407:0.401768:0.266208)	-3332.23	NA	NA	NA
Ppal	Pven	cofl	cox3	MA	0.283748	4.71891	0.0601301	0	780	125.965	654.035	NA	277	211.095	65.9051	NA	NA	1	0.943158:2.07935:0.746902:0.787005:0.533508:1	0.308333(0.425:0.330769:0.169231)	-1642.58	NA	NA	NA
cmob	gcho	flst	cox2	MA	0.460627	2.85114	0.161559	0	717	161.777	555.223	NA	344	221.297	122.703	NA	NA	1	0.909597:0.949459:0.754987:0.761987:0.473975:1	0.40516(0.523013:0.376569:0.3159)	-1736.87	NA	NA	NA
Cmer	corn	cyst	nad2	MA	0.770112	1.92526	0.400004	0	1407	280.01	1126.99	NA	859	329.126	529.874	NA	NA	1	0.605531:1.03297:0.550824:0.566387:0.579418:1	0.336532(0.39339:0.352878:0.263326)	-3549.22	NA	NA	NA
Ncya	Pyez	barh	nad5	MA	0.424458	3.84214	0.110474	0	1941	326.866	1614.13	NA	813	526.028	286.972	NA	NA	1	0.961642:1.3015:0.791151:0.825628:0.622187:1	0.273828(0.330757:0.322257:0.16847)	-4298.49	NA	NA	NA
Gele	ttra	flst	sdh2	MA	0.608974	2.52833	0.240861	0	651	132.627	518.373	NA	374	192.644	181.356	NA	NA	1	1.0597:1.98775:1.28331:1.39584:0.612696:1	0.423195(0.456221:0.442396:0.370968)	-1650.55	NA	NA	NA
Ppal	corn	flst	nad4	MA	0.63935	2.41534	0.264704	0	1422	288.766	1133.23	NA	764	374.729	389.271	NA	NA	1	1.09635:1.15867:1.15999:1.16691:1.08538:1	0.378692(0.459916:0.374473:0.301688)	-3354.76	NA	NA	NA
Mery	Rvio	corh	nad1	MA	0.170751	4.84112	0.035271	0	957	169.92	787.08	NA	253	217.47	35.5297	NA	NA	1	1.00877:1.82564:1.57539:1.62995:1.54875:1	0.301985(0.399687:0.346395:0.159875)	-1846.61	NA	NA	NA
Rvio	cmob	rhst	cox1	MA	0.246328	3.58825	0.0686486	0	1530	345.047	1184.95	NA	604	488.771	115.229	NA	NA	1	0.914153:1.70322:1.06503:1.27338:0.604383:1	0.411765(0.477451:0.404902:0.352941)	-3395.43	NA	NA	NA
Ccri	Pven	cofl	cox3	MA	0.291664	5.29758	0.0550561	0	780	110.37	669.63	NA	268	200.894	67.1055	NA	NA	1	0.776377:1.25649:0.767882:0.9682:0.42287:1	0.28141(0.396154:0.330769:0.117308)	-1600.81	NA	NA	NA
Ppal	sals	flst	sdh2	MA	0.673397	2.09607	0.321267	0	618	141.874	476.126	NA	346	166.493	179.507	NA	NA	1	0.515278:0.872732:0.536383:0.937163:0.125536:1	0.44822(0.480583:0.478155:0.385922)	-1526.56	NA	NA	NA
Gele	Pkor	cofl	cob	MA	0.128385	5.47804	0.0234363	0	1101	179.385	921.615	NA	285	254.372	30.6282	NA	NA	1	0.693445:1.67852:0.721996:0.801899:0.626844:1	0.311081(0.419619:0.343324:0.1703)	-2099.28	NA	NA	NA
Mery	Ppal	cofl	nad4L	MA	0.226696	4.32379	0.0524301	0	300	56.6234	243.377	NA	94	76.7126	17.2874	NA	NA	1	0.90672:1.28872:0.595944:0.569362:0.315929:1	0.251667(0.345:0.25:0.16)	-594.894	NA	NA	NA
Ppur	gcho	flpo	atp9	MA	0.495491	2.86177	0.173141	0	216	46.0529	169.947	NA	99	60.405	38.595	NA	NA	1	0.701641:0.67848:0.548014:0.633079:0.386183:1	0.328704(0.326389:0.451389:0.208333)	-502.484	NA	NA	NA
Gele	Gsul	cyfl	cox2	MA	0.311934	3.78659	0.0823786	0	705	139.607	565.393	NA	279	209.204	69.7956	NA	NA	1	1.11276:1.27768:1.38787:1.50125:1.16484:1	0.361702(0.442553:0.342553:0.3)	-1560.61	NA	NA	NA
corn	rpil	stst	cox3	MA	0.565035	2.04649	0.276099	0	768	225.49	542.51	NA	394	236.74	157.26	NA	NA	1	1.39975:1.53039:1.15313:1.15619:0.729052:1	0.513619(0.581712:0.490272:0.468872)	-1925.71	NA	NA	NA
Gele	sals	flst	sdh2	MA	0.642336	2.23139	0.287863	0	612	137.749	474.251	NA	359	180.305	178.695	NA	NA	1	0.577921:0.785365:0.554511:0.571701:0.224349:1	0.428105(0.443627:0.470588:0.370098)	-1555.8	NA	NA	NA
Apli	cmob	flst	atp6	MA	0.757698	1.76033	0.430429	3.69097e-49	720	173.999	546.001	NA	404	171.866	232.134	NA	NA	1	0.701739:1.56052:0.688669:0.818721:1.15682:1	0.402778(0.447917:0.370833:0.389583)	-1851.74	NA	NA	NA
Bfus	bsub	bast	atp6	MA	0.694643	1.70905	0.40645	2.23934e-51	717	215.832	501.168	NA	397	204.24	192.76	NA	NA	1	1.02044:1.04393:0.868235:0.875674:0.707431:1	0.408647(0.479079:0.343096:0.403766)	-1811.53	NA	NA	NA
Bfus	Ssub	baco	nad1	MA	0.130048	3.97141	0.032746	0	954	216.052	737.948	NA	264	237.443	26.5574	NA	NA	1	1.19694:1.32855:1.06836:1.06583:0.669788:1	0.329665(0.413522:0.352201:0.22327)	-1854.06	NA	NA	NA
Ccae	Cmer	cocy	nad3	MA	0.277235	3.98307	0.0696034	0	348	67.8718	280.128	NA	118	91.6665	26.3335	NA	NA	1	1.00203:1.26461:0.868226:0.943566:0.433773:1	0.283046(0.336207:0.293103:0.219828)	-724.771	NA	NA	NA
Pven	ttra	cost	nad4L	MA	0.676945	2.2636	0.299056	0	258	52.5306	205.469	NA	131	60.3761	70.6239	NA	NA	1	0.520929:0.566261:0.495462:0.941653:0.471442:1	0.294574(0.372093:0.296512:0.215116)	-609.419	NA	NA	NA
Cmer	Pkor	cocy	cob	MA	0.207479	4.87926	0.0425226	0	1110	188.3	921.7	NA	342	283.08	58.9204	NA	NA	1	1.02831:2.05907:0.580667:0.599584:0.618778:1	0.30991(0.409459:0.337838:0.182432)	-2250.15	NA	NA	NA
Cmer	Ppur	cypo	atp9	MA	0.609341	2.68026	0.227343	0	225	42.444	182.556	NA	106	53.5942	52.4058	NA	NA	1	0.753732:0.713687:0.617569:0.6168:0.531207:1	0.322222(0.353333:0.44:0.173333)	-536.491	NA	NA	NA
Gsul	Pyez	bacy	cox2	MA	0.361108	3.28698	0.10986	0	699	152.633	546.367	NA	293	210.299	82.7012	NA	NA	1	0.965539:1.6318:1.25526:1.78456:1.26369:1	0.38412(0.454936:0.356223:0.341202)	-1593.78	NA	NA	NA
Ppal	Rvio	flrh	nad4L	MA	0.374899	3.04327	0.123189	0	294	68.8734	225.127	NA	107	76.2831	30.7169	NA	NA	1	1.53673:1.38078:0.931303:0.979643:0.304821:1	0.270408(0.336735:0.280612:0.193878)	-633.963	NA	NA	NA
Ecox	gcho	flpo	nad1	MA	0.288926	4.03352	0.0716312	0	951	180.589	770.411	NA	329	251.994	77.006	NA	NA	1	0.746407:1.54553:0.979474:1.07344:0.757586:1	0.288118(0.343849:0.350158:0.170347)	-1966.64	NA	NA	NA
Pven	sals	cost	nad4	MA	0.722551	1.72713	0.418353	2.89646e-166	1383	381.962	1001.04	NA	852	406.409	445.591	NA	NA	1	0.983578:1.02717:0.884974:0.955027:0.724751:1	0.392986(0.437093:0.370933:0.370933)	-3429.99	NA	NA	NA
Bfus	Mery	baco	cob	MA	0.13716	5.32993	0.0257339	0	1113	184.938	928.062	NA	286	253.29	32.7095	NA	NA	1	0.75653:1.84397:0.728013:0.757923:0.795023:1	0.310422(0.432615:0.33558:0.163073)	-2128.99	NA	NA	NA
Mery	gcho	cofl	nad5	MA	0.303963	4.70519	0.0646015	0	1944	307.436	1636.56	NA	671	499.296	171.704	NA	NA	1	0.767313:1.12464:0.821214:0.964169:0.584144:1	0.268261(0.337963:0.340278:0.126543)	-4009.4	NA	NA	NA
Paer	cmob	post	nad5	MA	0.727305	1.85462	0.392159	8.28059e-70	633	153.122	479.878	NA	363	162.852	200.148	NA	NA	1	1.19522:1.45477:1.20279:1.22261:0.882855:1	0.365719(0.42654:0.379147:0.291469)	-1583.58	NA	NA	NA
Pkor	Ppal	cofl	atp6	MA	0.255041	3.83605	0.0664852	0	759	157.895	601.105	NA	255	203.494	51.506	NA	NA	1	1.25516:1.29534:1.05143:1.06109:0.673068:1	0.296443(0.371542:0.3083:0.209486)	-1591.54	NA	NA	NA
Apli	corn	flst	nad2	MA	0.849684	1.43533	0.591978	2.5747e-32	1377	353.429	1023.57	NA	808	297.668	510.332	NA	NA	1	0.962239:1.21873:1.02111:1.03284:0.965467:1	0.375817(0.459695:0.375817:0.291939)	-3377.23	NA	NA	NA
Bfus	Dgri	barh	atp9	MA	0.0716626	4.1176	0.017404	4.81185e-38	228	51.4871	176.513	NA	47	44.3536	2.6464	NA	NA	0.98532	0.386597:0.361912:0.748445:0.754169:0.641513:1	0.33114(0.427632:0.414474:0.151316)	-388.892	NA	NA	NA
Ncya	sals	rhst	nad5	MA	0.73773	1.79147	0.4118	5.99739e-242	1824	453.982	1370.02	NA	1118	498.501	619.499	NA	NA	1	0.969678:0.967495:0.865059:0.934385:0.632436:1	0.379934(0.402138:0.362664:0.375)	-4449.34	NA	NA	NA
Pven	ttra	cost	nad4	MA	0.707783	2.14771	0.329552	0	1410	286.143	1123.86	NA	783	341.273	441.727	NA	NA	1	1.02321:1.57445:0.884843:1.75613:1.3035:1	0.36844(0.428723:0.361702:0.314894)	-3458.23	NA	NA	NA
Pumb	corn	bast	nad2	MA	0.796359	1.7228	0.462247	2.61507e-74	1350	296.744	1053.26	NA	766	290.076	475.924	NA	NA	1	0.865572:1.00826:0.789766:0.840058:0.659798:1	0.377407(0.457778:0.39:0.284444)	-3395.7	NA	NA	NA
Ccri	cmob	flst	nad5	MA	0.63156	2.30248	0.274295	0	732	161.407	570.593	NA	383	194.449	188.551	NA	NA	1	0.85826:0.783768:0.832332:0.809762:0.736361:1	0.376366(0.471311:0.385246:0.272541)	-1784.14	NA	NA	NA
Pkor	Ppal	cofl	nad1	MA	0.128166	4.23038	0.0302966	0	960	204.027	755.973	NA	270	242.75	27.2504	NA	NA	1	1.05203:1.21413:0.825283:0.822045:0.539659:1	0.331771(0.403125:0.382812:0.209375)	-1856.58	NA	NA	NA
Ppur	cmob	post	atp9	MA	0.545609	2.46328	0.221496	0	210	49.7593	160.241	NA	103	60.1183	42.8817	NA	NA	1	1.15682:1.09259:1.04122:1.06325:0.579606:1	0.404762(0.392857:0.464286:0.357143)	-520.632	NA	NA	NA
Paer	Pumb	bapo	nad3	MA	0.380094	4.4685	0.0850607	0	348	52.7655	295.234	NA	135	91.4676	43.5324	NA	NA	1	0.860036:1.58534:0.811675:0.867298:0.265014:1	0.242816(0.331897:0.275862:0.12069)	-728.942	NA	NA	NA
Ccae	Ssub	coco	nad5	MA	0.255453	4.92081	0.0519127	0	1983	316.468	1666.53	NA	688	540.297	147.703	NA	NA	1	0.637002:0.916842:0.54851:0.995434:0.51159:1	0.297277(0.360817:0.334342:0.196672)	-4106.35	NA	NA	NA
Gele	Ppal	flfl	atp9	MA	0.0236429	3.6093	0.00655056	0	228	51.6329	176.367	NA	35	34.234	0.765997	NA	NA	0.83565	9.95489:9.88482:14.9279:14.5109:23.1114:1	0.350877(0.447368:0.421053:0.184211)	-359.495	NA	NA	NA
Paer	cmob	post	cox1	MA	0.264627	4.25619	0.0621745	0	1509	278.006	1230.99	NA	616	483.022	132.978	NA	NA	1	0.74722:1.56974:0.702458:0.840558:1.0704:1	0.403247(0.475149:0.404573:0.33002)	-3268.16	NA	NA	NA
Ccri	Rvio	flrh	cox1	MA	0.190958	4.97856	0.0383561	0	1536	259.564	1276.44	NA	465	391.21	73.7902	NA	NA	1	0.644383:1.29786:1.04674:0.907629:0.606939:1	0.325195(0.425781:0.387695:0.162109)	-3098.68	NA	NA	NA
Apli	Hrub	flfl	nad4	MA	0.24107	4.02224	0.0599344	0	1443	289.629	1153.37	NA	499	402.851	96.1495	NA	NA	1	0.724387:1.60935:0.462879:0.637183:0.607285:1	0.315662(0.387734:0.326403:0.232848)	-3007.14	NA	NA	NA
Paer	Ppal	flpo	atp9	MA	0.0999878	3.56892	0.0280163	2.34258e-44	228	59.1545	168.846	NA	60	55.5572	4.44276	NA	NA	1	1.24051:1.80211:1.678:1.71193:0.753498:1	0.368421(0.473684:0.427632:0.203947)	-433.106	NA	NA	NA
Pumb	Ssub	baco	cox3	MA	0.228574	4.54297	0.0503139	0	789	141.075	647.925	NA	263	213.634	49.3663	NA	NA	1	0.873666:1.51787:1.04761:1.04735:0.58633:1	0.339037(0.45057:0.372624:0.193916)	-1666.86	NA	NA	NA
Rvio	rpil	rhst	nad1	MA	0.505333	2.40701	0.209942	0	948	246.595	701.405	NA	480	300.535	179.465	NA	NA	1	1.01383:1.11035:0.938238:0.938999:0.922068:1	0.421414(0.469937:0.398734:0.39557)	-2258.09	NA	NA	NA
Ncya	rmar	rhst	cox1	MA	0.330599	2.99778	0.110281	0	1470	368.937	1101.06	NA	664	499.576	164.424	NA	NA	1	1.44657:1.59932:1.52842:1.60815:1.252:1	0.385374(0.433673:0.389796:0.332653)	-3406.2	NA	NA	NA
Gsul	rmar	cyst	cox2	MA	0.577033	2.35737	0.244778	0	708	168.204	539.796	NA	368	206.101	161.899	NA	NA	1	1.66118:1.61651:1.48062:1.65659:0.802737:1	0.434322(0.470339:0.381356:0.451271)	-1768.69	NA	NA	NA
Gsul	Ncya	cyrh	nad2	MA	0.7877	1.98424	0.396979	0	1212	215.043	996.957	NA	705	248.202	456.798	NA	NA	1	1.39926:1.43065:1.35419:2.08247:1.38995:1	0.288779(0.289604:0.294554:0.282178)	-2879.61	NA	NA	NA
Gele	Mery	cofl	atp6	MA	0.331161	4.59881	0.0720102	0	750	117.542	632.458	NA	262	188.834	73.1664	NA	NA	1	0.452209:1.36759:0.488691:1.3267:0.319541:1	0.272(0.35:0.314:0.152)	-1569.91	NA	NA	NA
Bfus	Mery	baco	cob	MA	0.13716	5.32993	0.0257339	0	1113	184.938	928.062	NA	286	253.29	32.7095	NA	NA	1	0.75653:1.84397:0.728013:0.757923:0.795023:1	0.310422(0.432615:0.33558:0.163073)	-2128.99	NA	NA	NA
Apli	corn	flst	nad5	MA	0.708381	2.00791	0.352795	0	1857	416.718	1440.28	NA	1029	463.65	565.35	NA	NA	1	0.98752:1.08908:0.930812:0.92695:0.889698:1	0.388799(0.470921:0.407108:0.288368)	-4667.45	NA	NA	NA
Dgri	Pkor	corh	atp6	MA	0.287318	4.39547	0.0653668	0	759	131.671	627.329	NA	259	197.494	61.5058	NA	NA	1	1.48709:1.70767:1.19828:1.48694:0.845008:1	0.249012(0.326087:0.290514:0.130435)	-1539.95	NA	NA	NA
Ccri	cmob	flst	atp9	MA	0.0435661	3.40545	0.0127931	3.41149e-49	222	63.1576	158.842	NA	61	59.0985	1.90148	NA	NA	1	1.55693:2.71293:1.11756:1.14465:0.182186:1	0.416667(0.52027:0.432432:0.297297)	-407.699	NA	NA	NA
Apli	sals	flst	sdh2	MA	0.701815	1.95107	0.359707	0	594	141.782	452.218	NA	333	155.079	177.921	NA	NA	1	0.536985:0.628891:0.491401:0.554732:0.220177:1	0.455611(0.467337:0.474874:0.424623)	-1510.01	NA	NA	NA
Pyez	ttra	bast	nad1	MA	0.440894	2.82397	0.156126	0	915	214.673	700.327	NA	399	264.356	134.644	NA	NA	1	0.869162:1.6653:0.766286:1.01242:0.696538:1	0.359563(0.472131:0.368852:0.237705)	-2107.05	NA	NA	NA
Ecox	Gele	flpo	nad1	MA	0.282928	4.08435	0.0692711	0	951	179.389	771.611	NA	322	248.082	73.9178	NA	NA	1	0.838817:1.12488:0.911415:1.05576:0.742612:1	0.297056(0.361199:0.351735:0.178233)	-1970.24	NA	NA	NA
Pumb	corn	bast	cox1	MA	0.214636	4.58445	0.0468182	0	1530	274.979	1255.02	NA	547	450.695	96.3051	NA	NA	1	0.785344:1.83475:1.01106:1.52131:1.01727:1	0.391503(0.481373:0.401961:0.291176)	-3198.24	NA	NA	NA
Bfus	Gsul	bacy	atp6	MA	0.576839	2.51833	0.229056	0	720	156.929	563.071	NA	360	197.599	162.401	NA	NA	1	1.27363:1.32389:1.33296:1.83112:1.22703:1	0.352083(0.347917:0.30625:0.402083)	-1696.21	NA	NA	NA
Gele	rmar	flst	cox1	MA	0.27717	3.0951	0.0895513	0	1476	378.61	1097.39	NA	598	474.768	123.232	NA	NA	1	1.30017:1.62156:1.18641:1.69328:0.664144:1	0.407859(0.466463:0.405488:0.351626)	-3326.26	NA	NA	NA
Ppur	ttra	post	cox1	MA	0.298411	3.45409	0.0863936	0	1506	334.822	1171.18	NA	602	462.296	139.704	NA	NA	1	1.36821:1.75256:1.51963:1.8075:1.55817:1	0.388778(0.454183:0.403386:0.308765)	-3394.54	NA	NA	NA
Hrub	gcho	flfl	atp9	MA	0.0279106	3.59984	0.0077533	1.43169e-37	228	62.0495	165.951	NA	51	49.9639	1.03606	NA	NA	1	2.3606:2.75554:3.46608:3.46664:1.35374:1	0.366228(0.460526:0.421053:0.217105)	-382.604	NA	NA	NA
Dgri	Mery	corh	nad2	MA	0.570062	3.58051	0.159213	0	1458	208.224	1249.78	NA	621	317.549	303.451	NA	NA	1	0.878522:1.52323:0.800736:2.12011:0.98088:1	0.218793(0.251029:0.271605:0.133745)	-3144.58	NA	NA	NA
Ppur	corn	post	atp6	MA	0.734645	1.99923	0.367465	0	735	154.23	580.77	NA	402	168.643	233.357	NA	NA	1	1.16429:2.34373:1.14798:2.46491:1.23244:1	0.331973(0.406122:0.338776:0.25102)	-1821.23	NA	NA	NA
Dgri	Ssub	corh	nad4L	MA	0.255317	3.92782	0.0650022	0	291	59.0068	231.993	NA	94	74.8667	19.1333	NA	NA	1	0.636341:1.00691:0.450117:0.474011:0.359482:1	0.249141(0.314433:0.247423:0.185567)	-585.813	NA	NA	NA
Gele	Pven	cofl	nad3	MA	0.317172	4.5359	0.0699249	0	342	55.3549	286.645	NA	122	89.568	32.432	NA	NA	1	0.952098:1.4392:0.737899:0.773499:0.393451:1	0.23538(0.298246:0.25:0.157895)	-703.814	NA	NA	NA
Ccri	Pyez	bafl	nad2	MA	0.388595	3.44178	0.112905	0	1455	291.366	1163.63	NA	583	401.816	181.184	NA	NA	1	1.20191:1.34713:0.964556:0.96572:0.660509:1	0.282131(0.316495:0.335052:0.194845)	-3207.47	NA	NA	NA
Dgri	Gsul	cyrh	atp6	MA	0.607241	2.63618	0.230348	0	723	139.957	583.043	NA	368	187.793	180.207	NA	NA	1	1.39501:1.62641:1.34071:2.38559:1.32157:1	0.30083(0.315353:0.288382:0.298755)	-1671.19	NA	NA	NA
Ccae	Pven	coco	cox1	MA	0.113193	5.64032	0.0200686	0	1557	249.815	1307.18	NA	347	314.024	32.976	NA	NA	1	0.700145:1.66564:0.668113:0.880342:0.756124:1	0.311175(0.399807:0.373796:0.159923)	-2865.75	NA	NA	NA
Pyez	rmar	bast	nad5	MA	0.700758	1.87344	0.374049	0	1842	470.037	1371.96	NA	1087	519.651	567.349	NA	NA	1	1.1498:1.12378:1.17589:1.15088:1.04179:1	0.401466(0.427524:0.403909:0.372964)	-4760.64	NA	NA	NA
rmar	ttra	stst	cox3	MA	0.621919	1.93052	0.32215	0	750	216.689	533.311	NA	430	239.839	190.161	NA	NA	1	1.53432:1.64316:1.37922:1.63648:0.715013:1	0.493333(0.552:0.42:0.508)	-1918.06	NA	NA	NA
Pven	Ssub	coco	cox2	MA	0.214748	5.71652	0.0375662	0	759	108.33	650.67	NA	225	183.578	41.422	NA	NA	1	1.57553:2.56674:1.31148:1.34641:1.06073:1	0.294466(0.444664:0.310277:0.128458)	-1504.45	NA	NA	NA
Pven	bsub	cost	nad4L	MA	0.732458	1.68296	0.43522	8.0748e-21	279	78.5314	200.469	NA	162	76.7411	85.2589	NA	NA	1	0.369579:0.589274:0.424092:0.345493:0.393318:1	0.388889(0.510753:0.306452:0.349462)	-688.33	NA	NA	NA
Gele	Pumb	bafl	nad3	MA	0.153985	4.19569	0.0367008	0	351	66.7141	284.286	NA	95	82.1521	12.8479	NA	NA	0.922186	1.18429:1.33298:0.982934:1.43595:0.379079:1	0.276353(0.367521:0.277778:0.183761)	-663.055	NA	NA	NA
rmar	ttra	stst	nad1	MA	0.497268	2.24606	0.221396	0	912	262.177	649.823	NA	470	303.472	166.528	NA	NA	1	1.27359:1.59394:1.09825:1.10593:0.826687:1	0.42489(0.514803:0.391447:0.368421)	-2245.36	NA	NA	NA
Ccae	Dgri	corh	nad4L	MA	0.335419	3.71673	0.0902457	0	294	57.7843	236.216	NA	94	68.6675	25.3325	NA	NA	1	0.863185:1.78382:0.407426:0.428844:0.672332:1	0.243197(0.290816:0.260204:0.178571)	-596.188	NA	NA	NA
Pyez	cmob	bast	nad5	MA	0.681222	2.00108	0.340427	0	732	176.795	555.205	NA	409	197.673	211.327	NA	NA	1	0.618349:0.552605:0.584178:0.670463:0.499217:1	0.403689(0.477459:0.409836:0.32377)	-1828.62	NA	NA	NA
Apli	sals	flst	nad4	MA	0.748338	1.66575	0.449251	7.73666e-117	1416	388.435	1027.56	NA	859	392.516	466.484	NA	NA	1	0.837571:0.850163:0.765858:0.93435:0.585539:1	0.436794(0.48411:0.398305:0.427966)	-3666.15	NA	NA	NA
Gele	Pumb	bafl	nad3	MA	0.153985	4.19569	0.0367008	0	351	66.7141	284.286	NA	95	82.1521	12.8479	NA	NA	0.922186	1.18429:1.33298:0.982934:1.43595:0.379079:1	0.276353(0.367521:0.277778:0.183761)	-663.055	NA	NA	NA
Ncya	cmob	rhst	nad4L	MA	0.736556	1.94313	0.379057	0	279	60.917	218.083	NA	158	67.0337	90.9663	NA	NA	1	0.537959:1.3235:0.591186:0.59909:0.457389:1	0.315412(0.392473:0.274194:0.27957)	-671.975	NA	NA	NA
Ppur	Pumb	bapo	cob	MA	0.252677	3.96252	0.0637668	0	1101	221.789	879.211	NA	384	306.518	77.4824	NA	NA	1	0.77553:0.955069:0.676736:0.80847:0.570252:1	0.321072(0.410082:0.326975:0.226158)	-2363.32	NA	NA	NA
Gsul	Hrub	cyfl	nad5	MA	0.727562	2.09891	0.346638	0	1701	337.928	1363.07	NA	953	397.381	555.619	NA	NA	1	0.507521:0.588501:0.654355:1.03871:0.792812:1	0.362728(0.389771:0.358025:0.340388)	-4237	NA	NA	NA
Apli	Pven	cofl	nad2	MA	0.482604	3.41533	0.141305	0	1437	253.518	1183.48	NA	621	374.176	246.824	NA	NA	1	1.02804:1.31047:0.743953:0.801429:0.582912:1	0.263048(0.323591:0.297495:0.168058)	-3128.16	NA	NA	NA
bsub	cmob	stst	sdh2	MA	0.614899	1.90739	0.322376	0	732	218.1	513.9	NA	402	228.461	173.539	NA	NA	1	0.76898:0.860422:0.714116:0.682222:0.588718:1	0.531421(0.606557:0.506148:0.481557)	-1897.8	NA	NA	NA
Bfus	Paer	bapo	nad1	MA	0.245043	3.99198	0.0613838	0	945	190.405	754.595	NA	321	258.19	62.8101	NA	NA	1	1.11939:2.1595:1.09989:1.11552:1.14957:1	0.313228(0.390476:0.357143:0.192063)	-1970.45	NA	NA	NA
Gele	Pven	cofl	cox3	MA	0.290407	4.46859	0.0649885	0	780	132.47	647.53	NA	273	207.184	65.8165	NA	NA	1	1.01418:2.56875:1.65365:1.71678:0.756958:1	0.300641(0.419231:0.323077:0.159615)	-1633.17	NA	NA	NA
Ccri	Hrub	flfl	cox3	MA	0.270012	4.13065	0.0653678	0	777	146.919	630.081	NA	261	203.852	57.1477	NA	NA	1	1.55636:2.06471:1.02852:1.07738:0.60006:1	0.326898(0.42278:0.364865:0.19305)	-1651.08	NA	NA	NA
Pven	rpil	cost	cox3	MA	0.592663	2.1315	0.27805	0	747	197.735	549.265	NA	420	236.972	183.028	NA	NA	1	1.7567:1.73648:1.45979:1.43611:1.03749:1	0.424(0.506:0.394:0.372)	-1894.42	NA	NA	NA
Pven	Rvio	corh	cox3	MA	0.433898	4.18709	0.103628	0	786	118.554	667.446	NA	318	200.832	117.168	NA	NA	1	0.899718:1.92878:1.35822:1.8723:0.786482:1	0.29771(0.402672:0.328244:0.162214)	-1759.64	NA	NA	NA
Gsul	Hrub	cyfl	cox2	MA	0.611923	2.38302	0.256785	0	675	147.904	527.096	NA	359	187.455	171.545	NA	NA	1	1.46948:1.46705:1.2557:1.30921:0.984233:1	0.379259(0.473333:0.348889:0.315556)	-1651.2	NA	NA	NA
Ppur	rmar	post	nad4L	MA	0.738417	1.61944	0.455971	2.0986e-16	252	74.8209	177.179	NA	146	70.2004	75.7996	NA	NA	1	1.2792:1.02793:1.18304:1.2125:0.803234:1	0.394841(0.452381:0.345238:0.386905)	-643.757	NA	NA	NA
Ccae	Ppur	copo	cox3	MA	0.307044	4.43297	0.0692636	0	711	119.414	591.586	NA	279	207.722	71.2776	NA	NA	1	1.02835:2.6586:1.49452:1.81935:0.716348:1	0.313643(0.411392:0.337553:0.191983)	-1553.17	NA	NA	NA
Ccae	rpil	cost	nad1	MA	0.54614	2.17031	0.251642	0	912	254.851	657.149	NA	475	288.075	186.925	NA	NA	1	0.78934:1.30376:0.760369:0.790812:1.0386:1	0.427083(0.490132:0.389803:0.401316)	-2210.54	NA	NA	NA
Coff	bsub	flst	nad4L	MA	0.649062	1.84306	0.352166	3.86159e-44	282	82.885	199.115	NA	170	92.0905	77.9095	NA	NA	1	0.634295:0.652218:0.543007:0.52573:0.467752:1	0.402482(0.489362:0.319149:0.398936)	-708.338	NA	NA	NA
Mery	rmar	cost	cox1	MA	0.279032	3.13456	0.089018	0	1473	371.905	1101.09	NA	611	483.557	127.443	NA	NA	1	1.61529:2.10418:1.6396:2.16239:0.792603:1	0.398846(0.459267:0.405295:0.331976)	-3328.58	NA	NA	NA
Dgri	rpil	rhst	atp6	MA	0.748454	1.66814	0.448675	1.81013e-68	708	193.647	514.353	NA	441	201.21	239.79	NA	NA	1	1.12889:1.33158:0.835439:0.846384:0.839714:1	0.391243(0.425847:0.375:0.372881)	-1832.86	NA	NA	NA
Bfus	Gsul	bacy	cox3	MA	0.474621	2.75449	0.172308	0	756	174.214	581.786	NA	355	225.337	129.663	NA	NA	1	1.24473:1.54117:1.41074:1.88686:1.29536:1	0.381614(0.446429:0.369048:0.329365)	-1779.3	NA	NA	NA
Bfus	Ppur	bapo	nad4	MA	0.459456	3.01374	0.152454	0	1404	297.118	1106.88	NA	608	387.768	220.232	NA	NA	1	0.676055:1.1961:0.734704:0.991013:0.506954:1	0.305912(0.366453:0.309829:0.241453)	-3229.82	NA	NA	NA
Pumb	cmob	bast	nad2	MA	0.840175	1.47867	0.568195	7.29229e-36	1344	336.422	1007.58	NA	780	288.704	491.296	NA	NA	1	0.879691:1.00399:0.749446:0.883148:0.654152:1	0.390253(0.440848:0.392857:0.337054)	-3277.34	NA	NA	NA
Gele	Paer	flpo	nad5	MA	0.528628	3.18261	0.166099	0	1815	322.361	1492.64	NA	817	461.819	355.181	NA	NA	1	0.928242:1.07627:0.84656:0.887517:0.673661:1	0.275758(0.333058:0.333058:0.161157)	-4138.38	NA	NA	NA
Gele	bsub	flst	nad4L	MA	0.740708	1.58031	0.468709	1.10319e-16	282	87.0888	194.911	NA	164	80.0388	83.9612	NA	NA	1	0.695988:0.654905:0.575595:0.56607:0.489093:1	0.413121(0.5:0.340426:0.398936)	-710.806	NA	NA	NA
Rvio	bsub	rhst	cox1	MA	0.285809	3.67278	0.0778181	0	1530	322.622	1207.38	NA	602	466.224	135.776	NA	NA	1	1.15208:2.65075:1.07557:2.08219:1.13023:1	0.40098(0.492157:0.40098:0.309804)	-3444.41	NA	NA	NA
Bfus	cmob	bast	cob	MA	0.308532	3.23513	0.0953695	0	1092	258.007	833.993	NA	487	372.246	114.754	NA	NA	1	0.557437:0.673955:0.425778:0.583281:0.484208:1	0.411172(0.516484:0.369505:0.347527)	-2520.08	NA	NA	NA
Ppur	Pyez	bapo	nad2	MA	0.652252	2.44251	0.267042	0	1140	221.439	918.561	NA	593	281.345	311.655	NA	NA	1	0.837185:0.993211:0.75255:0.868816:0.792959:1	0.292982(0.344737:0.310526:0.223684)	-2731.06	NA	NA	NA
Pumb	sals	bast	nad2	MA	0.80807	1.49729	0.539688	7.02736e-61	1305	363.409	941.591	NA	834	347.742	486.258	NA	NA	1	0.889648:0.912486:0.820043:0.992369:0.584583:1	0.426054(0.470115:0.390805:0.417241)	-3417.34	NA	NA	NA
Ecox	cmob	post	nad1	MA	0.520025	2.46799	0.210708	0	942	232.107	709.893	NA	478	290.676	187.324	NA	NA	1	1.16554:1.72794:1.08677:1.1494:1.11581:1	0.388535(0.458599:0.39172:0.315287)	-2255.19	NA	NA	NA
Mery	Ncya	corh	nad2	MA	0.534351	3.95501	0.135108	0	1422	193.575	1228.43	NA	580	312.266	267.734	NA	NA	1	1.4348:2.72081:1.27304:4.15532:1.12456:1	0.213783(0.24789:0.264768:0.128692)	-2997.38	NA	NA	NA
Hrub	Mery	cofl	nad5	MA	0.361746	4.05471	0.0892161	0	1968	340.129	1627.87	NA	783	548.707	234.293	NA	NA	1	0.742588:0.953897:0.732573:0.647937:0.571959:1	0.29065(0.355183:0.345274:0.171494)	-4295.44	NA	NA	NA
Ppal	Pven	cofl	cox1	MA	0.179956	4.69976	0.0382906	0	1563	283.581	1279.42	NA	446	380.301	65.6985	NA	NA	1	0.962835:1.40569:0.997411:1.37567:0.678947:1	0.325976(0.403071:0.381958:0.192898)	-3139.88	NA	NA	NA
Dgri	cmob	rhst	nad3	MA	0.703448	2.04891	0.343328	0	297	65.4614	231.539	NA	181	81.7392	99.2608	NA	NA	1	0.990318:1.14237:0.831164:0.903268:0.519359:1	0.326599(0.444444:0.29798:0.237374)	-746.58	NA	NA	NA
Apli	Pven	cofl	nad1	MA	0.17952	4.02935	0.044553	0	942	200.76	741.24	NA	296	254.187	41.8131	NA	NA	1	1.29111:1.7473:1.08584:1.09657:0.941047:1	0.316879(0.399682:0.345541:0.205414)	-1870.43	NA	NA	NA
bsub	rmar	stst	cox2	MA	0.490553	2.37352	0.206678	0	720	194.8	525.2	NA	354	227.328	126.672	NA	NA	1	1.37493:2.11639:1.14874:1.34757:0.743745:1	0.514583(0.585417:0.410417:0.547917)	-1788.63	NA	NA	NA
Cmer	Ppal	cyfl	nad4L	MA	0.257666	3.79058	0.0679754	0	303	63.6662	239.334	NA	94	74.8686	19.1314	NA	NA	1	1.40469:1.66493:1.48799:1.53375:0.584849:1	0.245875(0.306931:0.252475:0.178218)	-612.838	NA	NA	NA
Paer	cmob	post	nad1	MA	0.504184	2.46858	0.20424	0	939	237.005	701.995	NA	468	291.598	176.402	NA	NA	1	0.880529:1.26194:0.666323:0.768895:0.66714:1	0.384984(0.471246:0.384984:0.298722)	-2243.75	NA	NA	NA
Gele	rpil	flst	atp9	MA	0.142288	2.82116	0.050436	0	228	73.0002	155	NA	83	74.9713	8.02866	NA	NA	1	0.839714:0.839186:0.795119:0.992399:0.425928:1	0.453947(0.506579:0.440789:0.414474)	-476.371	NA	NA	NA
Ppur	Pyez	bapo	cox2	MA	0.43476	3.21505	0.135226	0	690	140.279	549.721	NA	288	188.245	99.7551	NA	NA	1	1.61446:1.75823:1.862:1.86276:1.55352:1	0.342029(0.441304:0.33913:0.245652)	-1600.56	NA	NA	NA
Mery	Ssub	coco	nad1	MA	0.105505	4.57108	0.023081	0	966	193.499	772.501	NA	237	217.004	19.9961	NA	NA	1	1.19024:2.02736:0.936287:0.953995:0.32918:1	0.306418(0.402174:0.343168:0.173913)	-1771.39	NA	NA	NA
Pven	Pyez	baco	nad3	MA	0.336263	4.20532	0.0799613	0	345	59.1848	285.815	NA	126	90.8993	35.1007	NA	NA	1	0.862047:0.978294:0.61428:0.689071:0.29804:1	0.253623(0.33913:0.252174:0.169565)	-730.954	NA	NA	NA
Apli	sals	flst	cox3	MA	0.529246	2.35516	0.224717	0	738	190.27	547.73	NA	387	234.988	152.012	NA	NA	1	0.889856:1.21916:0.732056:1.20469:0.479576:1	0.451897(0.514228:0.430894:0.410569)	-1816.66	NA	NA	NA
Paer	corn	post	nad3	MA	0.74972	2.28453	0.328172	0	294	47.9422	246.058	NA	150	55.8804	94.1196	NA	NA	1	0.706041:2.0937:0.93996:2.97871:0.581287:1	0.282313(0.362245:0.306122:0.178571)	-692.807	NA	NA	NA
Gsul	Ssub	cocy	atp9	MA	0.204436	3.37111	0.0606436	0	225	56.5268	168.473	NA	80	67.7539	12.2461	NA	NA	1	14.2798:15.2827:15.7796:15.8144:21.2619:1	0.388889(0.506667:0.42:0.24)	-455.532	NA	NA	NA
Ccri	Rvio	flrh	nad4L	MA	0.39295	3.09425	0.126994	0	288	64.7209	223.279	NA	115	79.9659	35.0341	NA	NA	1	0.801759:0.689791:0.58481:0.59934:0.495154:1	0.265625(0.338542:0.276042:0.182292)	-628.276	NA	NA	NA
cmob	gcho	flst	cob	MA	0.307086	4.10419	0.0748227	0	1083	197.631	885.369	NA	460	344.518	115.482	NA	NA	1	0.471264:0.728231:0.331641:0.518762:0.635944:1	0.387812(0.493075:0.360111:0.310249)	-2397.22	NA	NA	NA
rpil	sals	stst	cox2	MA	0.4465	2.93032	0.152373	0	666	148.413	517.587	NA	303	197.859	105.141	NA	NA	1	0.854973:1.23296:1.25225:1.48797:1.05541:1	0.564565(0.594595:0.403153:0.695946)	-1587.14	NA	NA	NA
Ppur	Rvio	porh	atp6	MA	0.460899	3.35329	0.137447	0	726	135.316	590.684	NA	315	196.877	118.123	NA	NA	1	1.32745:3.49095:1.13765:2.74461:1.43087:1	0.272039(0.32438:0.297521:0.194215)	-1606.84	NA	NA	NA
Bfus	rpil	bast	cox1	MA	0.256757	3.15261	0.0814428	0	1359	348.798	1010.2	NA	546	441.791	104.209	NA	NA	1	0.905451:1.85612:1.15818:1.25675:0.763566:1	0.439662(0.477925:0.406181:0.434879)	-3089.65	NA	NA	NA
Ssub	sals	cost	cox3	MA	0.495993	2.55585	0.194062	0	750	183.51	566.49	NA	386	241.392	144.608	NA	NA	1	0.984904:1.06125:0.95362:1.17411:0.775198:1	0.436667(0.486:0.422:0.402)	-1836.06	NA	NA	NA
Ecox	Ssub	copo	cox3	MA	0.415282	4.53869	0.0914983	0	771	109.331	661.669	NA	315	202.736	112.264	NA	NA	1	1.07146:1.79116:1.17765:1.19747:0.856862:1	0.289235(0.404669:0.324903:0.138132)	-1687.93	NA	NA	NA
Ppur	Pyez	bapo	nad3	MA	0.385453	3.04391	0.126631	0	348	80.446	267.554	NA	135	94.9928	40.0072	NA	NA	1	0.870251:1.0275:0.7501:1.07398:0.446439:1	0.314655(0.413793:0.267241:0.262931)	-766.593	NA	NA	NA
Ppur	Rvio	porh	atp6	MA	0.460899	3.35329	0.137447	0	726	135.316	590.684	NA	315	196.877	118.123	NA	NA	1	1.32745:3.49095:1.13765:2.74461:1.43087:1	0.272039(0.32438:0.297521:0.194215)	-1606.84	NA	NA	NA
Bfus	Pkor	baco	nad4	MA	0.256899	4.61102	0.0557142	0	1422	242.687	1179.31	NA	492	387.177	104.823	NA	NA	1	0.369152:0.878866:0.480193:0.738102:0.402162:1	0.303446(0.371308:0.318565:0.220464)	-2959.73	NA	NA	NA
Dgri	Rvio	rhrh	atp9	MA	0.113592	4.01825	0.0282691	2.68772e-45	228	51.7589	176.241	NA	55	50.1707	4.8293	NA	NA	1	0.620218:0.964887:0.910017:0.874931:0.431478:1	0.33114(0.434211:0.414474:0.144737)	-414.769	NA	NA	NA
Ppur	corn	post	nad1	MA	0.449996	2.79196	0.161176	0	783	183.885	599.115	NA	365	239.325	125.675	NA	NA	1	1.12018:1.2018:0.982856:0.979139:0.6516:1	0.37037(0.444444:0.396552:0.270115)	-1840.14	NA	NA	NA
Ppal	Pumb	bafl	atp6	MA	0.214627	3.76179	0.0570545	0	759	168.049	590.951	NA	237	197.396	39.6044	NA	NA	1	0.934498:1.32544:1.03743:1.00803:0.774883:1	0.30303(0.369565:0.298419:0.241107)	-1553.04	NA	NA	NA
Ccae	Pven	coco	atp6	MA	0.153892	5.41781	0.0284049	0	753	121.035	631.965	NA	180	156.752	23.2481	NA	NA	1	0.833037:2.00369:0.624004:0.995324:0.383316:1	0.247676(0.334661:0.284861:0.123506)	-1381.69	NA	NA	NA
Cmer	Mery	cocy	nad2	MA	0.531388	3.22096	0.164978	0	1458	254.032	1203.97	NA	642	360.289	281.711	NA	NA	1	0.773266:1.55201:0.871293:1.07443:0.620514:1	0.237654(0.265432:0.289095:0.158436)	-3200.35	NA	NA	NA
Ppal	Ppur	flpo	atp6	MA	0.499911	2.91033	0.171771	0	756	156.847	599.153	NA	342	206.502	135.498	NA	NA	1	0.961934:1.71029:0.729968:0.743268:1.08845:1	0.291667(0.34127:0.30754:0.22619)	-1746.25	NA	NA	NA
Dgri	Paer	porh	cob	MA	0.298402	5.3212	0.056078	0	1086	151.695	934.305	NA	364	270.554	93.4462	NA	NA	1	0.797639:1.57633:1.0211:1.08209:1.05339:1	0.262891(0.350829:0.323204:0.114641)	-2234.48	NA	NA	NA
Ccae	Ccri	cofl	cox3	MA	0.272553	5.29306	0.0514926	0	732	106.063	625.937	NA	246	188.667	57.3331	NA	NA	1	0.765508:1.48281:0.698059:1.25792:0.499288:1	0.304645(0.411885:0.358607:0.143443)	-1536.36	NA	NA	NA
Cmer	corn	cyst	nad4	MA	0.672587	2.34715	0.286554	0	1440	281.55	1158.45	NA	792	363.463	428.537	NA	NA	1	0.798543:1.15643:0.700547:0.898282:0.833605:1	0.341667(0.4:0.360417:0.264583)	-3538.91	NA	NA	NA
Bfus	Ccae	baco	cob	MA	0.162848	4.32627	0.0376416	0	1110	223.191	886.809	NA	338	294.025	43.975	NA	NA	1	0.933175:1.78357:1.09668:1.32701:0.489927:1	0.324324(0.432432:0.327027:0.213514)	-2232.77	NA	NA	NA
Coff	Pumb	bafl	sdh2	MA	0.242565	5.10625	0.0475036	0	720	112.127	607.873	NA	238	189.26	48.74	NA	NA	1	0.78564:1.13:0.689079:0.678556:0.346703:1	0.304861(0.333333:0.389583:0.191667)	-1512.56	NA	NA	NA
Bfus	Hrub	bafl	nad4	MA	0.271488	3.73852	0.072619	0	1431	300.69	1130.31	NA	520	408.491	111.509	NA	NA	1	0.729091:1.52299:0.67307:1.33741:0.500677:1	0.307827(0.368973:0.316562:0.237945)	-3078.87	NA	NA	NA
Hrub	Pyez	bafl	nad1	MA	0.12039	3.89135	0.030938	0	960	223.929	736.071	NA	269	244.169	24.8309	NA	NA	1	1.23661:1.46578:1.07073:1.06672:0.64794:1	0.341146(0.4375:0.364063:0.221875)	-1865.03	NA	NA	NA
Ccae	Ssub	coco	nad4L	MA	0.157811	3.75375	0.0420408	0	300	70.2616	229.738	NA	82	72.0903	9.90975	NA	NA	1	0.829147:0.86996:0.561898:0.592955:0.277438:1	0.26(0.33:0.255:0.195)	-576.391	NA	NA	NA
Gsul	gcho	cyfl	cox3	MA	0.447156	3.09117	0.144656	0	750	156.819	593.181	NA	326	210.707	115.293	NA	NA	1	1.08951:1.25777:1.23844:1.42609:1.29041:1	0.354(0.424:0.354:0.284)	-1705.24	NA	NA	NA
Gele	Pkor	cofl	atp6	MA	0.287293	4.13698	0.069445	0	750	138.85	611.15	NA	265	202.962	62.0378	NA	NA	1	0.619375:1.47723:0.806993:1.46569:0.405959:1	0.296667(0.376:0.318:0.196)	-1576.12	NA	NA	NA
Ecox	Paer	popo	cob	MA	0.266329	5.95316	0.0447374	0	1080	139.333	940.667	NA	344	264.202	79.7975	NA	NA	1	0.791652:1.48076:0.933665:1.0642:1.05963:1	0.25463(0.329167:0.320833:0.113889)	-2175.94	NA	NA	NA
Ppur	cmob	post	nad5	MA	0.721181	1.8955	0.38047	5.2323e-65	726	172.374	553.626	NA	389	175.069	213.931	NA	NA	1	1.20465:1.55725:1.11984:1.10421:0.840154:1	0.384298(0.466942:0.36157:0.32438)	-1802.9	NA	NA	NA
Hrub	corn	flst	nad4	MA	0.684352	2.08117	0.32883	0	1413	319.305	1093.7	NA	762	358.365	403.635	NA	NA	1	0.940008:1.45878:1.06272:1.13083:0.926978:1	0.367304(0.435244:0.360934:0.305732)	-3483.61	NA	NA	NA
corn	sals	stst	cox3	MA	0.485764	2.5037	0.194019	0	738	188.066	549.934	NA	356	227.137	128.863	NA	NA	1	1.00195:1.22628:1.04311:1.0529:0.817056:1	0.490515(0.528455:0.48374:0.45935)	-1781.77	NA	NA	NA
Hrub	ttra	flst	atp9	MA	0.1621	2.92211	0.0554738	0	228	69.2176	158.782	NA	78	69.1947	8.80534	NA	NA	1	1.39208:3.00625:2.49708:2.4848:1.44355:1	0.449561(0.486842:0.427632:0.434211)	-468.653	NA	NA	NA
Ppur	bsub	post	nad5	MA	0.755594	1.72306	0.438519	6.87085e-130	1713	432.746	1280.25	NA	998	434.417	563.583	NA	NA	1	1.28661:1.269:1.11051:1.10283:0.938649:1	0.416521(0.495622:0.385289:0.368651)	-4282.56	NA	NA	NA
Paer	rmar	post	nad4L	MA	0.738358	1.65719	0.445547	1.86052e-18	258	73.4665	184.534	NA	151	71.2558	79.7442	NA	NA	1	1.05029:1.18682:1.24174:1.24234:1.193:1	0.381783(0.453488:0.331395:0.360465)	-653.814	NA	NA	NA
Ccae	Pumb	baco	nad2	MA	0.526629	3.00426	0.175294	0	1461	279.136	1181.86	NA	671	385.146	285.854	NA	NA	1	0.715745:0.880151:0.634102:0.705982:0.493949:1	0.285763(0.328542:0.332649:0.196099)	-3350.76	NA	NA	NA
Ecox	gcho	flpo	nad4L	MA	0.335855	4.17813	0.0803841	0	300	51.8556	248.144	NA	104	75.1086	28.8914	NA	NA	1	1.00093:1.13521:0.831042:1.09377:0.676464:1	0.246667(0.305:0.295:0.14)	-619.241	NA	NA	NA
Pyez	corn	bast	nad5	MA	0.729826	1.97958	0.368678	0	1863	402.747	1460.25	NA	1033	442.071	590.929	NA	NA	1	0.729025:0.734061:0.694001:0.67231:0.679868:1	0.385937(0.468599:0.411433:0.277778)	-4683.36	NA	NA	NA
Paer	Ssub	copo	nad3	MA	0.486503	3.56324	0.136534	0	351	58.5807	292.419	NA	130	77.3101	52.6899	NA	NA	1	1.64588:1.68657:1.50121:1.49864:0.652459:1	0.247863(0.294872:0.294872:0.153846)	-749.142	NA	NA	NA
Pkor	sals	cost	cox1	MA	0.267578	3.14124	0.0851822	0	1542	393.016	1148.98	NA	650	520.404	129.596	NA	NA	1	0.967647:1.30719:0.908174:1.2422:0.588556:1	0.434176(0.486381:0.396887:0.419261)	-3491.85	NA	NA	NA
Coff	sals	flst	cox2	MA	0.409667	2.86164	0.143158	0	660	158.9	501.1	NA	327	225.291	101.709	NA	NA	1	0.536364:0.578314:0.500044:0.620778:0.411833:1	0.435606(0.5:0.370455:0.436364)	-1585.66	NA	NA	NA
Ccae	Hrub	cofl	nad3	MA	0.217132	3.76502	0.057671	0	351	77.4508	273.549	NA	118	98.032	19.968	NA	NA	1	1.04805:1.53347:0.915454:0.847059:0.919662:1	0.296296(0.367521:0.260684:0.260684)	-719.273	NA	NA	NA
Mery	bsub	cost	cox1	MA	0.250272	3.51301	0.0712415	0	1524	350.192	1173.81	NA	576	464.968	111.032	NA	NA	1	1.32176:2.06766:1.27433:1.38521:0.96271:1	0.393045(0.488189:0.402559:0.288386)	-3381	NA	NA	NA
Ppur	rmar	post	nad4	MA	0.730369	1.77274	0.412001	1.61155e-146	1401	362.399	1038.6	NA	824	377.851	446.149	NA	NA	1	1.14853:1.16523:1.24382:1.2463:1.18094:1	0.386867(0.431478:0.352248:0.376874)	-3599.46	NA	NA	NA
Paer	Pyez	bapo	cox3	MA	0.328258	4.20729	0.0780212	0	777	134.555	642.445	NA	299	217.848	81.1523	NA	NA	1	1.265:1.8265:0.926329:1.5946:0.718521:1	0.324968(0.440154:0.364865:0.169884)	-1706.79	NA	NA	NA
Ppur	bsub	post	cob	MA	0.445545	2.74142	0.162523	0	1107	267.341	839.659	NA	507	335.662	171.338	NA	NA	1	0.951002:1.45999:0.703679:0.790771:1.16738:1	0.398374(0.48645:0.355014:0.353659)	-2574.38	NA	NA	NA
Apli	Dgri	flrh	nad3	MA	0.305184	4.35652	0.0700523	0	354	60.7121	293.288	NA	125	93.3945	31.6055	NA	NA	1	0.842653:2.16311:0.496521:0.821331:0.461942:1	0.264124(0.385593:0.254237:0.152542)	-726.91	NA	NA	NA
Mery	Pven	coco	atp6	MA	0.213909	5.9559	0.0359155	0	753	103.087	649.913	NA	206	167.967	38.0326	NA	NA	1	0.957805:2.59177:1.20376:1.53686:0.842902:1	0.23174(0.316733:0.286853:0.0916335)	-1408.57	NA	NA	NA
Paer	Ppur	popo	nad4	MA	0.48007	3.22066	0.14906	0	1425	270.343	1154.66	NA	621	379.435	241.565	NA	NA	1	0.955154:1.33892:1.05484:1.20141:0.690233:1	0.281404(0.332632:0.315789:0.195789)	-3214	NA	NA	NA
Hrub	rmar	flst	atp9	MA	0.194058	2.86399	0.0677577	0	222	67.0125	154.987	NA	79	68.2971	10.7029	NA	NA	1	1.49934:1.61338:1.76027:1.7622:0.985792:1	0.45045(0.527027:0.425676:0.398649)	-476.22	NA	NA	NA
Bfus	Paer	bapo	cob	MA	0.2868	4.72049	0.0607564	0	1089	175.176	913.824	NA	382	290.066	91.9343	NA	NA	1	0.901007:1.79388:0.78424:0.761917:0.959108:1	0.29798(0.38843:0.34022:0.165289)	-2304.11	NA	NA	NA
Pumb	ttra	bast	cox2	MA	0.408709	2.76897	0.147603	0	693	173.61	519.39	NA	316	219.203	96.7969	NA	NA	1	1.03872:1.37414:0.851885:1.24421:0.793794:1	0.438672(0.54329:0.359307:0.41342)	-1651.71	NA	NA	NA
Ssub	gcho	cofl	atp9	MA	0.093893	4.35248	0.0215723	0	225	47.8736	177.126	NA	52	48.1564	3.84359	NA	NA	1	0.879371:0.873215:1.4339:1.36918:2.31481:1	0.344444(0.473333:0.42:0.14)	-394.647	NA	NA	NA
Ecox	Ssub	copo	atp6	MA	0.498616	4.37888	0.113868	0	753	97.298	655.702	NA	287	162.388	124.612	NA	NA	1	0.569854:1.22256:0.73871:1.30236:1.45402:1	0.237052(0.314741:0.26494:0.131474)	-1588.35	NA	NA	NA
Gsul	Pkor	cocy	nad1	MA	0.449516	3.20729	0.140154	0	951	189.83	761.17	NA	419	268.249	150.751	NA	NA	1	0.608299:0.651354:0.803696:1.31834:1.09415:1	0.35489(0.422713:0.378549:0.263407)	-2167.88	NA	NA	NA
Mery	Pyez	baco	cox1	MA	0.136269	4.68789	0.0290682	0	1551	294.323	1256.68	NA	431	383.413	47.5866	NA	NA	1	0.944307:1.91439:1.18886:1.5939:0.895497:1	0.340103(0.424565:0.390716:0.205029)	-3051.99	NA	NA	NA
Ncya	Pumb	barh	cox2	MA	0.278367	3.98734	0.0698127	0	714	138.919	575.081	NA	253	196.276	56.7243	NA	NA	1	1.33929:1.44015:1.08369:1.10251:0.647986:1	0.29972(0.39916:0.306723:0.193277)	-1529.22	NA	NA	NA
Ppal	corn	flst	atp9	MA	0.0604705	3.84297	0.0157353	1.09727e-42	222	55.1422	166.858	NA	53	50.5911	2.40887	NA	NA	1	1.14618:3.35039:2.99443:2.99104:0.350312:1	0.387387(0.506757:0.432432:0.222973)	-397.162	NA	NA	NA
Pkor	Ppal	cofl	cox1	MA	0.151594	4.2765	0.0354481	0	1575	323.944	1251.06	NA	421	370.306	50.6944	NA	NA	1	1.09281:1.93547:1.61861:1.67621:0.704293:1	0.344762(0.425714:0.394286:0.214286)	-3124.78	NA	NA	NA
Pyez	corn	bast	cox3	MA	0.538973	2.77612	0.194146	0	768	158.268	609.732	NA	382	218.541	163.459	NA	NA	1	0.986003:1.57182:0.724967:0.861642:0.743385:1	0.397135(0.488281:0.439453:0.263672)	-1849.24	NA	NA	NA
Mery	Ppur	copo	nad5	MA	0.536012	3.07593	0.17426	0	1821	332.657	1488.34	NA	849	477.058	371.942	NA	NA	1	1.31896:1.90666:1.66592:1.80468:0.873933:1	0.294069(0.360791:0.342669:0.178748)	-4198.22	NA	NA	NA
Pkor	Ppal	cofl	cox1	MA	0.151594	4.2765	0.0354481	0	1575	323.944	1251.06	NA	421	370.306	50.6944	NA	NA	1	1.09281:1.93547:1.61861:1.67621:0.704293:1	0.344762(0.425714:0.394286:0.214286)	-3124.78	NA	NA	NA
Ccae	Cmer	cocy	atp9	MA	0.0642336	4.3499	0.0147667	5.21923e-33	228	47.6787	180.321	NA	41	38.8314	2.16865	NA	NA	0.960439	0.632224:1.48313:0.876739:0.968758:0.761321:1	0.335526(0.453947:0.421053:0.131579)	-383.263	NA	NA	NA
Ccae	Dgri	corh	cox1	MA	0.174737	5.11655	0.0341513	0	1539	257.007	1281.99	NA	425	363.139	61.8615	NA	NA	1	0.731817:0.901473:0.729568:1.1051:0.609165:1	0.310266(0.41423:0.375244:0.141326)	-3012.98	NA	NA	NA
Pven	Rvio	corh	atp9	MA	0.206596	4.29379	0.048115	0	228	43.1221	184.878	NA	63	52.2265	10.7735	NA	NA	0.979615	1.37733:1.7556:2.09678:2.07913:2.25273:1	0.315789(0.414474:0.421053:0.111842)	-438.282	NA	NA	NA
Gsul	Ppal	cyfl	nad4	MA	0.518471	2.91321	0.177972	0	1323	266.026	1056.97	NA	656	384.273	271.727	NA	NA	1	1.00854:1.07311:1.14704:1.55548:1.20177:1	0.351474(0.362812:0.353741:0.337868)	-3077.57	NA	NA	NA
Dgri	rmar	rhst	nad2	MA	0.847325	1.45568	0.582083	3.42373e-46	1266	317.721	948.279	NA	824	301.026	522.974	NA	NA	1	1.35369:1.20748:1.2136:1.28058:1.02409:1	0.32425(0.32346:0.332938:0.316351)	-3282.89	NA	NA	NA
Rvio	rmar	rhst	cob	MA	0.479339	2.49774	0.191909	0	1101	284.011	816.989	NA	560	360.813	199.187	NA	NA	1	1.49171:1.50876:1.3992:1.4223:0.926657:1	0.396004(0.445504:0.365123:0.377384)	-2690.81	NA	NA	NA
Pkor	Pumb	baco	nad4	MA	0.261152	4.08829	0.0638782	0	1431	276.262	1154.74	NA	509	401.736	107.264	NA	NA	1	0.537082:1.24064:0.533893:0.751255:0.360499:1	0.304333(0.363732:0.334382:0.214885)	-3037.62	NA	NA	NA
Coff	Hrub	flfl	nad1	MA	0.121328	3.96081	0.0306321	0	945	216.265	728.735	NA	245	222.077	22.9226	NA	NA	1	1.07844:2.10447:1.00201:1.29772:0.606133:1	0.344444(0.447619:0.373016:0.212698)	-1808.08	NA	NA	NA
Mery	sals	cost	nad2	MA	0.799112	1.51009	0.529181	2.05315e-62	1266	357.71	908.29	NA	802	342.196	459.804	NA	NA	1	1.07666:1.11587:0.925604:0.993069:0.637177:1	0.387441(0.432464:0.345972:0.383886)	-3257.17	NA	NA	NA
Cmer	Pumb	bacy	nad2	MA	0.516375	3.1879	0.16198	0	1470	266.114	1203.89	NA	648	373.963	274.037	NA	NA	1	0.970367:1.44554:0.793583:0.813946:0.930105:1	0.271429(0.303061:0.32551:0.185714)	-3318.63	NA	NA	NA
Gsul	Pkor	cocy	cox3	MA	0.484037	2.97959	0.162451	0	780	161.267	618.733	NA	350	215.614	134.386	NA	NA	1	1.72371:1.86606:1.95763:2.13335:1.94876:1	0.367949(0.405769:0.371154:0.326923)	-1803.88	NA	NA	NA
Ccri	Coff	flfl	atp6	MA	0.146053	4.70575	0.0310371	0	747	139.899	607.101	NA	219	193.005	25.9953	NA	NA	1	0.784544:2.70545:0.595869:0.756074:0.516712:1	0.289826(0.355422:0.323293:0.190763)	-1450.54	NA	NA	NA
Bfus	Pkor	baco	nad2	MA	0.468713	3.03965	0.154199	0	1446	298.817	1147.18	NA	629	395.105	233.895	NA	NA	1	1.31394:1.89341:0.951256:1.01033:0.698037:1	0.30083(0.34751:0.33195:0.223029)	-3299.81	NA	NA	NA
Coff	Pven	cofl	nad2	MA	0.522768	3.24182	0.161258	0	1446	253.793	1192.21	NA	616	350.495	265.505	NA	NA	1	0.925024:1.31275:0.715668:0.719759:0.649214:1	0.256916(0.31639:0.30083:0.153527)	-3179.88	NA	NA	NA
Hrub	Pkor	cofl	nad1	MA	0.141886	3.98372	0.0356163	0	966	215.766	750.234	NA	276	245.586	30.4135	NA	NA	1	1.49179:1.78466:1.14573:1.13626:0.821125:1	0.335404(0.414596:0.378882:0.212733)	-1884.72	NA	NA	NA
Pkor	gcho	cofl	cob	MA	0.140846	5.0668	0.0277979	0	1104	192.553	911.447	NA	294	259.813	34.1866	NA	NA	1	1.11982:2.17376:0.76427:0.875345:0.52719:1	0.306612(0.415761:0.34375:0.160326)	-2121.18	NA	NA	NA
Ecox	corn	post	nad2	MA	0.735204	2.16846	0.339045	0	1266	233.896	1032.1	NA	700	280.438	419.562	NA	NA	1	0.526147:1.10474:0.546183:0.653149:0.568939:1	0.31951(0.381517:0.327014:0.25)	-3059.23	NA	NA	NA
Paer	ttra	post	nad1	MA	0.511887	2.82975	0.180894	0	933	196.478	736.522	NA	429	255.646	173.354	NA	NA	1	1.0926:1.82167:1.10311:1.1097:0.986512:1	0.327974(0.419614:0.369775:0.194534)	-2142.04	NA	NA	NA
Ppur	cmob	post	cob	MA	0.418508	2.9984	0.139577	0	1086	244.777	841.223	NA	503	339.938	163.062	NA	NA	1	0.62672:1.4435:0.390954:0.395629:0.857503:1	0.402394(0.482044:0.366022:0.359116)	-2505.7	NA	NA	NA
Ccae	Ppal	cofl	nad3	MA	0.207252	3.8173	0.0542929	0	351	76.5364	274.464	NA	104	87.0513	16.9487	NA	NA	0.994432	1.08235:1.90953:0.766912:1.30145:0.392027:1	0.294872(0.371795:0.286325:0.226496)	-695.181	NA	NA	NA
Gsul	bsub	cyst	cox2	MA	0.458037	2.56286	0.178721	0	711	183.073	527.927	NA	349	230.306	118.694	NA	NA	1	0.937845:1.00047:0.790797:0.81565:0.515019:1	0.482419(0.540084:0.383966:0.523207)	-1735.53	NA	NA	NA
Ccae	corn	cost	nad2	MA	0.778928	1.79531	0.433869	2.91393e-122	1335	290.375	1044.63	NA	785	306.539	478.461	NA	NA	1	0.96245:1.61566:0.931807:0.985557:0.712481:1	0.349813(0.414607:0.360674:0.274157)	-3352.08	NA	NA	NA
Paer	bsub	post	cox1	MA	0.25953	4.11971	0.0629971	0	1503	288.31	1214.69	NA	591	467.04	123.96	NA	NA	1	1.01748:2.07587:0.848635:1.74506:1.42796:1	0.394212(0.486028:0.406188:0.290419)	-3242.67	NA	NA	NA
Apli	Ccri	flfl	cox2	MA	0.0896296	5.22822	0.0171434	0	735	130.215	604.785	NA	178	164.872	13.1276	NA	NA	1	1.61795:3.35779:1.60356:1.61363:0.365432:1	0.336054(0.473469:0.334694:0.2)	-1363.28	NA	NA	NA
Ncya	Rvio	rhrh	atp6	MA	0.384227	4.40981	0.0871301	0	735	112.429	622.571	NA	267	180.104	86.8963	NA	NA	1	0.733398:2.8165:0.887023:1.20216:0.975574:1	0.233333(0.293878:0.271429:0.134694)	-1514.38	NA	NA	NA
bsub	sals	stst	nad2	MA	0.889944	1.25295	0.71028	9.68406e-15	1314	398.382	915.618	NA	803	305.037	497.963	NA	NA	1	1.08723:1.14834:1.13206:1.19944:0.890141:1	0.519406(0.591324:0.425799:0.541096)	-3416.81	NA	NA	NA
Bfus	Gsul	bacy	atp9	MA	0.140097	3.42822	0.0408658	0	228	59.6261	168.374	NA	72	64.551	7.44904	NA	NA	1	1.61392:1.67538:1.54528:1.60877:0.644091:1	0.379386(0.467105:0.421053:0.25)	-443.759	NA	NA	NA
Ccae	rmar	cost	nad5	MA	0.765701	1.77383	0.431666	1.08227e-217	1851	430.192	1420.81	NA	1140	469.972	670.028	NA	NA	1	0.873724:0.902013:0.852819:0.772118:0.790666:1	0.382766(0.410049:0.380875:0.357374)	-4644.17	NA	NA	NA
Ppur	Rvio	porh	cob	MA	0.318851	4.23283	0.075328	0	1113	193.695	919.305	NA	404	297.602	106.398	NA	NA	1	0.778661:1.78275:0.608873:0.588476:0.978135:1	0.303684(0.376011:0.32345:0.21159)	-2422.93	NA	NA	NA
Cmer	Ppur	cypo	nad2	MA	0.671228	2.41107	0.278394	0	1146	216.556	929.444	NA	572	260.61	311.39	NA	NA	1	0.981904:2.12598:0.806682:1.0573:0.88096:1	0.25829(0.278796:0.282723:0.213351)	-2673.3	NA	NA	NA
Apli	Paer	flpo	nad2	MA	0.690585	2.3483	0.294079	0	1413	263.739	1149.26	NA	724	317.339	406.661	NA	NA	1	0.993341:1.18406:0.842453:0.892681:1.02038:1	0.268577(0.309979:0.304671:0.191083)	-3374.44	NA	NA	NA
Pumb	Rvio	barh	cox3	MA	0.408007	3.81797	0.106865	0	792	137.497	654.503	NA	340	225.361	114.639	NA	NA	1	0.956574:2.30542:1.18052:1.80582:0.902933:1	0.33649(0.4375:0.371212:0.200758)	-1818.09	NA	NA	NA
Pyez	Ssub	baco	atp6	MA	0.293777	3.69652	0.0794738	0	756	156.904	599.096	NA	274	210.211	63.7885	NA	NA	1	0.952356:1.08572:0.990712:0.94773:0.653078:1	0.283069(0.353175:0.305556:0.190476)	-1591	NA	NA	NA
Ecox	Paer	popo	cox3	MA	0.318865	5.4189	0.0588432	0	768	102.57	665.43	NA	269	194.681	74.3192	NA	NA	1	0.80717:0.881916:0.744825:0.763096:0.660491:1	0.271484(0.400391:0.306641:0.107422)	-1588.09	NA	NA	NA
Coff	Ecox	flpo	cox3	MA	0.352734	3.98115	0.0886012	0	768	137.002	630.998	NA	285	202.404	82.5961	NA	NA	1	1.41764:1.58249:1.12912:1.24591:0.598413:1	0.299479(0.408203:0.330078:0.160156)	-1666.48	NA	NA	NA
gcho	rpil	flst	cox2	MA	0.436842	2.5084	0.174152	0	720	195.734	524.266	NA	368	250.945	117.055	NA	NA	1	1.22194:1.40038:0.999622:1.04748:0.617063:1	0.447917(0.525:0.379167:0.439583)	-1782.75	NA	NA	NA
rmar	sals	stst	nad4	MA	0.740327	1.63597	0.452531	6.98209e-67	1437	416.628	1020.37	NA	767	363.8	403.2	NA	NA	1	1.01031:1.11063:1.18709:1.1696:1.03725:1	0.507307(0.532359:0.430063:0.559499)	-3433.21	NA	NA	NA
Cmer	Ppal	cyfl	atp6	MA	0.307425	3.55809	0.0864016	0	759	161.71	597.29	NA	277	209.986	67.0136	NA	NA	1	1.36164:1.52081:1.18721:1.09872:0.870635:1	0.279315(0.343874:0.296443:0.197628)	-1598.08	NA	NA	NA
rpil	sals	stst	cob	MA	0.411768	2.63019	0.156554	0	1101	291.938	809.062	NA	515	359.169	155.831	NA	NA	1	0.843606:1.42929:0.838172:1.09486:0.769745:1	0.524977(0.549046:0.405995:0.619891)	-2586.27	NA	NA	NA
Hrub	Mery	cofl	nad4L	MA	0.198046	4.04526	0.0489576	0	300	62.5351	237.465	NA	97	81.7939	15.2061	NA	NA	1	0.989888:1.05931:0.759048:0.752947:0.570741:1	0.261667(0.35:0.26:0.175)	-584.96	NA	NA	NA
Apli	corn	flst	cob	MA	0.32341	3.44899	0.0937695	0	1083	234.435	848.565	NA	440	328.503	111.497	NA	NA	1	0.500981:0.887739:0.327704:0.450854:0.477684:1	0.399354(0.523546:0.362881:0.311634)	-2459.39	NA	NA	NA
Bfus	Gele	bafl	cob	MA	0.102527	5.39126	0.0190172	0	1110	188.362	921.638	NA	280	256.164	23.8359	NA	NA	1	0.775315:1.78646:0.450924:0.461979:0.561036:1	0.317117(0.427027:0.331081:0.193243)	-2076.76	NA	NA	NA
bsub	rpil	stst	cox2	MA	0.367614	2.65968	0.138217	0	720	198.649	521.351	NA	299	219.41	79.5904	NA	NA	1	1.34103:1.50986:1.33134:1.35607:0.719927:1	0.573611(0.64375:0.41875:0.658333)	-1689.77	NA	NA	NA
rmar	rpil	stst	nad5	MA	0.782656	1.57266	0.497664	1.06138e-86	1818	500.166	1317.83	NA	1078	466.416	611.584	NA	NA	1	1.16136:1.38348:1.14839:1.18193:0.783509:1	0.517877(0.521452:0.466997:0.565182)	-4632.8	NA	NA	NA
Bfus	Paer	bapo	atp6	MA	0.420047	3.38894	0.123946	0	726	141.819	584.181	NA	297	196.616	100.384	NA	NA	1	0.908949:1.54753:0.811939:0.866946:1.07298:1	0.256887(0.297521:0.274793:0.198347)	-1592.94	NA	NA	NA
Ecox	Ppur	popo	cox1	MA	0.206828	4.60472	0.0449166	0	1515	273.234	1241.77	NA	472	391.984	80.0165	NA	NA	1	1.23766:1.86017:1.74077:3.46462:0.987614:1	0.323102(0.390099:0.381188:0.19802)	-3124.38	NA	NA	NA
Gsul	Ssub	cocy	cox2	MA	0.334923	3.57857	0.0935911	0	708	145.168	562.832	NA	296	217.19	78.8101	NA	NA	1	0.943671:1.33974:1.31011:1.4022:0.976084:1	0.370056(0.449153:0.347458:0.313559)	-1588.88	NA	NA	NA
Apli	gcho	flfl	cox1	MA	0.0365802	4.62364	0.00791155	4.87394e-272	1548	317.579	1230.42	NA	300	291.078	8.92222	NA	NA	0.977635	1.26043:2.70994:0.801882:1.04637:0.380271:1	0.352067(0.449612:0.388566:0.218023)	-2679.23	NA	NA	NA
Dgri	Ssub	corh	cox3	MA	0.316655	5.40538	0.0585815	0	786	105.549	680.451	NA	278	201.791	76.2089	NA	NA	1	0.931628:2.14853:1.82043:1.89054:1.02255:1	0.288804(0.395038:0.333969:0.137405)	-1648.3	NA	NA	NA
Gele	sals	flst	nad5	MA	0.712306	1.7723	0.40191	3.40221e-216	1821	494.24	1326.76	NA	1084	521.428	562.572	NA	NA	1	1.12343:1.27533:1.10637:1.15536:0.79855:1	0.418451(0.450577:0.385502:0.419275)	-4523.48	NA	NA	NA
Cmer	corn	cyst	cox2	MA	0.475625	3.38295	0.140595	0	729	131.485	597.515	NA	345	210.505	134.495	NA	NA	1	0.799447:0.879346:0.77996:0.815812:0.612924:1	0.374486(0.516461:0.36214:0.244856)	-1730.19	NA	NA	NA
cmob	ttra	stst	atp6	MA	0.667301	1.73984	0.383541	2.49233e-53	732	227.064	504.936	NA	390	210.481	179.519	NA	NA	1	0.978868:1.25211:0.762129:1.03101:0.793139:1	0.449454(0.543033:0.379098:0.42623)	-1851.35	NA	NA	NA
Pven	cmob	cost	nad4	MA	0.701593	2.24346	0.312729	0	1386	268.241	1117.76	NA	749	325.209	423.791	NA	NA	1	0.684938:0.904321:0.607852:0.613472:0.81866:1	0.349928(0.41342:0.369048:0.267316)	-3269.8	NA	NA	NA
Pven	Pyez	baco	nad3	MA	0.336263	4.20532	0.0799613	0	345	59.1848	285.815	NA	126	90.8993	35.1007	NA	NA	1	0.862047:0.978294:0.61428:0.689071:0.29804:1	0.253623(0.33913:0.252174:0.169565)	-730.954	NA	NA	NA
Ncya	sals	rhst	cox3	MA	0.547218	2.51521	0.217563	0	732	168.413	563.587	NA	417	241.31	175.69	NA	NA	1	0.952678:1.13744:0.933513:1.10434:0.729776:1	0.394809(0.430328:0.395492:0.358607)	-1799.8	NA	NA	NA
Pyez	Ssub	baco	cox2	MA	0.225493	4.36764	0.0516283	0	738	137.993	600.007	NA	236	192.734	43.2659	NA	NA	1	0.727234:1.18128:0.78044:0.783591:0.48696:1	0.347561(0.473577:0.345528:0.223577)	-1562.96	NA	NA	NA
Bfus	corn	bast	nad3	MA	0.741549	2.07673	0.357075	0	291	56.329	234.671	NA	156	62.711	93.289	NA	NA	1	0.491239:0.953218:0.623423:1.41016:0.28858:1	0.321306(0.443299:0.304124:0.216495)	-712.8	NA	NA	NA
gcho	rmar	flst	nad4	MA	0.65245	2.13589	0.30547	0	1368	320.504	1047.5	NA	767	383.815	383.185	NA	NA	1	1.05047:1.24953:1.12592:1.13444:1.18776:1	0.376096(0.421053:0.375:0.332237)	-3312.56	NA	NA	NA
Gsul	Ssub	cocy	nad1	MA	0.42542	3.18504	0.133568	0	942	196.134	745.866	NA	411	272.557	138.443	NA	NA	1	0.712653:0.727167:0.819941:1.1974:1.09918:1	0.35138(0.425159:0.367834:0.261146)	-2145.61	NA	NA	NA
Apli	Ecox	flpo	nad4L	MA	0.353037	3.78609	0.0932457	0	303	57.1007	245.899	NA	122	87.0462	34.9538	NA	NA	1	0.615425:0.707484:0.641933:0.660498:0.778199:1	0.267327(0.331683:0.287129:0.183168)	-653.002	NA	NA	NA
Ecox	Pkor	copo	nad1	MA	0.248441	4.43252	0.0560497	0	954	171.361	782.639	NA	326	259.556	66.4437	NA	NA	1	0.693251:0.957554:0.671319:1.22805:0.469509:1	0.295073(0.360063:0.353774:0.171384)	-1963.98	NA	NA	NA
Apli	Pkor	cofl	cox1	MA	0.140829	4.21653	0.0333993	0	1557	328.22	1228.78	NA	446	396.431	49.5693	NA	NA	1	1.26987:1.77141:1.36412:1.52119:0.953303:1	0.350674(0.444123:0.38921:0.21869)	-3105.3	NA	NA	NA
Pumb	Pyez	baba	cob	MA	0.0217854	6.06767	0.0035904	0	1116	180.567	935.433	NA	191	187.512	3.48776	NA	NA	1	2.28929:7.02268:0.209883:0.209883:3.56102:1	0.330645(0.44086:0.334677:0.216398)	-1852.57	NA	NA	NA
Mery	sals	cost	atp6	MA	0.596368	2.23183	0.26721	0	708	174.734	533.266	NA	379	208.759	170.241	NA	NA	1	0.726407:1.26611:0.470878:0.840544:0.657207:1	0.366525(0.440678:0.351695:0.307203)	-1731.81	NA	NA	NA
Ccri	Gele	flfl	cox2	MA	0.0966547	5.42435	0.0178187	0	738	119.274	618.726	NA	166	151.954	14.0457	NA	NA	0.957703	1.10982:2.87545:2.12646:1.99732:1.16587:1	0.304878(0.436992:0.323171:0.154472)	-1331.01	NA	NA	NA
Pkor	bsub	cost	atp6	MA	0.766708	1.64071	0.467301	3.90098e-42	741	197.79	543.21	NA	430	188.316	241.684	NA	NA	1	0.916906:0.944708:0.867874:0.805083:0.975048:1	0.403509(0.497976:0.348178:0.364372)	-1888.34	NA	NA	NA
Coff	Hrub	flfl	nad3	MA	0.207486	4.00783	0.0517702	0	351	73.1966	277.803	NA	107	89.4287	17.5713	NA	NA	1	0.668835:2.81902:0.700718:0.686588:0.559466:1	0.287749(0.367521:0.252137:0.24359)	-706.699	NA	NA	NA
Ecox	sals	post	nad2	MA	0.836801	1.44928	0.57739	2.20371e-51	1275	339.729	935.271	NA	844	325.926	518.074	NA	NA	1	0.717586:0.704663:0.682264:0.841702:0.625572:1	0.368627(0.396471:0.332941:0.376471)	-3307.51	NA	NA	NA
Ncya	sals	rhst	atp6	MA	0.620051	2.05773	0.301327	0	714	188.695	525.305	NA	388	211	177	NA	NA	1	1.34921:1.7469:0.878965:1.11428:0.774466:1	0.347339(0.409664:0.329832:0.302521)	-1744.59	NA	NA	NA
Ncya	ttra	rhst	cox1	MA	0.293973	3.92204	0.0749541	0	1521	295.988	1225.01	NA	601	458.704	142.296	NA	NA	1	0.990224:1.98314:1.25113:1.57826:0.804367:1	0.362262(0.428994:0.386588:0.271203)	-3365.61	NA	NA	NA
Paer	Ppur	popo	nad1	MA	0.24826	4.49995	0.0551695	0	798	141.094	656.906	NA	249	198.113	50.8868	NA	NA	1	1.05839:1.26243:1.47899:1.51815:2.17724:1	0.298246(0.355263:0.353383:0.18609)	-1637.22	NA	NA	NA
Ppur	corn	post	nad4	MA	0.703552	2.05026	0.343152	0	1380	303.776	1076.22	NA	775	349.772	425.228	NA	NA	1	0.968445:1.50342:1.15681:1.54305:0.993887:1	0.369928(0.428261:0.365217:0.316304)	-3459.25	NA	NA	NA
Bfus	Paer	bapo	nad4	MA	0.386977	3.58407	0.107971	0	1410	270.359	1139.64	NA	578	397.215	180.785	NA	NA	1	0.855265:1.17874:0.898235:1.28545:0.637341:1	0.289716(0.348936:0.32234:0.197872)	-3132.76	NA	NA	NA
Dgri	Hrub	flrh	nad2	MA	0.58465	2.92696	0.199747	0	1437	254.816	1182.18	NA	647	335.808	311.192	NA	NA	1	1.10251:1.40014:0.980768:1.2836:0.774015:1	0.242171(0.256785:0.290188:0.179541)	-3216.25	NA	NA	NA
Bfus	Gele	bafl	cox2	MA	0.124541	4.65347	0.0267631	0	729	140.918	588.082	NA	207	186.203	20.7967	NA	NA	1	1.49381:1.6579:1.27997:1.28514:0.77032:1	0.334019(0.446502:0.341564:0.213992)	-1417.71	NA	NA	NA
Ecox	Pkor	copo	atp6	MA	0.379542	4.42628	0.0857474	0	741	113.612	627.388	NA	273	185.272	87.7285	NA	NA	1	0.923268:1.04853:0.90427:1.49183:1.17583:1	0.246289(0.323887:0.265182:0.149798)	-1557.94	NA	NA	NA
Cmer	sals	cyst	nad5	MA	0.734197	1.70384	0.430907	5.10487e-193	1845	505.759	1339.24	NA	1126	525.914	600.086	NA	NA	1	0.938683:0.973169:0.859679:0.86421:0.825597:1	0.398916(0.42439:0.372358:0.4)	-4586.6	NA	NA	NA
Gsul	Pumb	bacy	nad5	MA	0.706675	2.10379	0.335905	0	1692	355.235	1336.77	NA	918	405.472	512.528	NA	NA	1	0.824078:0.845774:0.901769:1.111:1.01235:1	0.360816(0.382979:0.360816:0.338652)	-4165.52	NA	NA	NA
Gele	gcho	flfl	nad4L	MA	0.0949072	4.39158	0.0216112	0	303	63.8268	239.173	NA	69	63.8309	5.16914	NA	NA	1	2.41852:2.95825:2.22803:2.22611:0.484317:1	0.252475(0.287129:0.292079:0.178218)	-537.167	NA	NA	NA
bsub	sals	stst	nad1	MA	0.466535	2.25771	0.206641	0	903	268.94	634.06	NA	422	283.758	138.242	NA	NA	1	0.974794:1.50787:0.851008:1.08805:0.780437:1	0.531008(0.619601:0.403654:0.569767)	-2171.98	NA	NA	NA
Bfus	Ccae	baco	nad1	MA	0.137515	3.95799	0.0347435	0	948	214.014	733.986	NA	285	254.656	30.344	NA	NA	1	0.916907:2.26832:1.35703:1.36424:0.923177:1	0.329641(0.422468:0.344937:0.221519)	-1855.83	NA	NA	NA
Gele	Ncya	flrh	cob	MA	0.221968	5.13162	0.043255	0	1101	174.475	926.525	NA	346	281.37	64.6303	NA	NA	1	1.09765:1.56538:1.31321:1.73146:0.864784:1	0.281562(0.362398:0.320163:0.162125)	-2217.35	NA	NA	NA
Gsul	rmar	cyst	cob	MA	0.489278	2.56098	0.191051	0	1107	272.901	834.099	NA	539	340.292	198.708	NA	NA	1	0.732333:0.746816:0.878008:0.886558:0.953252:1	0.460705(0.517615:0.382114:0.482385)	-2687.98	NA	NA	NA
Ccae	Coff	cofl	nad2	MA	0.541896	2.77647	0.195174	0	1458	298.9	1159.1	NA	665	378.516	286.484	NA	NA	1	1.01792:1.6955:0.808799:0.887867:0.563129:1	0.282922(0.330247:0.323045:0.195473)	-3334.94	NA	NA	NA
Ncya	Pven	corh	cox2	MA	0.288742	5.30136	0.0544657	0	726	103.015	622.985	NA	246	185.048	60.9518	NA	NA	1	1.4468:2.68709:1.57975:1.69669:0.467622:1	0.256198(0.386364:0.280992:0.10124)	-1474.39	NA	NA	NA
Coff	Ppur	flpo	cox1	MA	0.25028	3.83833	0.0652053	0	1518	317.185	1200.82	NA	549	440.307	108.693	NA	NA	1	0.771737:1.47226:1.03389:1.56216:0.604376:1	0.344532(0.434783:0.379447:0.219368)	-3287.45	NA	NA	NA
Gele	Rvio	flrh	atp6	MA	0.346918	3.63032	0.0955614	0	735	146.194	588.806	NA	278	200.74	77.2604	NA	NA	1	1.2111:1.79068:1.00804:2.32612:0.692664:1	0.285714(0.35102:0.306122:0.2)	-1582.03	NA	NA	NA
Gsul	corn	cyst	nad3	MA	0.868022	1.51449	0.573143	1.36925e-06	300	61.2453	238.755	NA	158	48.8513	109.149	NA	NA	1	0.36432:0.901207:0.674384:1.35351:0.634304:1	0.338333(0.415:0.32:0.28)	-720.89	NA	NA	NA
cmob	sals	stst	nad2	MA	0.839271	1.401	0.599052	3.94981e-29	1299	371.686	927.314	NA	758	303.861	454.139	NA	NA	1	1.27644:1.32314:1.39556:1.41282:1.23497:1	0.50077(0.548499:0.418014:0.535797)	-3307.36	NA	NA	NA
Paer	gcho	flpo	cox3	MA	0.322351	4.56014	0.0706887	0	768	122.808	645.192	NA	288	210.008	77.9918	NA	NA	1	1.03932:1.79165:1.12143:1.46312:0.719603:1	0.302083(0.429688:0.34375:0.132812)	-1652	NA	NA	NA
Ncya	sals	rhst	cox3	MA	0.547218	2.51521	0.217563	0	732	168.413	563.587	NA	417	241.31	175.69	NA	NA	1	0.952678:1.13744:0.933513:1.10434:0.729776:1	0.394809(0.430328:0.395492:0.358607)	-1799.8	NA	NA	NA
Gele	Ppal	flfl	nad2	MA	0.41056	3.47707	0.118077	0	1461	280.831	1180.17	NA	582	388.984	193.016	NA	NA	1	1.42395:1.86782:1.04972:1.09612:0.76422:1	0.287474(0.333676:0.327515:0.201232)	-3200.51	NA	NA	NA
Cmer	bsub	cyst	nad2	MA	0.802765	1.6115	0.498148	2.5123e-73	1407	343.14	1063.86	NA	849	333.669	515.331	NA	NA	1	1.14495:1.20228:0.965842:1.02897:0.72521:1	0.365672(0.414712:0.362473:0.319829)	-3611.61	NA	NA	NA
Ccri	Ppur	flpo	cox3	MA	0.352219	4.10185	0.0858682	0	747	129.051	617.949	NA	293	207.629	85.3714	NA	NA	1	0.822999:1.86817:0.890831:0.984941:0.481124:1	0.307898(0.415663:0.339357:0.168675)	-1647.64	NA	NA	NA
Ppal	sals	flst	sdh2	MA	0.673397	2.09607	0.321267	0	618	141.874	476.126	NA	346	166.493	179.507	NA	NA	1	0.515278:0.872732:0.536383:0.937163:0.125536:1	0.44822(0.480583:0.478155:0.385922)	-1526.56	NA	NA	NA
Mery	corn	cost	cox2	MA	0.482491	3.19585	0.150974	0	705	134.462	570.538	NA	332	202.365	129.635	NA	NA	1	0.944606:1.2187:0.909256:0.917727:0.744073:1	0.373759(0.523404:0.36383:0.234043)	-1695.75	NA	NA	NA
Coff	corn	flst	sdh2	MA	0.636842	2.4477	0.26018	0	654	131.156	522.844	NA	352	172.787	179.213	NA	NA	1	0.963472:1.29774:1.29218:1.30073:0.742658:1	0.373089(0.419725:0.444954:0.254587)	-1636.07	NA	NA	NA
Ecox	Ssub	copo	nad4L	MA	0.340835	3.63995	0.0936373	0	294	58.7414	235.259	NA	111	80.7263	30.2737	NA	NA	1	0.631125:0.672623:0.527412:0.53669:0.384711:1	0.258503(0.346939:0.265306:0.163265)	-614.244	NA	NA	NA
Gele	Pkor	cofl	atp6	MA	0.287293	4.13698	0.069445	0	750	138.85	611.15	NA	265	202.962	62.0378	NA	NA	1	0.619375:1.47723:0.806993:1.46569:0.405959:1	0.296667(0.376:0.318:0.196)	-1576.12	NA	NA	NA
Pumb	cmob	bast	cox3	MA	0.558097	2.51257	0.222122	0	765	172.965	592.035	NA	381	216.441	164.559	NA	NA	1	0.533733:1.09491:0.551125:0.614773:0.506307:1	0.431373(0.533333:0.441176:0.319608)	-1874.22	NA	NA	NA
Coff	ttra	flst	nad1	MA	0.449289	2.82599	0.158984	0	912	211.321	700.679	NA	417	273.059	143.941	NA	NA	1	0.912559:1.42805:0.811204:0.856679:0.869271:1	0.361842(0.483553:0.378289:0.223684)	-2101.57	NA	NA	NA
Hrub	rmar	flst	cox1	MA	0.271946	3.19207	0.0851941	0	1467	365.756	1101.24	NA	600	477.514	122.486	NA	NA	1	1.64493:2.6061:1.88925:2.33578:1.04646:1	0.418541(0.466258:0.411043:0.378323)	-3308.3	NA	NA	NA
Coff	Gsul	cyfl	nad2	MA	0.788562	1.76725	0.44621	1.33068e-104	1224	264.437	959.563	NA	727	277.57	449.43	NA	NA	1	0.590762:0.604337:0.593131:0.856534:0.631197:1	0.352124(0.371324:0.354167:0.330882)	-3072.72	NA	NA	NA
Rvio	Ssub	corh	atp6	MA	0.391951	3.58771	0.109248	0	735	139.847	595.153	NA	282	192.5	89.4999	NA	NA	1	1.67851:1.72713:1.66812:1.69599:1.05733:1	0.269388(0.346939:0.297959:0.163265)	-1580.81	NA	NA	NA
Hrub	rmar	flst	cob	MA	0.420428	2.60889	0.161153	0	1080	286.018	793.982	NA	521	359.966	161.034	NA	NA	1	1.54277:1.52509:1.47877:1.52574:0.902361:1	0.415278(0.491667:0.355556:0.398611)	-2599.69	NA	NA	NA
Apli	Pkor	cofl	atp6	MA	0.278156	3.86407	0.0719853	0	762	153.391	608.609	NA	272	211.572	60.4284	NA	NA	1	0.974556:1.7135:0.759616:1.05328:0.475007:1	0.310367(0.377953:0.324803:0.228346)	-1634.81	NA	NA	NA
Coff	Rvio	flrh	nad4	MA	0.281396	3.87544	0.0726102	0	1434	286.718	1147.28	NA	493	382.009	110.991	NA	NA	1	0.870845:1.12732:0.825621:0.872889:0.491561:1	0.293236(0.358787:0.323222:0.197699)	-3009.47	NA	NA	NA
Ccri	Pyez	bafl	nad3	MA	0.137349	4.33664	0.0316718	0	351	72.1051	278.895	NA	92	81.9597	10.0403	NA	NA	1	0.960451:0.991219:0.683714:0.777287:0.287713:1	0.289174(0.405983:0.286325:0.175214)	-663.625	NA	NA	NA
Ccae	Mery	coco	nad4	MA	0.211025	4.54935	0.0463857	0	1434	260.789	1173.21	NA	444	367.344	76.6556	NA	NA	1	0.993771:1.44512:0.934344:1.1903:0.511337:1	0.271618(0.350418:0.311715:0.15272)	-2847.27	NA	NA	NA
corn	ttra	stst	cob	MA	0.309674	2.93891	0.10537	0	1089	285.926	803.074	NA	447	344.92	102.08	NA	NA	1	0.743693:0.851633:0.68648:0.854652:0.69338:1	0.433884(0.550964:0.387052:0.363636)	-2506.39	NA	NA	NA
Gsul	Pumb	bacy	atp6	MA	0.582747	2.53811	0.229599	0	723	154.281	568.719	NA	351	190.104	160.896	NA	NA	1	0.923129:0.971153:0.920979:1.34367:0.808539:1	0.351314(0.358921:0.307054:0.387967)	-1704.6	NA	NA	NA
Rvio	Ssub	corh	nad5	MA	0.309052	5.21677	0.0592419	0	1956	275.381	1680.62	NA	718	527.342	190.658	NA	NA	1	0.714891:1.41084:0.807995:0.861591:0.859717:1	0.298313(0.368865:0.341258:0.184816)	-4091.99	NA	NA	NA
Pkor	rpil	cost	cox1	MA	0.250244	3.25917	0.0767814	0	1542	384.231	1157.77	NA	613	497.824	115.176	NA	NA	1	0.966969:1.65202:1.06968:1.26879:0.650943:1	0.428016(0.472763:0.405642:0.405642)	-3469.84	NA	NA	NA
Ssub	ttra	cost	cox3	MA	0.595708	2.44855	0.24329	0	780	170.196	609.804	NA	401	214.244	186.756	NA	NA	1	0.946813:1.71405:1.01465:1.60295:1.08036:1	0.414744(0.501923:0.405769:0.336538)	-1914.09	NA	NA	NA
[truncated: 8,664 more rows]

## Sheet: Fig. 6 (Gene density)
Contig number	Gene ID	Start pos	End pos
1	g5424.t1	1831691	1830854
1	g5420.t1	1817874	1815215
1	g5265.t1	861032	863720
1	g5261.t1	848704	851193
[truncated: 8,535 more rows]

## Sheet: Sup. Fig. 3a (corn)
Row index	Location	Gene	Read length
[truncated: 154,768 more rows]

[truncated: 6 more sheets: Sup. Fig. 3b (gcho), Sup. Fig. 3b (ppur), Sup. Fig. 9 b,d, Sup. Fig. 12, Sup. Fig. 14a, Sup. Fig. 14b]
