# Supplementary material for: Origin of minicircular mitochondrial genomes in red algae
Source: Nat Commun. 2023 Jun 8;14:3363. doi: 10.1038/s41467-023-39084-2 (PMC10250338; doi:10.1038/s41467-023-39084-2)
Supplement: Supplementary file 5 — Source Data [file 41467_2023_39084_MOESM5_ESM.zip › Unusual_File_extension_Supplementary_Figure_10/Supplementary_Figure_10a_rmar.tbl]

==================================================
file name: rmar_ndv_220401.fasta    
sequences:            17
total length:   31189410 bp  (31189410 bp excl N/X-runs)
GC level:         49.03 %
bases masked:    4731805 bp ( 15.17 %)
==================================================
               number of      length   percentage
               elements*    occupied  of sequence
--------------------------------------------------
Retroelements         4963      3297284 bp   10.57 %
   SINEs:                0            0 bp    0.00 %
   Penelope              0            0 bp    0.00 %
   LINEs:             4293      2887953 bp    9.26 %
    CRE/SLACS         4036      2820491 bp    9.04 %
     L2/CR1/Rex          0            0 bp    0.00 %
     R1/LOA/Jockey       0            0 bp    0.00 %
     R2/R4/NeSL        104        17827 bp    0.06 %
     RTE/Bov-B           0            0 bp    0.00 %
     L1/CIN4             0            0 bp    0.00 %
   LTR elements:       670       409331 bp    1.31 %
     BEL/Pao             0            0 bp    0.00 %
     Ty1/Copia         205        92415 bp    0.30 %
     Gypsy/DIRS1       465       316916 bp    1.02 %
       Retroviral        0            0 bp    0.00 %

DNA transposons         35         9697 bp    0.03 %
   hobo-Activator       35         9697 bp    0.03 %
   Tc1-IS630-Pogo        0            0 bp    0.00 %
   En-Spm                0            0 bp    0.00 %
   MuDR-IS905            0            0 bp    0.00 %
   PiggyBac              0            0 bp    0.00 %
   Tourist/Harbinger     0            0 bp    0.00 %
   Other (Mirage,        0            0 bp    0.00 %
    P-element, Transib)

Rolling-circles          0            0 bp    0.00 %

Unclassified:         6757      1258402 bp    4.03 %

Total interspersed repeats:     4565383 bp   14.64 %


Small RNA:               0            0 bp    0.00 %

Satellites:              0            0 bp    0.00 %
Simple repeats:       3167       131009 bp    0.42 %
Low complexity:        794        35413 bp    0.11 %
==================================================

* most repeats fragmented by insertions or deletions
  have been counted as one element
                                                      

RepeatMasker version 4.1.1 , default mode
                                        
run with rmblastn version 2.10.0+
The query was compared to classified sequences in ".../consensi.fa.classified"
