# Supplementary material for: Origin of minicircular mitochondrial genomes in red algae
Source: Nat Commun. 2023 Jun 8;14:3363. doi: 10.1038/s41467-023-39084-2 (PMC10250338; doi:10.1038/s41467-023-39084-2)
Supplement: Supplementary file 5 — Source Data [file 41467_2023_39084_MOESM5_ESM.zip › Unusual_File_extension_Supplementary_Figure_10/Supplementary_Figure_10b_rmar.divsum]

Jukes/Cantor and Kimura subsitution levels adjusted for CpG sites
=================================================================
File: rmar_ndv_220401.fasta.align
Weighted average Kimura divergence for each repeat family
Class	Repeat	absLen	wellCharLen	Kimura%
-----	------	------	-----------	-------
DNA/hAT-Tag1	rnd-4_family-118	9685	9438	11.66
LINE	rnd-4_family-306	40842	39954	20.34
LINE/CRE	rnd-1_family-0	471031	469961	1.31
LINE/CRE	rnd-1_family-1	369649	369124	0.93
LINE/CRE	rnd-1_family-15	114552	113777	16.57
LINE/CRE	rnd-1_family-17	74200	73963	2.89
LINE/CRE	rnd-1_family-177	117	116	30.99
LINE/CRE	rnd-1_family-20	65688	65001	18.24
LINE/CRE	rnd-1_family-28	60845	60209	14.79
LINE/CRE	rnd-1_family-29	129201	128420	12.52
LINE/CRE	rnd-1_family-3	233994	230380	12.12
LINE/CRE	rnd-1_family-41	59610	59026	10.46
LINE/CRE	rnd-1_family-42	37091	36366	19.49
LINE/CRE	rnd-1_family-52	18441	18024	29.44
LINE/CRE	rnd-1_family-70	1067	1062	20.41
LINE/CRE	rnd-1_family-73	1521	1444	23.96
LINE/CRE	rnd-1_family-74	1819	1752	29.24
LINE/CRE	rnd-2_family-21	48317	47840	17.65
LINE/CRE	rnd-2_family-8	22897	22658	7.47
LINE/CRE	rnd-3_family-308	139834	137453	24.56
LINE/CRE	rnd-3_family-78	85111	83874	10.08
LINE/CRE	rnd-4_family-138	149433	146419	15.71
LINE/CRE	rnd-4_family-18	15288	15048	11.76
LINE/CRE	rnd-4_family-180	63060	61898	6.63
LINE/CRE	rnd-4_family-192	96388	95174	17.43
LINE/CRE	rnd-4_family-40	579633	574163	9.98
LINE/R2	rnd-2_family-19	12443	12255	23.06
LINE/R2	rnd-4_family-158	3886	3867	3.22
LTR/Copia	rnd-1_family-107	24560	24090	22.48
LTR/Copia	rnd-1_family-147	4120	4090	11.33
LTR/Copia	rnd-1_family-195	1869	1850	16.54
LTR/Copia	rnd-1_family-196	6851	6733	17.52
LTR/Copia	rnd-1_family-96	19547	19239	15.31
LTR/Copia	rnd-4_family-135	19664	19273	20.91
LTR/Copia	rnd-4_family-232	7976	7845	15.66
LTR/Copia	rnd-4_family-831	8100	7953	13.13
LTR/Gypsy	rnd-1_family-102	5196	4882	13.03
LTR/Gypsy	rnd-1_family-106	24930	24430	17.27
LTR/Gypsy	rnd-1_family-114	1563	1555	20.42
LTR/Gypsy	rnd-1_family-121	14264	13749	18.34
LTR/Gypsy	rnd-1_family-123	3399	3295	28.08
LTR/Gypsy	rnd-1_family-128	4086	3731	15.38
LTR/Gypsy	rnd-1_family-129	10357	9922	21.00
LTR/Gypsy	rnd-1_family-149	1631	1622	17.39
LTR/Gypsy	rnd-1_family-160	778	766	20.70
LTR/Gypsy	rnd-1_family-165	11378	11208	21.91
LTR/Gypsy	rnd-1_family-218	3714	3679	13.08
LTR/Gypsy	rnd-1_family-236	5772	5721	10.92
LTR/Gypsy	rnd-1_family-243	6377	6346	6.22
LTR/Gypsy	rnd-1_family-246	7013	6776	18.64
LTR/Gypsy	rnd-1_family-254	200	200	5.56
LTR/Gypsy	rnd-1_family-51	87350	86426	14.53
LTR/Gypsy	rnd-1_family-54	49786	48767	16.40
LTR/Gypsy	rnd-1_family-63	56161	55202	22.58
LTR/Gypsy	rnd-1_family-97	19712	19470	19.12
Simple_repeat	combined	166503	163923	----
Unknown	rnd-1_family-10	3697	3580	13.37
Unknown	rnd-1_family-100	76	75	32.84
Unknown	rnd-1_family-101	14929	14445	19.79
Unknown	rnd-1_family-103	1818	1712	20.11
Unknown	rnd-1_family-105	3689	3584	8.16
Unknown	rnd-1_family-108	357	354	41.43
Unknown	rnd-1_family-109	3290	3225	15.99
Unknown	rnd-1_family-11	6	6	8.85
Unknown	rnd-1_family-110	11519	11282	16.79
Unknown	rnd-1_family-111	14628	14164	18.92
Unknown	rnd-1_family-112	919	876	21.08
Unknown	rnd-1_family-113	2906	2831	17.84
Unknown	rnd-1_family-115	97	97	11.53
Unknown	rnd-1_family-116	9613	9397	10.10
Unknown	rnd-1_family-117	1241	1207	11.19
Unknown	rnd-1_family-118	436	436	7.41
Unknown	rnd-1_family-119	4760	4689	15.01
Unknown	rnd-1_family-12	84	75	11.70
Unknown	rnd-1_family-120	6715	6560	14.91
Unknown	rnd-1_family-122	1963	1938	14.83
Unknown	rnd-1_family-124	178	169	16.60
Unknown	rnd-1_family-125	3389	3326	9.89
Unknown	rnd-1_family-127	6829	6698	14.30
Unknown	rnd-1_family-13	5709	5560	11.08
Unknown	rnd-1_family-130	3142	3113	11.88
Unknown	rnd-1_family-131	12130	11808	10.55
Unknown	rnd-1_family-132	957	948	42.13
Unknown	rnd-1_family-133	271	259	22.08
Unknown	rnd-1_family-134	4999	4901	10.09
Unknown	rnd-1_family-135	6827	6482	4.68
Unknown	rnd-1_family-136	2589	2580	5.86
Unknown	rnd-1_family-137	4444	4329	10.94
Unknown	rnd-1_family-138	4746	4645	21.20
Unknown	rnd-1_family-139	2962	2843	27.95
Unknown	rnd-1_family-14	56330	54523	12.89
Unknown	rnd-1_family-140	2527	2491	13.40
Unknown	rnd-1_family-141	6072	5919	13.43
Unknown	rnd-1_family-142	4416	4353	8.83
Unknown	rnd-1_family-143	2362	2320	10.14
Unknown	rnd-1_family-144	2492	2391	11.15
Unknown	rnd-1_family-145	6018	5856	14.99
Unknown	rnd-1_family-146	255	242	16.27
Unknown	rnd-1_family-148	59	59	23.19
Unknown	rnd-1_family-151	4874	4767	17.12
Unknown	rnd-1_family-152	1097	1077	28.95
Unknown	rnd-1_family-153	4191	4014	15.35
Unknown	rnd-1_family-154	4720	4676	12.96
Unknown	rnd-1_family-155	315	315	16.55
Unknown	rnd-1_family-156	553	542	1.24
Unknown	rnd-1_family-157	25388	24945	21.17
Unknown	rnd-1_family-158	2678	2585	13.81
Unknown	rnd-1_family-159	44429	44387	0.59
Unknown	rnd-1_family-16	38101	37702	13.07
Unknown	rnd-1_family-161	3077	3056	13.74
Unknown	rnd-1_family-162	1075	1062	13.55
Unknown	rnd-1_family-163	4041	3969	13.42
Unknown	rnd-1_family-164	3728	3615	11.36
Unknown	rnd-1_family-166	19	17	5.39
Unknown	rnd-1_family-167	683	680	23.80
Unknown	rnd-1_family-168	3056	3011	13.05
Unknown	rnd-1_family-169	3773	3684	19.75
Unknown	rnd-1_family-170	7647	7592	6.59
Unknown	rnd-1_family-171	2868	2758	9.13
Unknown	rnd-1_family-172	3782	3686	11.16
Unknown	rnd-1_family-173	4691	4570	15.22
Unknown	rnd-1_family-174	1202	1193	10.98
Unknown	rnd-1_family-175	1905	1891	11.29
Unknown	rnd-1_family-176	383	359	6.28
Unknown	rnd-1_family-180	6639	6593	9.10
Unknown	rnd-1_family-181	1597	1587	12.49
Unknown	rnd-1_family-182	6284	6163	21.07
Unknown	rnd-1_family-183	694	646	5.27
Unknown	rnd-1_family-184	3609	3573	12.24
Unknown	rnd-1_family-185	902	901	5.24
Unknown	rnd-1_family-186	1470	1470	6.63
Unknown	rnd-1_family-187	49	49	13.80
Unknown	rnd-1_family-188	1918	1876	14.84
Unknown	rnd-1_family-189	2307	2266	17.72
Unknown	rnd-1_family-19	21	21	24.59
Unknown	rnd-1_family-190	2513	2413	13.41
Unknown	rnd-1_family-191	4709	4650	12.75
Unknown	rnd-1_family-192	11144	11038	8.40
Unknown	rnd-1_family-193	1255	1226	10.92
Unknown	rnd-1_family-194	2679	2623	11.46
Unknown	rnd-1_family-197	189	189	10.40
Unknown	rnd-1_family-198	3335	3272	11.74
Unknown	rnd-1_family-199	4001	3941	11.24
Unknown	rnd-1_family-2	3500	3307	13.29
Unknown	rnd-1_family-200	7143	7038	13.38
Unknown	rnd-1_family-201	2763	2686	13.72
Unknown	rnd-1_family-202	178	178	9.84
Unknown	rnd-1_family-203	17686	17460	16.29
Unknown	rnd-1_family-204	569	567	12.75
Unknown	rnd-1_family-205	2001	1918	14.38
Unknown	rnd-1_family-206	4702	4605	9.91
Unknown	rnd-1_family-207	6882	6850	9.18
Unknown	rnd-1_family-208	10593	10542	11.82
Unknown	rnd-1_family-209	8344	8287	15.48
Unknown	rnd-1_family-211	1673	1652	12.49
Unknown	rnd-1_family-212	4078	4020	16.96
Unknown	rnd-1_family-213	1494	1464	11.47
Unknown	rnd-1_family-214	425	425	1.49
Unknown	rnd-1_family-215	4280	4260	6.47
Unknown	rnd-1_family-216	266	265	25.76
Unknown	rnd-1_family-217	668	663	12.54
Unknown	rnd-1_family-219	2815	2759	11.50
Unknown	rnd-1_family-22	261	248	7.02
Unknown	rnd-1_family-220	378	374	21.36
Unknown	rnd-1_family-221	1732	1665	18.75
Unknown	rnd-1_family-222	4226	4154	19.13
Unknown	rnd-1_family-223	2478	2395	11.57
Unknown	rnd-1_family-225	1615	1581	8.34
Unknown	rnd-1_family-226	2315	2251	11.41
Unknown	rnd-1_family-227	2077	2010	12.91
Unknown	rnd-1_family-228	1713	1687	8.89
Unknown	rnd-1_family-23	160	158	30.68
Unknown	rnd-1_family-230	1550	1501	9.33
Unknown	rnd-1_family-231	3042	2942	7.23
Unknown	rnd-1_family-232	1932	1867	13.34
Unknown	rnd-1_family-233	91	91	17.17
Unknown	rnd-1_family-234	3414	3351	12.33
Unknown	rnd-1_family-235	3914	3853	9.52
Unknown	rnd-1_family-238	2497	2414	9.21
Unknown	rnd-1_family-239	1327	1325	12.19
Unknown	rnd-1_family-24	20	18	32.68
Unknown	rnd-1_family-240	4408	4357	13.47
Unknown	rnd-1_family-241	10828	10677	22.76
Unknown	rnd-1_family-242	3043	3014	15.38
Unknown	rnd-1_family-244	143	137	31.42
Unknown	rnd-1_family-245	3582	3518	9.82
Unknown	rnd-1_family-247	2091	2059	13.17
Unknown	rnd-1_family-248	1390	1343	32.38
Unknown	rnd-1_family-249	2765	2688	15.36
Unknown	rnd-1_family-25	757	753	18.02
Unknown	rnd-1_family-251	9851	9712	14.70
Unknown	rnd-1_family-252	52	52	8.61
Unknown	rnd-1_family-253	32880	32117	25.72
Unknown	rnd-1_family-255	1586	1560	11.82
Unknown	rnd-1_family-256	3688	3661	17.65
Unknown	rnd-1_family-257	1364	1357	15.70
Unknown	rnd-1_family-258	362	356	10.93
Unknown	rnd-1_family-259	1220	1199	10.95
Unknown	rnd-1_family-26	9121	8919	14.48
Unknown	rnd-1_family-260	12513	12470	13.54
Unknown	rnd-1_family-261	2510	2493	8.22
Unknown	rnd-1_family-263	1906	1879	5.30
Unknown	rnd-1_family-264	5317	5302	8.99
Unknown	rnd-1_family-265	77	70	15.73
Unknown	rnd-1_family-266	8401	8248	20.64
Unknown	rnd-1_family-267	7779	7699	14.88
Unknown	rnd-1_family-268	28923	28819	13.71
Unknown	rnd-1_family-269	67	67	6.23
Unknown	rnd-1_family-27	9178	8834	18.93
Unknown	rnd-1_family-30	26531	26010	21.57
Unknown	rnd-1_family-32	6	6	15.50
Unknown	rnd-1_family-33	2807	2792	5.79
Unknown	rnd-1_family-35	26863	26260	22.48
Unknown	rnd-1_family-36	4825	4690	16.88
Unknown	rnd-1_family-37	64	63	14.41
Unknown	rnd-1_family-38	-2	-6	100
Unknown	rnd-1_family-39	681	679	8.82
Unknown	rnd-1_family-4	3226	3196	1.56
Unknown	rnd-1_family-40	10441	10021	20.44
Unknown	rnd-1_family-43	13	12	10.54
Unknown	rnd-1_family-44	4527	4445	22.94
Unknown	rnd-1_family-45	110	108	17.46
Unknown	rnd-1_family-46	0	-2	100
Unknown	rnd-1_family-47	219	219	14.27
Unknown	rnd-1_family-49	23407	23055	7.49
Unknown	rnd-1_family-5	8613	8448	13.47
Unknown	rnd-1_family-50	12964	12324	15.65
Unknown	rnd-1_family-53	13612	13258	9.18
Unknown	rnd-1_family-55	56	54	11.19
Unknown	rnd-1_family-56	8285	7755	16.49
Unknown	rnd-1_family-57	925	910	22.33
Unknown	rnd-1_family-58	1115	1089	15.52
Unknown	rnd-1_family-59	21745	21528	12.48
Unknown	rnd-1_family-6	2140	2109	20.18
Unknown	rnd-1_family-60	1442	1364	11.75
Unknown	rnd-1_family-61	19006	18392	19.53
Unknown	rnd-1_family-62	6678	6396	17.26
Unknown	rnd-1_family-64	124	109	22.04
Unknown	rnd-1_family-65	16517	15875	19.03
Unknown	rnd-1_family-66	5813	5670	13.49
Unknown	rnd-1_family-68	1380	1380	2.19
Unknown	rnd-1_family-72	9229	8888	9.58
Unknown	rnd-1_family-75	36	36	41.06
Unknown	rnd-1_family-78	13227	12811	20.52
Unknown	rnd-1_family-79	13420	13075	23.94
Unknown	rnd-1_family-8	1477	1471	5.45
Unknown	rnd-1_family-80	596	589	10.49
Unknown	rnd-1_family-84	7437	7202	16.59
Unknown	rnd-1_family-85	9523	9300	16.63
Unknown	rnd-1_family-86	464	464	23.56
Unknown	rnd-1_family-87	4936	4789	32.32
Unknown	rnd-1_family-88	378	363	20.56
Unknown	rnd-1_family-89	1709	1674	13.78
Unknown	rnd-1_family-9	4663	4517	13.01
Unknown	rnd-1_family-90	213	211	-1.68
Unknown	rnd-1_family-92	19199	18961	11.60
Unknown	rnd-1_family-93	1433	1384	40.94
Unknown	rnd-1_family-94	6878	6762	17.59
Unknown	rnd-1_family-95	431	426	18.46
Unknown	rnd-1_family-99	12057	11444	14.98
Unknown	rnd-3_family-44	14472	14029	20.55
Unknown	rnd-3_family-70	4370	4159	25.06
Unknown	rnd-4_family-111	22267	21202	20.70
Unknown	rnd-4_family-115	16779	16283	18.03
Unknown	rnd-4_family-152	19269	18568	18.66
Unknown	rnd-4_family-165	24129	23430	18.73
Unknown	rnd-4_family-211	6482	6207	18.27
Unknown	rnd-4_family-28	7908	7526	18.41
Unknown	rnd-4_family-297	20367	19080	16.93
Unknown	rnd-4_family-356	3474	3424	16.48
Unknown	rnd-4_family-415	6006	4914	13.52
Unknown	rnd-4_family-462	6897	6847	12.97
Unknown	rnd-4_family-47	22377	19350	21.20
Unknown	rnd-4_family-648	2706	2670	26.22
Unknown	rnd-4_family-73	11249	10575	22.81
Unknown	rnd-4_family-830	6887	6713	13.71
Coverage for each repeat class and divergence (Kimura)
Div DNA/hAT-Tag1 LINE LINE/CRE LINE/R2 LTR/Copia LTR/Gypsy Simple_repeat Unknown
0 0 524 696476 3663 0 314 0 50423
1 0 107 397495 0 0 582 0 11350
2 0 35 188704 98 518 4441 0 18362
3 0 332 137773 123 3657 5035 0 20162
4 0 626 107100 120 2121 7811 0 59048
5 432 1150 92494 62 2940 19661 0 51669
6 655 371 69148 194 2573 14905 0 59434
7 1346 261 60541 111 4930 21418 0 73848
8 2504 301 58959 190 8134 13110 0 66428
9 222 2109 46266 71 2244 7464 0 61360
10 143 445 26599 175 5587 13583 0 46194
11 162 1243 27708 378 1858 6901 0 50676
12 1301 1214 22158 451 2340 4441 0 45317
13 65 1084 23763 0 5767 14393 0 45991
14 390 2003 37973 364 1959 11078 0 51487
15 227 268 46234 982 1379 7531 0 54985
16 209 1577 50305 62 457 7086 0 36618
17 784 994 51850 94 2512 9367 0 43315
18 166 1318 74012 499 1291 15739 0 46279
19 0 2121 53138 148 8650 5023 0 43789
20 0 3659 49171 333 1593 8728 0 41192
21 396 583 61188 0 3753 13269 0 36324
22 0 281 50136 164 5929 11240 0 40458
23 0 2960 46125 136 1848 8623 0 32198
24 75 3311 53663 527 738 13316 0 23902
25 0 3290 43204 736 556 7305 0 23577
26 0 2334 36688 1026 1360 6422 0 21611
27 304 492 28166 746 1073 9044 0 15490
28 0 1384 38247 1984 2924 14127 0 16834
29 78 930 33324 883 2597 9495 0 18302
30 0 1436 21578 0 2055 8114 0 19882
31 0 0 21353 891 1452 5619 0 13341
32 0 508 19967 203 2114 6276 0 9056
33 0 100 16260 465 1073 5971 0 12378
34 0 0 26976 0 2899 2344 0 13081
35 0 376 14285 0 1388 5231 0 3616
36 0 213 11451 1170 1811 2590 0 11222
37 0 144 13774 0 0 911 0 8422
38 0 146 10675 0 1039 649 0 3245
39 0 0 7163 0 595 507 0 6232
40 0 0 3051 0 2107 312 0 3819
41 0 438 4788 0 499 355 0 1570
42 0 0 2788 0 924 273 0 2314
43 0 0 3549 0 0 1281 0 2164
44 0 641 4344 0 0 678 0 1312
45 0 853 2032 0 0 230 0 0
46 0 0 920 0 0 355 0 1487
47 0 0 297 0 0 358 0 550
48 0 0 0 0 0 0 0 0
49 0 0 315 0 0 180 0 5
50 0 0 326 0 0 0 0 0
51 0 0 0 0 0 0 0 0
52 0 0 0 0 0 0 0 0
53 0 0 0 0 0 0 0 102
54 0 0 0 0 0 0 0 0
55 0 0 0 0 0 0 0 0
56 0 0 0 0 0 0 0 0
57 0 0 0 0 0 0 0 0
58 0 0 0 0 0 0 0 0
59 0 0 0 0 0 0 0 0
60 0 0 0 0 0 0 0 0
61 0 0 0 0 0 0 0 0
62 0 0 0 0 0 0 0 0
63 0 0 0 0 0 0 0 0
64 0 0 0 0 0 0 0 0
65 0 0 0 0 0 0 0 0
66 0 0 0 0 0 0 0 0
67 0 0 0 0 0 0 0 0
68 0 0 0 0 0 0 0 0
69 0 0 0 0 0 0 0 0
70 0 0 0 0 0 0 0 0
